# Supplementary material for: Exposure of the Opportunistic Marine Pathogen Photobacterium damselae subsp. damselae to Human Body Temperature Is a Stressful Condition That Shapes the Transcriptome, Viability, Cell Morphology, and Virulence
Source: Front Microbiol. 2020 Jul 24;11:1771. doi: 10.3389/fmicb.2020.01771 (PMC7396505; doi:10.3389/fmicb.2020.01771)
Supplement: Supplementary file 2 [file Table_2.XLSX]

## Sheet: data
ID	name	locus	baseMean	log2FoldChange	FoldChange	pvalue	padj	RM-25-1	RM-25-2	RM-25-3	RM-37-1	RM-37-2	RM-37-3	description
VDA_000001	hypothetical protein	ADBS01000007:1237-2649	0					0	0	0	0	0	0
VDA_000002	repA protein putative	ADBS01000007:2918-3982	0					0	0	0	0	0	0
VDA_000003	type II restriction enzyme PstI (Endonuclease PstI) (R.PstI)	ADBS01000007:4238-5218	0					0	0	0	0	0	0
VDA_000004	modification methylase PstI (Adenine-specific methyltransferase PstI) (M.PstI)	ADBS01000007:5346-6860	0					0	0	0	0	0	0
VDA_000005	hypothetical protein	ADBS01000007:7423-7803	0					0	0	0	0	0	0
VDA_000006	hypothetical protein	ADBS01000007:8933-9913	0					0	0	0	0	0	0
VDA_000007	hypothetical protein	ADBS01000007:10786-12162	0					0	0	0	0	0	0
VDA_000008	2-methylthioadenine synthetase	ADBS01000007:12975-14075	0					0	0	0	0	0	0
VDA_000009	UBA/THIF-type NAD/FAD binding protein	ADBS01000007:14776-16503	0					0	0	0	0	0	0
VDA_000010	hypothetical protein	ADBS01000007:16503-17528	0					0	0	0	0	0	0
VDA_000011	hypothetical protein	ADBS01000008:99-221	38.3208	1.32269	2.50132	6.66986e-07	1.0223e-06	18.2293	27.5619	18.2277	50.694	47.8781	67.3337
VDA_000012	IncF plasmid conjugative transfer pilus assembly protein TraU	ADBS01000008:1861-2871	209.174	-1.12593	-2.18242	3.20874e-21	8.4357e-21	289.524	275.619	297.004	122.836	140.642	129.421
VDA_000013	conjugative transfer protein TrbC	ADBS01000008:3211-3858	79.2833	1.49913	2.82673	6.12863e-15	1.30073e-14	42.8925	32.6659	47.1776	123.81	106.728	122.425
VDA_000014	hypothetical protein	ADBS01000008:3855-5669	48.6278	1.59482	3.02056	3.07581e-11	5.71206e-11	22.5185	20.4162	27.8777	80.9155	64.8349	75.2039
VDA_000015	IncF plasmid conjugative transfer pilus assembly protein TraF	ADBS01000008:5666-6424	29.1481	2.66582	6.34587	5.95661e-14	1.22689e-13	6.43387	8.16648	6.43331	53.6187	39.8984	60.338
VDA_000016	IncF plasmid conjugative transfer pilus assembly protein TraH	ADBS01000008:7187-8560	29.3121	1.61464	3.06235	2.16806e-07	3.39089e-07	19.3016	12.2497	9.64996	50.694	49.873	34.1041
VDA_000017	IncF plasmid conjugative transfer protein TraG	ADBS01000008:8563-11274	81.4867	1.24829	2.3756	3.25183e-11	6.02212e-11	54.6879	55.1238	33.2388	112.112	115.705	118.053
VDA_000018	IncF plasmid conjugative transfer protein TraD	ADBS01000008:11797-13926	102.529	1.60761	3.04746	3.87528e-20	9.84184e-20	56.8325	50.0197	42.8887	152.082	172.561	140.789
VDA_000019	protein of unknown function DUF88	ADBS01000008:14345-15013	378.64	0.645845	1.56466	3.01703e-11	5.60791e-11	328.127	292.973	263.766	459.171	453.845	473.959
VDA_000020	PefA	ADBS01000005:1045-1584	0					0	0	0	0	0	0
VDA_000021	usher protein	ADBS01000005:1644-4055	0					0	0	0	0	0	0
VDA_000022	chaperone protein FanE precursor	ADBS01000005:4070-4765	0					0	0	0	0	0	0
VDA_000023	hypothetical protein	ADBS01000005:5398-6285	0					0	0	0	0	0	0
VDA_000024	putative transposase	ADBS01000005:6517-7113	0.811905	0.35166	1.27603	0.535932	0.560764	1.07231	0	0	2.92466	0	0.874464
VDA_000025	hypothetical protein	ADBS01000005:8369-8563	0.470207	0.0713669	1.05071	0.868019	0.877241	1.07231	0	0	0	0	1.74893
VDA_000026	transposase	ADBS01000005:8809-9780	0					0	0	0	0	0	0
VDA_000027	guanine deaminase	ADBS01000005:10022-11326	0					0	0	0	0	0	0
VDA_000028	hypothetical protein	ADBS01000005:11669-11863	1.11963	0.313397	1.24263	0.621262	0.644675	2.14462	0	0	1.94977	0	2.62339
VDA_000029	transposase	ADBS01000005:12109-13080	37.8725	0.923112	1.8962	0.000476324	0.00062955	34.314	15.3122	27.8777	42.8949	50.8705	55.9657
VDA_000030	hypothetical protein	ADBS01000005:14386-15198	1445.53	1.86599	3.64517	9.71235e-145	1.69373e-143	662.689	613.507	585.431	2420.64	2271.22	2119.7
VDA_000031	Riorf46 protein	ADBS01000005:15785-17149	79.6526	0.515121	1.42911	0.0040588	0.00509012	61.1218	61.2486	73.983	82.8652	93.7613	104.936
VDA_000032	hypothetical protein	ADBS01000005:18661-18987	104.726	2.02984	4.0836	3.43969e-30	1.13416e-29	43.9648	40.8324	36.4554	174.504	165.578	167.023
VDA_000033	IncF plasmid conjugative transfer pilus assembly protein TraK	ADBS01000005:19906-20607	22.0985	1.99938	3.99828	2.94931e-08	4.82182e-08	5.36156	9.18729	9.64996	33.1461	42.8908	32.3552
VDA_000034	hypothetical protein	ADBS01000005:20604-20777	0.474468	0.294402	1.22638	0.507401	0.533221	0	0	0	0.974885	0.997461	0.874464
VDA_000035	IncF plasmid conjugative transfer pilus assembly protein TraB	ADBS01000005:20728-22101	56.6361	1.63123	3.09776	7.30566e-13	1.45234e-12	28.9524	32.6659	19.2999	80.9155	81.7918	96.191
VDA_000036	putative sex pilus assembly and synthesis protein TraC	ADBS01000005:22536-24143	53.2571	1.53299	2.89385	2.63564e-11	4.91872e-11	33.2417	23.4786	23.5888	88.7146	71.8172	78.7018
VDA_000037	type IV secretory pathway VirB4 component	ADBS01000005:24097-25122	76.5626	1.00138	2.00192	1.00006e-07	1.58545e-07	54.6879	45.9365	51.4665	98.4634	90.7689	118.053
VDA_000038	IncF plasmid conjugative transfer pilus assembly protein TraW	ADBS01000005:25759-26448	130.03	1.30476	2.47042	3.45508e-16	7.69184e-16	91.1465	69.4151	62.1886	208.625	183.533	165.274
VDA_000039	hypothetical protein	ADBS01000005:26918-27037	58.6205	1.34403	2.53859	8.06799e-10	1.41404e-09	30.0247	41.8532	25.7332	82.8652	76.8045	94.4421
VDA_000040	hypothetical protein	ADBS01000005:28126-28248	52.1712	1.52167	2.87124	2.97147e-11	5.53229e-11	22.5185	29.6035	26.8054	83.8401	76.8045	73.455
VDA_000041	IncF plasmid conjugative transfer pilus assembly protein TraU	ADBS01000005:28851-29891	347.43	-1.03248	-2.04554	2.08939e-26	6.31242e-26	480.396	449.157	472.848	217.399	223.431	241.352
VDA_000042	conjugative transfer protein TrbC	ADBS01000005:30231-30878	132.59	1.50504	2.83832	2.33278e-23	6.52057e-23	67.5556	76.5608	61.1164	192.052	194.505	203.75
VDA_000043	IncF plasmid conjugative transfer protein TraN	ADBS01000005:30875-32707	110.533	2.0822	4.23451	3.33873e-32	1.15422e-31	36.4586	50.0197	37.5276	184.253	176.551	178.391
VDA_000044	IncF plasmid conjugative transfer pilus assembly protein TraF	ADBS01000005:32704-33462	27.2596	1.93128	3.81395	6.01555e-09	1.01685e-08	9.6508	9.18729	12.8666	33.1461	55.8578	42.8487
VDA_000045	IncF plasmid conjugative transfer pilus assembly protein TraH	ADBS01000005:34225-35598	22.8728	1.30508	2.47098	9.54353e-05	0.000132378	17.157	10.2081	10.7222	29.2466	27.9289	41.9743
VDA_000046	IncF plasmid conjugative transfer protein TraG	ADBS01000005:35601-38312	51.178	1.39641	2.63246	1.35058e-08	2.23955e-08	39.6755	15.3122	27.8777	85.7899	65.8324	72.5805
VDA_000047	IncF plasmid conjugative transfer protein TraD	ADBS01000005:38833-40968	102.404	1.16219	2.23796	2.52823e-11	4.72106e-11	61.1218	57.1654	69.6942	170.605	131.665	124.174
VDA_000048	IncF plasmid conjugative transfer DNA-nicking and unwinding protein TraI	ADBS01000005:41488-47430	141.125	1.20431	2.30428	3.03554e-16	6.76745e-16	77.2064	78.6024	98.644	195.952	214.454	181.889
VDA_000049	hypothetical protein	ADBS01000005:50297-50602	0					0	0	0	0	0	0
VDA_000050	hypothetical protein	ADBS01000005:51362-51517	0					0	0	0	0	0	0
VDA_000051	mfp1 (mar binding filament-like protein 1)	ADBS01000005:52094-53038	1010.84	2.2639	4.80287	4.11773e-208	1.43617e-206	346.357	364.429	330.243	1667.05	1672.74	1684.22
VDA_000052	putative DNA-binding protein	ADBS01000005:53301-53582	0.627866	0.21241	1.15862	0.676913	0.698728	0	1.02081	0	0	0.997461	1.74893
VDA_000053	hypothetical protein	ADBS01000005:54130-54729	5.23645	0.598576	1.51422	0.298701	0.322317	3.21693	2.04162	6.43331	4.87443	6.98222	7.87018
VDA_000054	hypothetical protein	ADBS01000005:54882-55088	0					0	0	0	0	0	0
VDA_000055	chromosome (plasmid) partitioning protein ParA	ADBS01000005:55772-56572	0					0	0	0	0	0	0
VDA_000056	hypothetical protein	ADBS01000005:58852-59946	0					0	0	0	0	0	0
VDA_000057	hypothetical protein	ADBS01000005:59952-60593	0					0	0	0	0	0	0
VDA_000058	hypothetical protein	ADBS01000005:60798-61778	0					0	0	0	0	0	0
VDA_000059	hypothetical protein	ADBS01000006:228-1250	0					0	0	0	0	0	0
VDA_000060	DNA-binding protein H-NS	ADBS01000006:2873-3253	0					0	0	0	0	0	0
VDA_000061	hypothetical protein	ADBS01000006:3294-3881	0					0	0	0	0	0	0
VDA_000062	DNA topoisomerase III	ADBS01000006:6355-8538	0					0	0	0	0	0	0
VDA_000063	hypothetical protein	ADBS01000006:9614-10273	0					0	0	0	0	0	0
VDA_000064	conserved hypothetical protein	ADBS01000006:10270-10887	0					0	0	0	0	0	0
VDA_000065	TriK protein	ADBS01000006:12592-14442	0					0	0	0	0	0	0
VDA_000066	hypothetical protein	ADBS01000006:14445-14993	0					0	0	0	0	0	0
VDA_000067	hypothetical protein	ADBS01000006:16857-17864	0					0	0	0	0	0	0
VDA_000068	hypothetical protein	ADBS01000006:18258-18986	0					0	0	0	0	0	0
VDA_000069	predicted amidohydrolase	ADBS01000006:20046-20804	0					0	0	0	0	0	0
VDA_000070	hypothetical protein	ADBS01000006:21092-22201	0					0	0	0	0	0	0
VDA_000071	alpha-helical coiled coil protein	ADBS01000006:23235-24212	0					0	0	0	0	0	0
VDA_000072	hypothetical protein	ADBS01000006:24536-24673	0					0	0	0	0	0	0
VDA_000073	hypothetical protein	ADBS01000006:26370-27203	0					0	0	0	0	0	0
VDA_000074	hypothetical protein	ADBS01000006:29392-29988	0					0	0	0	0	0	0
VDA_000075	conjugative transfer protein TrbE	ADBS01000006:31729-34131	0					0	0	0	0	0	0
VDA_000076	conjugative transfer protein TrbJ	ADBS01000006:34124-34900	0					0	0	0	0	0	0
VDA_000077	conjugative transfer protein TrbB	ADBS01000006:35013-35954	0					0	0	0	0	0	0
VDA_000078	conjugative transfer protein TrbL	ADBS01000006:36426-37721	0					0	0	0	0	0	0
VDA_000079	hypothetical conjugal transfer protein TrbF	ADBS01000006:37732-38430	0					0	0	0	0	0	0
VDA_000080	conjugative transfer protein TrbG	ADBS01000006:38430-39302	0					0	0	0	0	0	0
VDA_000081	conjugative transfer protein TrbI	ADBS01000006:39714-40901	0					0	0	0	0	0	0
VDA_000082	hypothetical protein	ADBS01000006:40915-41847	0					0	0	0	0	0	0
VDA_000083	hypothetical protein	ADBS01000006:41847-43307	0					0	0	0	0	0	0
VDA_000084	hypothetical protein	ADBS01000006:43304-44437	0					0	0	0	0	0	0
VDA_000085	hypothetical protein	ADBS01000006:44388-44999	0					0	0	0	0	0	0
VDA_000086	hypothetical type II secretion protein	ADBS01000006:45001-46560	0					0	0	0	0	0	0
VDA_000087	hypothetical protein	ADBS01000006:46557-47546	0					0	0	0	0	0	0
VDA_000088	hypothetical protein	ADBS01000006:47558-48121	0					0	0	0	0	0	0
VDA_000089	hypothetical type IV pilin PilA	ADBS01000006:48611-49540	0					0	0	0	0	0	0
VDA_000090	hypothetical protein	ADBS01000004:1270-2112	247.078	1.77353	3.41888	1.97976e-44	8.71593e-44	112.593	121.476	98.644	338.285	403.972	407.5
VDA_000091	peyer's patch-specific virulence factor GipA (transposase)	ADBS01000004:4167-5018	205.047	1.69425	3.23608	9.12138e-37	3.43309e-36	85.7849	91.8729	110.438	345.109	289.264	307.811
VDA_000092	chromosome (plasmid) partitioning protein ParA	ADBS01000004:9687-10934	6943.76	0.80771	1.75043	1.47733e-64	9.21935e-64	4883.31	5037.7	5220.63	8585.81	8984.13	8951.01
VDA_000093	chromosome (plasmid) partitioning protein ParB	ADBS01000004:10936-11895	4104.64	0.840623	1.79082	6.25569e-51	3.07302e-50	2804.09	2857.25	3158.75	5293.63	5137.92	5376.2
VDA_000094	hypothetical protein	ADBS01000004:12015-13094	140.992	1.53284	2.89354	9.08646e-05	0.000126205	79.3511	87.7897	34.311	158.906	250.363	235.231
VDA_000095	fimbrial protein precursor	ADBS01000004:14062-14271	120.874	1.17983	2.2655	1.52258e-14	3.19478e-14	68.6279	71.4567	80.4163	157.931	181.538	165.274
VDA_000096	flp pilus assembly protein RcpC/CpaB	ADBS01000004:14748-15551	74.7675	1.06852	2.09728	1.17758e-08	1.96514e-08	41.8202	48.9989	52.5387	109.187	100.744	95.3166
VDA_000097	type II/IV secretion system secretin RcpA/CpaC associated with Flp pilus assembly	ADBS01000004:15560-16888	170.553	1.86357	3.63907	2.96932e-38	1.15213e-37	60.0495	72.4775	85.7774	263.219	259.34	282.452
VDA_000098	type II/IV secretion system ATPase TadZ/CpaE associated with Flp pilus assembly	ADBS01000004:17394-18623	131.105	1.3129	2.4844	6.00841e-17	1.37366e-16	70.7726	75.54	77.1997	178.404	219.441	165.274
VDA_000099	type II/IV secretion system ATP hydrolase TadA/VirB11/CpaF TadA subfamily	ADBS01000004:18627-19907	207.747	1.54943	2.92702	1.65703e-33	5.85744e-33	89.0019	114.331	111.511	304.164	330.159	297.318
VDA_000100	flp pilus assembly protein TadB	ADBS01000004:19907-20827	65.1843	1.04061	2.05709	1.5391e-07	2.42288e-07	42.8925	42.874	40.7443	97.4885	85.7816	81.3251
VDA_000101	type II/IV secretion system protein TadC associated with Flp pilus assembly	ADBS01000004:20830-21711	55.5833	1.76252	3.39291	6.25564e-14	1.28595e-13	20.3739	24.4995	28.9499	100.413	71.8172	87.4464
VDA_000102	Flp pilus assembly protein TadD	ADBS01000004:21704-22432	56.7357	2.30227	4.93235	1.09531e-19	2.73305e-19	21.4462	22.4578	10.7222	77.9908	103.736	104.061
VDA_000103	protein TadG associated with Flp pilus assembly	ADBS01000004:23500-24810	332.876	2.42547	5.37206	1.55701e-93	1.49007e-92	93.2911	92.8938	124.377	575.182	546.608	564.904
VDA_000104	lipoprotein precursor OmpA family	ADBS01000004:24839-25471	270.735	2.42738	5.37916	5.73249e-76	4.18472e-75	76.1341	70.4359	105.077	461.121	478.781	432.86
VDA_000105	site-specific recombinase resolvase family	ADBS01000004:26447-27124	1291.18	3.05747	8.32513	0.0000000000000000000000000000000000000000000000000000000000000000000000000000000000000000000000000000000000000000000000000000000000000000000000000000000000000000000000000000000000000000000000000000000000000000000000000000000000000000000000000000000000000000000000000000000000000000000000000000000192502732167092	0.00000000000000000000000000000000000000000000000000000000000000000000000000000000000000000000000000000000000000000000000000000000000000000000000000000000000000000000000000000000000000000000000000000000000000000000000000000000000000000000000000000000000000000000000000000000000000000000000000000106011592328509	258.427	250.099	317.376	2379.69	2201.4	2340.07
VDA_000106	hypothetical protein	ADBS01000004:27466-28092	334.208	1.16769	2.24652	3.09694e-28	9.78984e-28	211.245	186.808	217.66	506.94	448.857	433.734
VDA_000107	hypothetical membrane spanning protein	ADBS01000004:28910-30589	184.367	1.61777	3.069	1.67172e-33	5.90274e-33	84.7126	94.9354	90.0663	256.395	286.271	293.82
VDA_000108	hypothetical protein	ADBS01000004:31477-32313	489.189	1.37057	2.58572	1.56057e-51	7.78797e-51	244.487	271.536	300.221	703.867	703.21	711.814
VDA_000109	phosphoenolpyruvate synthase	ADBS01000004:32641-35001	1208.52	1.04372	2.06153	4.35059e-57	2.3875e-56	738.823	809.503	817.03	1625.13	1664.76	1595.9
VDA_000110	quinoprotein amine dehydrogenase beta chain	ADBS01000004:35944-37407	1563.96	-0.0418156	-1.02941	0.532623	0.557749	1502.31	1563.88	1694.1	1631.96	1453.3	1538.18
VDA_000111	TonB-dependent hemin ferrichrome receptor	ADBS01000004:37431-39671	1690.74	0.582173	1.4971	1.64858e-21	4.37438e-21	1298.57	1308.68	1453.93	2028.74	2003.9	2050.62
VDA_000112	hypothetical protein	ADBS01000004:41431-42408	3676.17	0.902218	1.86894	8.72377e-44	3.77709e-43	2366.59	2540.8	2773.83	5100.6	4636.2	4639.03
VDA_000113	outer membrane protein OmpU	ADBS01000004:45191-46117	843.578	-0.482721	-1.39738	5.13541e-12	9.8293e-12	987.599	994.269	969.285	738.963	675.281	696.073
VDA_000114	hypothetical protein	ADBS01000004:49641-50429	0					0	0	0	0	0	0
VDA_000115	hypothetical protein	ADBS01000004:52263-52457	242.724	0.482831	1.39748	2.14149e-05	3.08072e-05	186.582	206.204	213.371	308.064	283.279	258.841
VDA_000116	hypothetical intracellular protease/amidase	ADBS01000004:53779-54375	634.298	0.628725	1.5462	3.88832e-13	7.78408e-13	438.575	507.343	546.831	802.331	770.04	740.671
VDA_000117	predicted manganese transporter 11 TMS	ADBS01000004:55204-56415	198.638	1.47411	2.77811	6.61355e-30	2.17154e-29	92.2188	104.123	116.872	282.717	315.198	280.703
VDA_000118	hypothetical protein	ADBS01000004:56472-57044	139.455	0.228822	1.17188	0.119038	0.133881	127.605	152.101	105.077	138.434	152.611	160.901
VDA_000119	hypothetical protein	ADBS01000004:57178-57654	0					0	0	0	0	0	0
VDA_000120	hypothetical protein	ADBS01000004:61021-61560	201.638	0.123076	1.08905	0.325837	0.350275	194.088	164.35	220.877	195.952	219.441	215.118
VDA_000121	hypothetical protein	ADBS01000004:62294-63106	4443.88	1.82596	3.54543	5.24025e-190	1.5091e-188	1946.25	1926.27	1981.46	7470.55	6961.28	6377.47
VDA_000122	Riorf46 protein	ADBS01000004:63691-65055	72.5165	0.465157	1.38047	0.0113143	0.0137444	62.1941	65.3319	54.6831	76.041	86.7791	90.0698
VDA_000123	hypothetical protein	ADBS01000004:66567-66893	98.7548	2.11661	4.33673	3.01892e-29	9.76947e-29	37.5309	43.8949	26.8054	156.957	172.561	154.78
VDA_000124	IncF plasmid conjugative transfer pilus assembly protein TraK	ADBS01000004:67812-68513	20.2911	2.146	4.42598	2.12757e-08	3.50207e-08	9.6508	4.08324	6.43331	37.0456	26.9314	37.602
VDA_000125	hypothetical protein	ADBS01000004:68510-68683	0.827198	-0.179154	-1.13222	0.764763	0.782717	0	2.04162	1.07222	0.974885	0	0.874464
VDA_000126	IncF plasmid conjugative transfer pilus assembly protein TraB	ADBS01000004:68634-70007	54.6589	2.14358	4.41856	2.36278e-18	5.65303e-18	21.4462	17.3538	19.2999	85.7899	102.738	81.3251
VDA_000127	putative sex pilus assembly and synthesis protein TraC	ADBS01000004:70442-73027	150.85	1.33441	2.52172	1.65611e-20	4.25063e-20	73.9895	91.8729	88.9941	204.726	237.396	208.122
VDA_000128	IncF plasmid conjugative transfer pilus assembly protein TraW	ADBS01000004:73664-74353	139.87	1.25139	2.38071	1.53748e-17	3.56964e-17	81.4957	84.7273	80.4163	212.525	174.556	205.499
VDA_000129	hypothetical protein	ADBS01000004:74823-74942	59.1715	1.461	2.75298	9.30321e-12	1.76026e-11	27.8801	28.5827	36.4554	86.7648	88.774	86.5719
VDA_000130	hypothetical protein	ADBS01000004:76031-76153	50.2681	1.21191	2.31644	8.7595e-08	1.39362e-07	28.9524	32.6659	27.8777	75.0662	61.8426	75.2039
VDA_000131	IncF plasmid conjugative transfer pilus assembly protein TraU	ADBS01000004:76756-77796	344.903	-1.02914	-2.0408	2.30014e-26	6.92913e-26	465.383	448.136	477.137	213.5	234.403	230.858
VDA_000132	conjugative transfer protein TrbC	ADBS01000004:78136-78783	72.5717	1.70442	3.25899	3.85542e-15	8.24961e-15	19.3016	40.8324	39.6721	123.81	93.7613	118.053
VDA_000133	IncF plasmid conjugative transfer protein TraN	ADBS01000004:78780-80612	109.849	1.85903	3.62765	8.59792e-27	2.61774e-26	34.314	51.0405	54.6831	170.605	173.558	174.893
VDA_000134	IncF plasmid conjugative transfer pilus assembly protein TraF	ADBS01000004:80609-81367	28.904	2.32181	4.99958	3.42729e-12	6.60827e-12	9.6508	6.12486	10.7222	44.8447	54.8603	47.2211
VDA_000135	IncF plasmid conjugative transfer pilus assembly protein TraH	ADBS01000004:82130-83503	25.2903	1.98071	3.94687	5.86636e-09	9.9216e-09	8.57849	14.2913	5.36109	42.8949	43.8883	36.7275
VDA_000136	IncF plasmid conjugative transfer protein TraG	ADBS01000004:83506-85998	38.0602	1.49559	2.81979	1.27173e-08	2.11887e-08	23.5909	17.3538	17.1555	55.5685	57.8527	56.8402
VDA_000137	IncF plasmid conjugative transfer protein TraD	ADBS01000004:86739-88874	99.586	1.19985	2.29716	4.83319e-12	9.27346e-12	67.5556	53.0821	58.972	162.806	125.68	129.421
VDA_000138	IncF plasmid conjugative transfer DNA-nicking and unwinding protein TraI	ADBS01000004:89394-95336	1249.36	0.564935	1.47932	1.07637e-09	1.87604e-09	928.622	921.792	1169.79	1648.53	1463.27	1364.16
VDA_000139	hypothetical protein	ADBS01000004:98199-98744	91.465	0.563479	1.47783	0.000675704	0.00088635	71.8449	68.3943	80.4163	112.112	113.711	102.312
VDA_000140	transposase	ADBS01000004:99365-100174	281.27	0.422059	1.33984	4.99643e-05	7.00482e-05	258.427	238.87	223.021	326.587	331.157	309.56
VDA_000141	peyer's patch-specific virulence factor GipA (transposase)	ADBS01000004:100688-101785	571.694	1.73823	3.33626	4.0437e-74	2.87176e-73	243.415	246.015	298.077	901.769	927.638	813.251
VDA_000142	mfp1 (mar binding filament-like protein 1)	ADBS01000004:102903-103847	1787.6	2.3004	4.92595	0	0	595.133	597.174	613.309	2939.28	2987.39	2993.29
VDA_000143	DNA-binding protein H-NS	ADBS01000004:104005-104391	3943.98	2.33308	5.03878	0	0	1229.94	1284.18	1393.88	6933.38	6597.2	6225.31
VDA_000144	acetate/propionate kinase	ADBS01000004:104794-105561	3303.41	-0.843186	-1.79401	1.58007e-62	9.59353e-62	4416.85	4177.16	4135.54	2381.64	2384.93	2324.33
VDA_000145	hypothetical protein	ADBS01000004:106529-107125	925.748	1.00536	2.00745	7.26577e-37	2.74455e-36	567.253	598.195	678.714	1316.1	1190.97	1203.26
VDA_000146	ISSod13 transposase	ADBS01000004:111623-112141	0					0	0	0	0	0	0
VDA_000147	hypothetical protein	ADBS01000004:112821-113459	2092.93	0.53916	1.45313	2.42618e-15	5.23421e-15	1617.05	1593.49	1906.4	2470.36	2480.68	2489.6
VDA_000148	Rhs family protein	ADBS01000004:113462-120367	1848.43	0.567507	1.48196	1.27955e-20	3.29221e-20	1585.95	1393.41	1488.24	2174.97	2188.43	2259.61
VDA_000149	hypothetical protein	ADBS01000004:124667-125179	747.78	0.283614	1.21724	0.00412072	0.00516571	581.193	636.986	804.163	852.05	827.892	784.394
VDA_000150	DNA-binding protein H-NS	ADBS01000004:125988-126371	2033.15	-0.272328	-1.20776	0.000378884	0.000503734	2168.21	1988.54	2518.64	1910.78	1825.35	1787.4
VDA_000151	hypothetical protein	ADBS01000004:127236-128339	1136.48	2.12489	4.36169	1.61662e-204	5.51584e-203	419.274	413.428	435.32	1890.3	1851.29	1809.27
VDA_000152	chromosome segregation ATPase	ADBS01000004:129247-129846	235.425	2.32835	5.02232	9.68836e-64	5.98657e-63	75.0618	64.3111	92.2107	391.904	427.911	361.154
VDA_000153	chromosome segregation ATPase	ADBS01000004:130424-131017	173.967	0.232967	1.17525	0.0686024	0.0790105	181.221	141.893	156.544	194.977	185.528	183.637
VDA_000154	ABC-type antimicrobial peptide transport system ATPase component	ADBS01000004:132131-132823	4343.31	-0.612336	-1.52873	1.5019e-26	4.55505e-26	5589.96	5308.21	4860.36	3478.39	3421.29	3401.66
VDA_000155	ABC-type antimicrobial peptide transport system permease component	ADBS01000004:132843-134126	7134.61	-0.982656	-1.9761	1.88691e-39	7.45033e-39	10559.1	9612.97	8270.02	4648.25	5009.25	4708.11
VDA_000156	ABC-type antimicrobial peptide transport system permease component	ADBS01000004:134129-135343	9126.38	-0.919785	-1.89183	5.45948e-53	2.8048e-52	12904.2	11808.7	11124.3	6062.81	6568.28	6290.02
VDA_000157	outer membrane protein	ADBS01000004:135340-136611	11763.5	-0.59885	-1.51451	5.55753e-29	1.78375e-28	14854.7	14481.2	13185.1	9349.15	9523.75	9187.12
VDA_000158	membrane-fusion protein	ADBS01000004:136604-137740	16014.6	-0.485176	-1.39976	1.01892e-15	2.22418e-15	19579.3	19406.6	17075.1	13903.8	13170.5	12952.6
VDA_000159	hemolysin-1	ADBS01000004:138631-140352	214276	-2.08114	-4.2314	0.0000000000000000000000000000000000000000000000000000000000000000000000000000000000000000000000000000000000000000000000000000000000000000000000000000000000000000000000000000000000000000000000000000000000000000000000000000000000000000000000000000000000000000000000000000863505694069475	0.00000000000000000000000000000000000000000000000000000000000000000000000000000000000000000000000000000000000000000000000000000000000000000000000000000000000000000000000000000000000000000000000000000000000000000000000000000000000000000000000000000000000000000000000000417006826720628	348389	338064	353964	79266.9	82229.6	83740.4
VDA_000160	cytolysin and hemolysin HlyA Pore-forming toxin	ADBS01000004:140956-142767	192583	0.178455	1.13167	0.0201683	0.0240533	166924	176864	198167	210548	195381	207615
VDA_000161	hypothetical protein	ADBS01000004:144232-145938	1603.14	1.22761	2.34178	1.63819e-80	1.28557e-79	922.188	925.875	1027.18	2146.7	2296.15	2300.71
VDA_000162	hypothetical protein	ADBS01000004:145992-147062	920.694	1.44716	2.72671	2.01824e-68	1.34506e-67	451.443	477.739	548.976	1383.36	1410.41	1252.23
VDA_000163	hypothetical protein	ADBS01000003:990-1664	0					0	0	0	0	0	0
VDA_000164	sex pilus assembly and synthesis protein TraW	ADBS01000003:2313-3083	0					0	0	0	0	0	0
VDA_000165	IncF plasmid conjugative transfer pilus assembly protein TraC	ADBS01000003:4265-6343	0					0	0	0	0	0	0
VDA_000166	TraB pilus assembly	ADBS01000003:6816-8030	0					0	0	0	0	0	0
VDA_000167	IncF plasmid conjugative transfer pilus assembly protein TraK	ADBS01000003:8034-8765	0					0	0	0	0	0	0
VDA_000168	hypothetical protein	ADBS01000003:9604-9735	0					0	0	0	0	0	0
VDA_000169	hypothetical protein	ADBS01000003:12337-13149	0					0	0	0	0	0	0
VDA_000170	transposase	ADBS01000003:14090-15184	0					0	0	0	0	0	0
VDA_000171	transposase	ADBS01000003:15342-16436	1.50947	0.0812818	1.05796	0.907108	0.913804	2.14462	1.02081	1.07222	1.94977	1.99492	0.874464
VDA_000172	resolvase	ADBS01000003:17213-17824	0					0	0	0	0	0	0
VDA_000173	hypothetical protein	ADBS01000003:17832-18662	0					0	0	0	0	0	0
VDA_000174	Tn5044 transposase	ADBS01000003:18901-19440	0					0	0	0	0	0	0
VDA_000175	TnpA	ADBS01000003:19522-21870	0					0	0	0	0	0	0
VDA_000176	magnesium transporting ATPase P-type 1	ADBS01000003:24906-26888	0					0	0	0	0	0	0
VDA_000177	hypothetical protein	ADBS01000003:26839-27333	0					0	0	0	0	0	0
VDA_000178	transposase	ADBS01000003:29851-32898	0					0	0	0	0	0	0
VDA_000179	chromosome (plasmid) partitioning protein ParA	ADBS01000003:34449-35615	0					0	0	0	0	0	0
VDA_000180	chromosome (plasmid) partitioning protein ParB	ADBS01000003:35615-36664	0					0	0	0	0	0	0
VDA_000181	type III secretion cytoplasmic protein (YscL)	ADBS01000003:38455-39090	0					0	0	0	0	0	0
VDA_000182	type III secretion cytoplasmic protein (YscK)	ADBS01000003:39069-39734	0					0	0	0	0	0	0
VDA_000183	type III secretion bridge between inner and outermembrane lipoprotein (YscJ,HrcJ,EscJ PscJ)	ADBS01000003:39727-40524	0					0	0	0	0	0	0
VDA_000184	putative type III export protein	ADBS01000003:40880-41401	0					0	0	0	0	0	0
VDA_000185	putative type III secretion protein	ADBS01000003:41401-41607	0					0	0	0	0	0	0
VDA_000186	type III export protein YscF	ADBS01000003:41761-42009	0					0	0	0	0	0	0
VDA_000187	type III secretion inner membrane protein YscD	ADBS01000003:42219-43520	0					0	0	0	0	0	0
VDA_000188	type III secretion system outer membrane pore YscC	ADBS01000003:43526-45400	0					0	0	0	0	0	0
VDA_000189	hypothetical protein	ADBS01000003:45841-46818	0					0	0	0	0	0	0
VDA_000190	type III secretion host injection and negative regulator protein (YopD)	ADBS01000003:47821-48681	0					0	0	0	0	0	0
VDA_000191	type III secretion host injection protein (YopB)	ADBS01000003:48691-49812	0					0	0	0	0	0	0
VDA_000192	type III secretion LcrG inhibitor (LcrV,secretion and targeting control protein V antigen)	ADBS01000003:50320-52146	0					0	0	0	0	0	0
VDA_000193	Type III secretion inner membrane channel protein	ADBS01000003:52920-55043	0					0	0	0	0	0	0
VDA_000194	type III secretion system effector delivery regulator TyeA	ADBS01000003:56115-56303	0					0	0	0	0	0	0
VDA_000195	type III secretion regulator YopN	ADBS01000003:56380-57273	0					0	0	0	0	0	0
VDA_000196	Type III secretion cytoplasmic ATP synthase	ADBS01000003:57518-58783	0					0	0	0	0	0	0
VDA_000197	type III secretion spans bacterial envelope protein (YscO)	ADBS01000003:59068-59241	0					0	0	0	0	0	0
VDA_000198	type III secretion protein (YscP)	ADBS01000003:59251-60579	0					0	0	0	0	0	0
VDA_000199	type III secretion inner membrane protein YscQ	ADBS01000003:60579-61544	0					0	0	0	0	0	0
VDA_000200	yop virulence translocation protein R	ADBS01000003:61541-62191	0					0	0	0	0	0	0
VDA_000201	type III secretion protein SpaR	ADBS01000003:62468-63250	0					0	0	0	0	0	0
VDA_000202	type III secretion inner membrane protein HrpY	ADBS01000003:63269-64327	0					0	0	0	0	0	0
VDA_000203	putative protein-tyrosine phosphatase Aop effector AopH	ADBS01000003:65127-66845	0					0	0	0	0	0	0
VDA_000204	hypothetical protein	ADBS01000003:68672-69733	0					0	0	0	0	0	0
VDA_000205	hypothetical protein	ADBS01000003:70497-70691	17.869	0.731671	1.66056	0.0570572	0.0661526	12.8677	8.16648	18.2277	34.121	11.9695	21.8616
VDA_000206	hypothetical protein	ADBS01000003:71352-73022	0					0	0	0	0	0	0
VDA_000207	putative transposase	ADBS01000003:73757-74413	0					0	0	0	0	0	0
VDA_000208	type III secretion thermoregulatory protein (LcrF,VirF,transcription regulation of virulence plasmid)	ADBS01000003:74597-75478	0					0	0	0	0	0	0
VDA_000209	outer membrane protein	ADBS01000003:77842-78663	0					0	0	0	0	0	0
VDA_000210	DNA-binding response regulator	ADBS01000003:80503-81213	0					0	0	0	0	0	0
VDA_000211	putative transposase	ADBS01000003:81422-82108	1.66287	-0.0767735	-1.05466	0.912556	0.918407	2.14462	2.04162	1.07222	0.974885	1.99492	1.74893
VDA_000212	hypothetical protein	ADBS01000003:82137-82256	0					0	0	0	0	0	0
VDA_000213	hypothetical protein	ADBS01000003:83103-84269	0					0	0	0	0	0	0
VDA_000214	hypothetical protein	ADBS01000003:84297-86024	0					0	0	0	0	0	0
VDA_000215	hypothetical protein	ADBS01000003:86200-87195	0					0	0	0	0	0	0
VDA_000216	transposase	ADBS01000003:88915-89946	0					0	0	0	0	0	0
VDA_000217	hypothetical protein	ADBS01000003:90427-91575	0					0	0	0	0	0	0
VDA_000218	Riorf46 protein	ADBS01000003:91888-93201	79.3227	1.86717	3.64817	6.69622e-21	1.74146e-20	25.7355	33.6867	40.7443	129.66	123.685	122.425
VDA_000219	putative superfamily I DNA helicase	ADBS01000003:93375-96893	0					0	0	0	0	0	0
VDA_000220	putative transposase	ADBS01000003:97236-97922	128.043	0.638124	1.5563	0.000127103	0.000175067	86.8572	79.6232	132.955	172.555	154.606	141.663
VDA_000221	putative inner membrane protein	ADBS01000003:98776-100290	0					0	0	0	0	0	0
VDA_000222	iSPsy3 transposase	ADBS01000003:100761-101462	29.3541	0.256816	1.19484	0.363662	0.388938	22.5185	32.6659	24.661	23.3972	37.9035	34.9786
VDA_000223	hydrophilic protein virA protein	ADBS01000003:105099-105800	0					0	0	0	0	0	0
VDA_000224	putative protein-tyrosine phosphatase Aop effector AopH	ADBS01000003:107984-109702	0					0	0	0	0	0	0
VDA_000225	putative transposase	ADBS01000003:110234-110701	0					0	0	0	0	0	0
VDA_000226	ADP-ribosyltransferase toxin aexT (Exoenzyme T)	ADBS01000003:110913-112457	0					0	0	0	0	0	0
VDA_000227	site-specific recombinase resolvase family	ADBS01000003:116681-117310	0					0	0	0	0	0	0
VDA_000228	putative transposase	ADBS01000003:117607-118293	2.60272	0.349184	1.27384	0.608707	0.632483	2.14462	3.06243	1.07222	0.974885	3.98984	4.37232
VDA_000229	hypothetical protein	ADBS01000003:118491-119525	0					0	0	0	0	0	0
VDA_000230	hypothetical protein	ADBS01000003:120072-120860	0					0	0	0	0	0	0
VDA_000231	ribonucleoside-diphosphate reductase alpha subunit	ADBS01000003:121397-123586	0					0	0	0	0	0	0
VDA_000232	ribonucleotide reductase 2	ADBS01000003:123639-124571	0					0	0	0	0	0	0
VDA_000233	predicted manganese transporter 11 TMS	ADBS01000003:124883-126094	88.6116	1.74432	3.35038	2.55712e-21	6.7452e-21	37.5309	42.874	39.6721	134.534	140.642	136.416
VDA_000234	transposase	ADBS01000003:126804-127127	0					0	0	0	0	0	0
VDA_000235	transposase OrfAB subunit B	ADBS01000003:128173-128850	47.467	0.402362	1.32167	0.104669	0.118569	39.6755	24.4995	57.8998	51.6689	63.8375	47.2211
VDA_000236	iSPsy3 transposase	ADBS01000003:130877-131947	0					0	0	0	0	0	0
VDA_000237	hypothetical protein	ADBS01000003:132751-133323	137.883	0.133102	1.09665	0.382891	0.409086	153.341	131.685	109.366	119.911	162.586	150.408
VDA_000238	transposase	ADBS01000003:133478-134104	0					0	0	0	0	0	0
VDA_000239	putative transposase	ADBS01000003:134105-134686	9.43023	0.357269	1.281	0.43995	0.466398	6.43387	7.14567	10.7222	6.8242	14.9619	10.4936
VDA_000240	hypothetical protein	ADBS01000003:134695-134889	0.357437	-0.218488	-1.16351	0.610483	0.633909	2.14462	0	0	0	0	0
VDA_000241	transposase	ADBS01000003:137599-138630	0					0	0	0	0	0	0
VDA_000242	transposase	ADBS01000003:139944-141152	516.806	0.513565	1.42757	5.69819e-09	9.64759e-09	418.202	462.427	395.648	572.258	610.446	641.857
VDA_000243	Riorf46 protein	ADBS01000003:141812-143176	95.9127	0.525765	1.4397	0.00126378	0.00163722	71.8449	84.7273	78.2719	111.137	123.685	105.81
VDA_000244	chromosome partitioning protein ParA	ADBS01000003:143689-144345	0					0	0	0	0	0	0
VDA_000245	transposase	ADBS01000003:144702-145910	160.467	0.283353	1.21702	0.0308105	0.0363861	135.111	158.226	140.461	188.153	161.589	179.265
VDA_000246	ribonucleotide reductase of class Ia (aerobic) alpha subunit	ADBS01000003:146769-148712	0					0	0	0	0	0	0
VDA_000247	transposase	ADBS01000003:148699-151101	0					0	0	0	0	0	0
VDA_000248	resolvase	ADBS01000003:151830-152471	0					0	0	0	0	0	0
VDA_000249	hypothetical protein	ADBS01000003:152896-153090	0.324447	-0.0162903	-1.01136	0.969704	0.972492	0	0	1.07222	0	0	0.874464
VDA_000250	cytotoxic necrotizing factor 1	ADBS01000003:153341-156454	0					0	0	0	0	0	0
VDA_000251	N-acetylmuramoyl-L-alanine amidase	ADBS01000003:158694-159464	0					0	0	0	0	0	0
VDA_000252	hypothetical protein	ADBS01000003:161612-162787	0					0	0	0	0	0	0
VDA_000253	hypothetical protein	ADBS01000003:163232-166534	0					0	0	0	0	0	0
VDA_000254	Riorf46 protein	ADBS01000003:166814-168166	246.242	1.04929	2.06952	1.33161e-19	3.3069e-19	169.425	139.851	170.483	344.134	343.126	310.435
VDA_000255	extensin-like protein:NEAr transporter	ADBS01000003:170153-171811	0					0	0	0	0	0	0
VDA_000256	putative transposase	ADBS01000003:172247-172933	0					0	0	0	0	0	0
VDA_000257	hypothetical protein	ADBS01000003:173676-174275	0					0	0	0	0	0	0
VDA_000258	hypothetical protein	ADBS01000003:174802-175557	0					0	0	0	0	0	0
VDA_000259	hypothetical protein	ADBS01000003:175973-176104	0					0	0	0	0	0	0
VDA_000260	antirestriction protein	ADBS01000003:176122-176952	0					0	0	0	0	0	0
VDA_000261	DNA-binding protein H-NS	ADBS01000003:177152-177451	0					0	0	0	0	0	0
VDA_000262	hypothetical protein	ADBS01000003:178220-178765	0					0	0	0	0	0	0
VDA_000263	hypothetical protein	ADBS01000003:179908-180552	0					0	0	0	0	0	0
VDA_000264	hypothetical protein	ADBS01000003:182088-182213	0					0	0	0	0	0	0
VDA_000265	IncF plasmid conjugative transfer DNA-nicking and unwinding protein TraI	ADBS01000003:182251-188178	24.0505	1.66335	3.16751	9.07244e-07	1.38379e-06	11.7954	10.2081	10.7222	41.9201	25.934	43.7232
VDA_000266	transposase	ADBS01000003:188711-189919	408.803	0.27311	1.20841	0.00182938	0.00234672	376.381	373.617	360.265	453.322	438.883	450.349
VDA_000267	IncF plasmid conjugative transfer protein TraD	ADBS01000003:190011-192125	0					0	0	0	0	0	0
VDA_000270	IncF plasmid conjugative transfer pilus assembly protein TraH	ADBS01000003:195352-196722	0					0	0	0	0	0	0
VDA_000271	IncF plasmid conjugative transfer pilus assembly protein TraF	ADBS01000003:197590-198360	0					0	0	0	0	0	0
VDA_000272	hypothetical protein	ADBS01000003:198363-200180	0					0	0	0	0	0	0
VDA_000273	conjugative transfer protein TrbC	ADBS01000003:200177-200827	0					0	0	0	0	0	0
VDA_000274	IncF plasmid conjugative transfer pilus assembly protein TraU	ADBS01000003:201703-202713	0					0	0	0	0	0	0
VDA_000275	NADH dehydrogenase subunit N	ADBS01000002:104-1816	169.427	1.06257	2.08865	7.3357e-16	1.61139e-15	101.87	123.518	101.861	231.048	234.403	223.863
VDA_000276	hydrogenase-4 component C	ADBS01000002:1816-2769	99.2095	1.04485	2.06315	2.32301e-10	4.14078e-10	72.9172	60.2278	60.0442	131.61	129.67	140.789
VDA_000277	hydrogenase 4 subunit	ADBS01000002:2779-4524	402.724	1.01748	2.02438	6.12106e-28	1.92332e-27	274.512	271.536	250.899	527.413	565.56	526.427
VDA_000278	formate hydrogenlyase subunit 7	ADBS01000002:5079-5942	400.677	1.7101	3.27183	2.28482e-65	1.4489e-64	211.245	176.6	172.627	616.127	600.471	626.991
VDA_000279	electron transport protein hydN	ADBS01000002:7242-7787	84.0979	0.882805	1.84396	6.75685e-07	1.03513e-06	60.0495	54.103	62.1886	123.81	97.7511	106.685
VDA_000280	formate dehydrogenase H	ADBS01000002:7822-9966	263.777	1.08542	2.122	1.33148e-20	3.42303e-20	191.944	159.246	154.399	373.381	324.175	379.517
VDA_000281	formate hydrogenlyase transcriptional activator	ADBS01000002:10207-12426	291.721	0.826025	1.77279	2.2699e-15	4.90718e-15	212.318	209.266	208.01	396.778	375.045	348.911
VDA_000282	formate dehydrogenase chain D	ADBS01000002:12459-13289	174.827	0.820408	1.76591	5.73548e-10	1.00804e-09	111.52	117.393	149.038	229.098	229.416	212.495
VDA_000283	[NiFe] hydrogenase nickel incorporation-associated protein HypB	ADBS01000002:13645-14721	327.568	0.788708	1.72753	1.78193e-15	3.86557e-15	253.066	242.953	223.021	429.924	415.941	400.504
VDA_000284	transporter	ADBS01000002:14880-15485	100351	-0.606286	-1.52233	1.35219e-24	3.90841e-24	126359	118825	118319	82664.4	77883.7	78052
VDA_000285	hypothetical protein	ADBS01000002:15581-16441	1247.84	0.674507	1.59605	8.22249e-27	2.51318e-26	924.333	990.186	967.14	1509.12	1586.96	1509.32
VDA_000286	UPF0061 domain-containing protein	ADBS01000002:16523-17998	3915.77	1.89465	3.71831	0.0000000000000000000000000000000000000000000000000000000000000000000000000000000000000000000000000000000000000000000000000000000000000000000000000000000000000000000000000000000000000000000000000000000000000000000000000000000000000000000000000000000000000000000000000000000000000000000000000000000000323512037522855	0.00000000000000000000000000000000000000000000000000000000000000000000000000000000000000000000000000000000000000000000000000000000000000000000000000000000000000000000000000000000000000000000000000000000000000000000000000000000000000000000000000000000000000000000000000000000000000000000000000000000188056349219304	1591.31	1685.36	1695.18	6281.19	6226.15	6015.44
VDA_000287	beta-lactamase CARB-3 precursor (Carbenicillinase 3)	ADBS01000002:18430-19062	313.289	0.172739	1.1272	0.0855014	0.0975604	322.766	282.765	277.704	337.31	339.137	320.054
VDA_000288	ABC-type Fe3+ transport system permease component	ADBS01000002:19250-20296	515.962	-0.682403	-1.60481	1.77842e-16	4.00175e-16	653.038	644.131	611.164	379.23	412.949	395.258
VDA_000289	ABC transporter ATPase subunit	ADBS01000002:20301-21095	590.903	-0.34044	-1.26614	3.78777e-05	5.36786e-05	677.701	691.089	612.236	500.116	553.591	510.687
VDA_000290	iron(III) ABC transporter solute-binding protein	ADBS01000002:21092-22114	1709.17	-0.110305	-1.07946	0.0974172	0.110634	1882.98	1761.92	1678.02	1598.81	1764.51	1568.79
VDA_000291	hypothetical protein	ADBS01000002:22265-22645	4005.2	0.276914	1.2116	0.00084046	0.0010956	3249.1	3336.01	4277.08	4424.03	4427.73	4317.23
VDA_000292	hypothetical Ap4A phosphorylase II	ADBS01000002:22669-23475	1249.03	-0.158875	-1.11642	0.0092054	0.011283	1305	1307.66	1340.27	1207.88	1193.96	1139.43
VDA_000293	arylesterase precursor	ADBS01000002:24028-24630	307.667	0.891998	1.85574	6.21838e-18	1.46323e-17	210.173	214.37	220.877	374.356	395.992	430.236
VDA_000294	putative ABC transporter ATP-binding protein	ADBS01000002:24629-25309	129.285	1.03584	2.0503	2.73389e-12	5.2908e-12	94.3634	84.7273	73.983	167.68	169.568	185.386
VDA_000295	hypothetical permease	ADBS01000002:25306-27783	434.483	0.983782	1.97764	7.22874e-29	2.31541e-28	279.873	299.097	294.86	577.132	573.54	582.393
VDA_000296	hypothetical protein	ADBS01000002:28421-29248	167.599	1.24388	2.36835	7.19513e-20	1.80684e-19	94.3634	91.8729	110.438	250.546	242.383	215.993
VDA_000297	hypothetical protein	ADBS01000002:29736-31601	118.758	0.360413	1.28379	0.0169487	0.0203294	93.2911	99.0186	119.016	145.258	132.662	123.299
VDA_000298	arginine decarboxylase catabolic	ADBS01000002:32490-34769	7691.39	-0.0361714	-1.02539	0.499756	0.525845	8161.36	7928.64	7272.85	7688.92	7714.36	7382.22
VDA_000299	pantothenate:Na+ symporter	ADBS01000002:34892-36304	791.689	1.05572	2.07875	1.02424e-42	4.28109e-42	483.613	499.176	557.553	1083.1	1099.2	1027.5
VDA_000300	integral membrane protein	ADBS01000002:36367-37299	211.908	0.420941	1.3388	0.000242177	0.000327953	168.353	184.767	189.783	239.822	247.37	241.352
VDA_000301	transcriptional regulator	ADBS01000002:38192-39097	607.318	-0.484169	-1.39878	7.9307e-08	1.26304e-07	645.532	703.338	776.286	502.066	550.598	466.089
VDA_000302	urease accessory protein UreG	ADBS01000002:39211-39831	256.801	1.68077	3.20598	2.30662e-44	1.01407e-43	122.244	122.497	119.016	358.758	430.903	387.388
VDA_000303	urease accessory protein UreF	ADBS01000002:39844-40509	184.64	2.25825	4.78411	2.62317e-51	1.29468e-50	71.8449	64.3111	52.5387	328.536	272.307	318.305
VDA_000304	urease accessory protein UreE	ADBS01000002:40539-40823	73.881	1.80587	3.49639	4.26325e-17	9.77526e-17	26.8078	23.4786	46.1054	131.61	107.726	107.559
VDA_000305	urease alpha subunit	ADBS01000002:41015-42718	327.148	1.71083	3.2735	1.4581e-58	8.1878e-58	145.834	148.018	162.977	518.639	504.715	482.704
VDA_000306	urease gamma subunit	ADBS01000002:43045-43218	33.006	1.632	3.09942	3.00681e-08	4.91071e-08	8.57849	22.4578	15.011	57.5182	49.873	44.5977
VDA_000307	urease accessory protein UreD	ADBS01000002:43372-44220	48.4862	1.23046	2.34642	7.12461e-08	1.13697e-07	26.8078	27.5619	31.0943	71.1666	67.8273	66.4593
VDA_000308	nickel ABC transporter nickel-binding protein nikA2	ADBS01000002:44741-46315	1885.98	0.62916	1.54666	4.08268e-27	1.26013e-26	1534.48	1460.78	1445.35	2344.6	2348.02	2182.66
VDA_000309	binding-protein-dependent transport systems inner membrane component	ADBS01000002:46306-47268	578.465	0.416587	1.33477	5.76439e-07	8.86547e-07	448.226	506.322	530.748	670.721	670.293	644.48
VDA_000310	dipeptide transport system permease protein DppC	ADBS01000002:47265-48062	260.753	0.193619	1.14363	0.0689914	0.0793819	244.487	223.557	261.621	276.867	284.276	273.707
VDA_000311	oligopeptide transport ATP-binding protein OppD	ADBS01000002:48049-48744	319.877	0.552026	1.46614	1.04698e-07	1.659e-07	251.993	285.827	239.105	408.477	356.093	377.768
VDA_000312	putative dipeptide ABC transporter	ADBS01000002:48737-49333	176.757	0.355316	1.27927	0.00708478	0.00875556	172.642	138.83	153.327	225.198	182.535	188.01
VDA_000313	hexose phosphate transport protein	ADBS01000002:49405-50781	552.528	0.314651	1.24371	0.0012826	0.00165956	421.418	492.031	562.914	652.198	602.466	584.142
VDA_000314	arsenical-resistance protein ACR3	ADBS01000002:51118-52191	392.719	0.668932	1.5899	8.26386e-12	1.56644e-11	276.656	288.889	343.11	504.016	468.806	474.834
VDA_000315	metal-dependent hydrolase	ADBS01000002:52952-54769	2529.84	0.370563	1.29286	7.71833e-12	1.4648e-11	2241.13	2243.74	2132.64	2942.2	2886.65	2732.7
VDA_000316	MSHA pilin protein MshA	ADBS01000002:55690-56247	363.17	-0.616091	-1.53272	5.12869e-11	9.4146e-11	442.865	442.011	435.32	267.119	288.266	303.439
VDA_000317	transcriptional regulator LysR family	ADBS01000002:56353-57255	381.433	0.246474	1.1863	0.00839076	0.0103167	358.152	330.743	357.049	422.125	434.893	385.639
VDA_000318	predicted D-lactate dehydrogenase Fe-S protein FAD/FMN-containing	ADBS01000002:57416-60241	1550.36	-0.970134	-1.95902	4.29343e-46	1.93358e-45	2025.6	2101.85	2032.92	1149.39	1024.39	968.032
VDA_000319	hypothetical protein	ADBS01000002:60715-62919	989.162	0.481353	1.39605	2.85901e-13	5.76393e-13	816.029	820.732	839.547	1175.71	1111.17	1171.78
VDA_000320	transposase OrfAB subunit B	ADBS01000002:63791-64468	0					0	0	0	0	0	0
VDA_000321	hypothetical protein	ADBS01000002:64592-65797	0					0	0	0	0	0	0
VDA_000322	murine toxin	ADBS01000002:65860-67716	0					0	0	0	0	0	0
VDA_000323	hypothetical protein	ADBS01000002:68374-68997	0					0	0	0	0	0	0
VDA_000324	hypothetical amidinotransferase family protein	ADBS01000002:69593-70825	422.475	0.853659	1.80708	6.55951e-22	1.76589e-21	309.898	300.118	291.643	531.312	553.591	548.289
VDA_000325	transcriptional regulator AraC family	ADBS01000002:71506-72432	84.4685	1.13323	2.19349	1.91756e-10	3.43171e-10	47.1817	50.0197	60.0442	118.936	118.698	111.931
VDA_000326	peptidase T2 asparaginase 2	ADBS01000002:72538-73464	198.227	1.01626	2.02266	1.13345e-15	2.47248e-15	143.69	111.268	137.244	250.546	284.276	262.339
VDA_000327	cytosol aminopeptidase PepA	ADBS01000002:73479-74852	208.576	1.19423	2.28823	5.26895e-23	1.46106e-22	128.677	120.456	129.738	284.666	307.218	280.703
VDA_000328	(GlcNAc)2 ABC transporter permease component 2	ADBS01000002:74868-75890	91.5479	1.21524	2.32179	5.39644e-12	1.03163e-11	61.1218	44.9157	57.8998	141.358	120.693	123.299
VDA_000329	(GlcNAc)2 ABC transporter permease component 1	ADBS01000002:75893-76879	60.0995	1.10221	2.14683	2.04855e-07	3.21039e-07	39.6755	28.5827	45.0331	74.0913	92.7638	80.4507
VDA_000330	(GlcNAc)2 ABC transporter: substrate-binding protein	ADBS01000002:76969-78636	92.9913	1.33135	2.51638	1.33663e-12	2.62887e-12	39.6755	57.1654	60.0442	138.434	108.723	153.906
VDA_000331	beta-mannosidase	ADBS01000002:78885-81389	178.865	0.739925	1.67009	1.71806e-08	2.83842e-08	149.051	136.789	114.727	245.671	214.454	212.495
VDA_000332	putative ARAC-type regulatory protein	ADBS01000002:81618-82460	78.6375	-0.143985	-1.10495	0.419213	0.445768	97.5804	78.6024	71.8386	71.1666	74.8095	77.8273
VDA_000333	fructose-like phosphotransferase enzyme IIB component 2 (PTS system fructose-like EIIB component 2)	ADBS01000002:82768-83082	70.3604	0.666808	1.58756	0.000589799	0.00077626	55.7602	52.0613	54.6831	96.5136	67.8273	95.3166
VDA_000334	PTS system fructose-specific IIC component	ADBS01000002:83117-84121	68.9389	0.770966	1.70641	4.85154e-05	6.80777e-05	57.9048	48.9989	45.0331	88.7146	83.7867	89.1953
VDA_000335	nucleotidyltransferase	ADBS01000002:84927-86150	0					0	0	0	0	0	0
VDA_000336	hypothetical protein	ADBS01000002:86710-87849	0					0	0	0	0	0	0
VDA_000337	hypothetical protein	ADBS01000002:88503-88766	84.3335	0.0981369	1.07039	0.57898	0.602792	95.4357	67.3735	81.4886	98.4634	82.7892	80.4507
VDA_000338	MSHA pilin protein MshA	ADBS01000002:88984-89568	61.5314	-0.251246	-1.19023	0.225311	0.247377	57.9048	57.1654	85.7774	62.3927	57.8527	48.0955
VDA_000339	hypothetical protein	ADBS01000002:89723-91072	381.928	0.38593	1.3067	0.000110565	0.000152891	319.549	330.743	342.037	489.392	404.969	404.877
VDA_000340	hypothetical protein	ADBS01000002:91147-92454	0					0	0	0	0	0	0
VDA_000341	ABC transporter periplasmic spermidine putrescine-binding protein PotD	ADBS01000002:92508-93539	1943.47	-2.97737	-7.87548	0	0	3717.7	3426.86	3208.08	466.97	453.845	387.388
VDA_000342	oxidoreductase	ADBS01000002:93735-95015	1635.71	-1.67719	-3.19804	4.73193e-72	3.2717e-71	2747.26	2503.03	2233.43	847.175	831.882	651.476
VDA_000343	5'-nucleotidase	ADBS01000002:95711-97378	6118.45	-1.38206	-2.60641	2.78022e-135	4.38549e-134	9248.69	9096.44	8197.1	3453.04	3357.45	3357.94
VDA_000344	hypothetical protein	ADBS01000002:97531-98166	665.77	0.295599	1.22739	0.000144706	0.000198528	595.133	608.403	589.72	759.436	680.268	761.658
VDA_000345	hypothetical protein	ADBS01000002:98262-98408	42.8162	0.619729	1.53659	0.00876502	0.0107558	38.6032	25.5203	36.4554	48.7443	56.8553	50.7189
VDA_000346	putative Cold shock-like protein	ADBS01000002:98810-99019	80014.9	-3.0721	-8.40995	0.0000000000000000000000000000000000000000000000000000000000000000000000000000000000000000000000000000000000000000000000000000000000000000000000000000000000000000000000000000000000000000000000000000000000000000000000000000000000000000000000000000000000031036337941518	0.000000000000000000000000000000000000000000000000000000000000000000000000000000000000000000000000000000000000000000000000000000000000000000000000000000000000000000000000000000000000000000000000000000000000000000000000000000000000000000000000000000000139175806854893	133230	133789	162459	18740.2	15633.2	16237
VDA_000347	hypothetical protein	ADBS01000002:99194-99853	448.589	-0.0859465	-1.06138	0.316918	0.340804	449.299	483.864	452.476	451.372	426.913	427.613
VDA_000348	hypothetical permease	ADBS01000002:99850-100617	556.919	-0.327817	-1.25511	4.42151e-05	6.24623e-05	650.893	602.278	606.875	503.041	502.72	475.708
VDA_000349	hypothetical protein	ADBS01000002:100791-101279	4825.22	-0.662866	-1.58322	3.28732e-30	1.08506e-29	5576.02	5905.39	6268.19	3912.21	3559.94	3729.59
VDA_000350	MOSC domain protein	ADBS01000002:101509-102189	3099.51	0.696649	1.62074	4.57973e-41	1.86456e-40	2416.99	2348.88	2326.71	3989.23	3816.28	3698.98
VDA_000351	cysteine desulfurase	ADBS01000002:102236-103477	833.73	-1.37846	-2.5999	1.38333e-83	1.1518e-82	1233.16	1193.33	1189.09	465.995	453.845	466.964
VDA_000352	hypothetical protein	ADBS01000002:103455-104087	41.8639	1.39544	2.63068	3.26663e-08	5.32121e-08	23.5909	17.3538	26.8054	58.4931	55.8578	69.0827
VDA_000353	hypothetical protein	ADBS01000002:104296-106875	314.993	1.0578	2.08176	8.57265e-26	2.54825e-25	195.161	200.079	216.588	423.1	423.921	431.111
VDA_000354	di-/tripeptide transporter	ADBS01000002:107529-108989	5650.93	-0.198398	-1.14742	0.200881	0.221795	5046.3	5798.2	7286.79	5330.67	5225.7	5217.93
VDA_000355	hypothetical protein	ADBS01000002:109230-110228	1207.07	-0.239755	-1.18079	6.90359e-05	9.61845e-05	1300.71	1298.47	1323.12	1091.87	1107.18	1121.06
VDA_000356	lysophospholipase L2	ADBS01000002:110235-111206	1115.16	-0.360805	-1.28414	2.57781e-08	4.22545e-08	1300.71	1239.26	1223.4	945.639	967.537	1014.38
VDA_000357	hypothetical protein	ADBS01000002:111294-112163	9622.57	0.412222	1.33073	3.75021e-18	8.90091e-18	8349.02	8305.31	8111.33	11485.1	10892.3	10592.4
VDA_000358	hypothetical protein	ADBS01000002:112380-113156	61307.4	-1.40888	-2.65531	1.90336e-150	3.51451e-149	89748.2	87167	90401.9	34713.7	33434.9	32378.8
VDA_000359	thioredoxin 2	ADBS01000002:113243-113677	7309.79	-1.31401	-2.48632	1.85886e-190	5.50467e-189	10501.1	10486.8	10297.6	4145.21	4318.01	4109.98
VDA_000360	hypothetical protein	ADBS01000002:113948-114145	1352.38	2.17455	4.51445	3.15604e-153	6.0778e-152	470.745	449.157	545.759	2412.84	2069.73	2166.05
VDA_000361	endoribonuclease L-PSP	ADBS01000002:115117-116382	301.311	0.37981	1.30117	0.0003271	0.000437294	240.198	263.369	280.921	371.431	337.142	314.807
VDA_000362	sensory box/GGDEF family protein	ADBS01000002:116777-118429	347.221	0.00938966	1.00653	0.928964	0.933424	324.91	313.389	399.937	340.235	369.06	335.794
VDA_000363	putative alpha-1,2-mannosidase	ADBS01000002:118669-121065	335.994	0.589404	1.50462	3.23569e-08	5.27354e-08	229.475	265.411	308.799	421.15	394.994	396.132
VDA_000364	uroporphyrinogen-III methyltransferase	ADBS01000002:121121-121882	140.531	1.23347	2.35133	7.1015e-18	1.66604e-17	81.4957	87.7897	80.4163	198.877	207.472	187.135
VDA_000365	nitrite transporter NirC	ADBS01000002:121904-122722	118.146	1.13245	2.1923	5.74421e-12	1.09545e-11	55.7602	81.6648	82.5608	152.082	185.528	151.282
VDA_000366	nitrite reductase [NAD(P)H] large subunit	ADBS01000002:123165-125729	383.472	1.06609	2.09375	5.31106e-28	1.67384e-27	235.909	233.766	272.343	499.141	544.613	515.059
VDA_000367	siroheme synthase/precorrin-2 oxidase/sirohydrochlorin ferrochelatase	ADBS01000002:125894-126841	1742.51	1.1763	2.25997	5.14515e-94	4.95418e-93	1046.58	1060.62	1096.88	2362.15	2472.7	2416.14
VDA_000368	putative outer membrane protein	ADBS01000002:127055-127609	1464.6	0.32446	1.2522	5.59401e-07	8.61186e-07	1256.75	1394.43	1249.13	1682.65	1565.02	1639.62
VDA_000369	transcriptional regulator LysR family	ADBS01000002:127790-128677	999.847	-0.683169	-1.60566	5.00671e-20	1.26335e-19	1248.17	1161.68	1287.73	802.331	796.971	702.195
VDA_000370	hypothetical protein	ADBS01000002:128845-129162	644.453	-0.493987	-1.40833	8.6171e-10	1.50775e-09	714.16	743.15	804.163	539.112	561.57	504.566
VDA_000371	chitinase	ADBS01000002:129263-131458	556.509	0.26298	1.19995	0.0023146	0.00295107	496.48	481.823	538.253	621.977	644.36	556.159
VDA_000372	putative choline-glycine betaine transporter	ADBS01000002:131930-133849	2267.88	2.95322	7.74474	0	0	470.745	519.593	557.553	4311.92	3968.9	3778.56
VDA_000373	hypothetical protein	ADBS01000002:133983-135494	1740.45	1.39129	2.62314	1.83781e-130	2.73408e-129	931.839	968.749	977.863	2541.53	2544.52	2478.23
VDA_000374	N-acyl-L-amino acid amidohydrolase	ADBS01000002:135582-136733	529.04	0.594094	1.50952	3.07712e-11	5.71206e-11	401.045	421.595	440.682	583.956	698.222	628.74
VDA_000375	hypothetical protein	ADBS01000002:136794-137774	172.325	0.92216	1.89495	1.69204e-12	3.31336e-12	116.882	129.643	109.366	212.525	222.434	243.101
VDA_000376	asp/Glu/hydantoin racemase	ADBS01000002:137907-138704	211.953	0.493307	1.40767	4.51613e-05	6.36844e-05	159.774	166.392	201.577	232.023	251.36	260.59
VDA_000377	metallopeptidase M24 family	ADBS01000002:138783-139949	90.2986	0.470951	1.38602	0.00580583	0.00720906	71.8449	89.8313	64.3331	112.112	105.731	97.94
VDA_000378	putative DNA-binding protein	ADBS01000002:140280-140957	573.27	0.440776	1.35733	2.71857e-08	4.45153e-08	458.949	494.072	505.015	667.796	662.314	651.476
VDA_000379	endoribonuclease L-PSP	ADBS01000002:140981-141367	228.82	0.87589	1.83514	2.81068e-14	5.84287e-14	171.57	167.413	143.677	297.34	305.223	287.699
VDA_000380	putative diaminopropionate ammonia-lyase	ADBS01000002:141442-142611	878.502	0.791566	1.73095	7.69289e-31	2.57167e-30	644.459	623.715	660.486	1131.84	1105.19	1105.32
VDA_000381	putative deoxyribonucleoside kinase	ADBS01000002:142686-143348	1710.77	-1.02512	-2.03513	1.50463e-60	8.81165e-60	2323.7	2338.68	2221.64	1132.82	1194.96	1052.85
VDA_000382	hypothetical protein	ADBS01000002:143662-144954	677.889	-0.452925	-1.36881	1.05404e-08	1.76178e-08	787.077	728.859	835.258	594.68	570.547	550.912
VDA_000383	putative membrane protein	ADBS01000002:145618-146709	594.37	-0.62453	-1.54171	1.63212e-15	3.54549e-15	710.943	750.296	703.375	458.196	459.829	483.579
VDA_000384	hypothetical protein	ADBS01000002:146732-147388	485.732	-0.987133	-1.98224	4.62025e-23	1.28345e-22	571.542	631.882	735.541	336.335	332.154	306.937
VDA_000385	hypothetical protein	ADBS01000002:148041-149060	366.659	-0.0697569	-1.04954	0.457463	0.483657	397.828	362.388	366.698	336.335	372.053	364.651
VDA_000386	hypothetical multidrug resistance efflux pump	ADBS01000002:149073-150122	211.033	0.595451	1.51095	3.95115e-07	6.11873e-07	186.582	159.246	157.616	249.571	261.335	251.846
VDA_000387	hypothetical protein	ADBS01000002:150263-150862	1813.32	-0.479976	-1.39472	6.52052e-16	1.43735e-15	2211.11	2069.18	2057.59	1587.11	1483.22	1471.72
VDA_000388	putative oxidoreductase	ADBS01000002:151514-152500	1926.17	0.343658	1.26897	1.2634e-09	2.1947e-09	1679.24	1671.07	1742.35	2058.96	2225.33	2180.04
VDA_000389	hypothetical oxidoreductase yqhD	ADBS01000002:152522-153670	1376.57	0.220936	1.16549	0.00145104	0.0018721	1394.01	1221.91	1197.67	1431.13	1528.11	1486.59
VDA_000390	glutathione-regulated potassium-efflux system ancillary protein KefG	ADBS01000002:153954-154568	748.918	-0.61268	-1.5291	1.23866e-10	2.23072e-10	1027.27	851.356	839.547	563.484	665.306	546.54
VDA_000391	glutathione-regulated potassium-efflux system protein kefC	ADBS01000002:154574-156538	2063.15	-0.629184	-1.54669	3.15948e-18	7.52475e-18	2790.15	2460.15	2270.96	1585.16	1682.72	1589.78
VDA_000392	galactosyl transferase GDP-mannosepyrophosphorylase phosphomannomutase	ADBS01000002:156649-158340	227.172	0.966851	1.95457	1.7712e-17	4.10318e-17	150.124	151.08	158.688	307.089	302.231	293.82
VDA_000393	MutT/nudix family protein	ADBS01000002:158459-158998	494.7	-1.06075	-2.08602	2.38327e-26	7.17266e-26	703.436	660.464	643.331	327.561	364.073	269.335
VDA_000394	hypothetical protein	ADBS01000002:159023-159217	236.842	-1.13981	-2.20352	1.86555e-21	4.94175e-21	353.863	299.097	325.954	166.705	141.639	133.793
VDA_000395	ATP-dependent RNA helicase	ADBS01000002:160327-161622	2251.61	-1.67206	-3.1867	3.88295e-173	9.23378e-172	3540.77	3378.88	3366.76	1136.72	1078.25	1008.26
VDA_000396	hypothetical protein	ADBS01000002:161798-162220	1891.73	-1.00848	-2.01179	4.71988e-33	1.64986e-32	2290.46	2477.51	2819.93	1405.78	1156.06	1200.64
VDA_000397	hypothetical protein	ADBS01000002:162395-162745	4162.13	-1.243	-2.3669	3.30416e-99	3.41177e-98	5936.32	5934.99	5690.26	2658.51	2460.74	2291.97
VDA_000398	putative molybdenum cofactor biosynthesisprotein Mog	ADBS01000002:163952-164485	3275.12	0.156691	1.11473	0.00584597	0.00725317	2877.01	3146.14	3268.12	3524.21	3393.36	3441.89
VDA_000399	hypothetical protein	ADBS01000002:164608-164988	1131.43	-0.969546	-1.95822	7.21666e-38	2.76257e-37	1622.41	1524.07	1349.92	757.486	780.014	754.662
VDA_000400	multimodular transpeptidase-transglycosylase	ADBS01000002:165515-167683	5229.49	-0.108549	-1.07814	0.0520846	0.0605981	5610.33	5494	5173.45	5273.15	5089.04	4736.97
VDA_000401	hypothetical protein	ADBS01000002:168048-168566	83.6068	-0.00193187	-1.00134	0.991456	0.992771	90.0742	83.7065	77.1997	64.3424	99.7461	86.5719
VDA_000402	vgrG protein	ADBS01000002:168945-170984	113.019	0.164758	1.12098	0.267151	0.290169	98.6527	109.227	111.511	116.986	123.685	118.053
VDA_000403	hypothetical protein	ADBS01000002:171002-173878	360.44	1.19771	2.29375	6.10657e-32	2.09951e-31	225.185	230.703	198.36	467.945	537.631	502.817
VDA_000404	hypothetical protein	ADBS01000002:175004-175696	81.8116	1.06044	2.08556	1.99357e-08	3.28667e-08	56.8325	36.7492	64.3331	119.911	103.736	109.308
VDA_000405	hypothetical protein	ADBS01000002:175800-176696	287.755	0.710997	1.63693	1.29169e-10	2.3249e-10	201.595	198.037	254.116	373.381	346.119	353.283
VDA_000406	putative transcriptional regulator LysR family	ADBS01000002:176819-177724	1276.31	-0.320498	-1.24876	3.52429e-05	5.01257e-05	1303.93	1351.55	1598.68	1167.91	1097.21	1138.55
VDA_000407	hypothetical protein	ADBS01000002:178248-179693	167.305	0.45237	1.36829	0.00034218	0.000456871	141.545	135.768	145.822	191.078	202.484	187.135
VDA_000408	DNA-binding response regulator	ADBS01000002:179999-180688	292.68	0.402632	1.32192	0.000413102	0.000547374	246.632	226.62	281.993	315.863	378.038	306.937
VDA_000409	two-component system sensor protein	ADBS01000002:180678-181934	366.871	0.564073	1.47844	3.21743e-09	5.49186e-09	284.163	292.973	309.871	415.301	467.809	431.111
VDA_000410	aspartate racemase	ADBS01000002:182940-184001	507.539	-0.228944	-1.17198	0.00634945	0.00786851	561.891	544.092	537.181	446.497	501.723	453.847
VDA_000411	hypothetical protein	ADBS01000002:184634-184945	238.224	1.33497	2.52269	6.01116e-30	1.97789e-29	146.907	129.643	127.594	349.984	320.185	355.032
VDA_000412	hypothetical protein	ADBS01000002:185875-186714	1764.92	3.411	10.6368	0	0	308.826	290.931	305.582	3210.3	3256.71	3217.15
VDA_000413	hypothetical protein	ADBS01000002:187511-188344	123.899	0.103467	1.07435	0.49988	0.525845	111.52	107.185	139.388	148.183	121.69	115.429
VDA_000414	putative alpha-1,2-mannosidase	ADBS01000002:188798-191260	275.129	0.446702	1.36292	2.58633e-05	3.69863e-05	227.33	215.391	255.188	330.486	317.192	305.188
VDA_000415	excinuclease ABC subunit B	ADBS01000002:191534-193486	0					0	0	0	0	0	0
VDA_000416	hypothetical protein	ADBS01000002:194108-194221	1110.79	1.08694	2.12423	3.51676e-65	2.21225e-64	695.93	719.671	715.169	1524.72	1505.17	1504.08
VDA_000417	Galactose operon repressor	ADBS01000002:194821-195819	740.137	0.0926393	1.06632	0.202122	0.223009	755.98	695.172	698.014	769.184	759.067	763.407
VDA_000418	hypothetical membrane protein	ADBS01000002:196126-196674	639.243	0.575256	1.48994	3.08584e-10	5.47566e-10	472.889	492.031	573.637	840.351	742.111	714.437
VDA_000419	glutathione synthetase	ADBS01000002:197109-198551	1167.42	1.60881	3.05	1.56284e-125	2.17069e-124	565.108	555.321	605.803	1734.32	1813.38	1730.56
VDA_000420	hypothetical protein	ADBS01000002:199365-200156	1728.67	0.211731	1.15808	0.000516845	0.000681385	1669.59	1597.57	1538.63	1936.12	1760.52	1869.6
VDA_000421	hypothetical protein	ADBS01000002:200484-201275	335.524	0.243316	1.18371	0.0109094	0.0132782	323.838	307.264	290.571	364.607	356.093	370.773
VDA_000422	aspartate-semialdehyde dehydrogenase	ADBS01000002:201954-203090	614.77	1.50039	2.8292	1.5505e-12	3.03809e-12	312.043	370.554	262.693	1123.07	772.034	848.23
VDA_000423	aspartokinase	ADBS01000002:203247-204596	5742.28	1.02562	2.03583	2.75563e-47	1.26832e-46	3728.43	3939.31	3666.98	8588.74	6908.41	7621.83
VDA_000426	carboxynorspermidine dehydrogenase putative	ADBS01000002:208590-209846	2636.39	-1.05846	-2.0827	1.44652e-75	1.04864e-74	3500.03	3717.79	3472.91	1811.34	1640.82	1675.47
VDA_000427	carboxynorspermidine decarboxylase putative	ADBS01000002:209917-211041	1115.61	-1.29382	-2.45176	6.66102e-68	4.41117e-67	1459.42	1695.57	1601.89	670.721	651.342	614.748
VDA_000428	hypothetical protein	ADBS01000002:211287-211679	1952.78	-1.83543	-3.56878	7.25951e-171	1.68797e-169	3170.83	2868.48	3119.08	907.618	798.966	851.728
VDA_000429	hypothetical cytosolic protein	ADBS01000002:211953-233639	4040.74	0.79581	1.73605	1.13415e-59	6.52032e-59	2968.16	3034.87	2853.17	5154.22	5220.71	5013.3
VDA_000430	hypothetical cytosolic protein	ADBS01000002:233818-245526	1164.71	0.850437	1.80305	2.58079e-42	1.06734e-41	828.897	851.356	810.597	1497.42	1508.16	1491.84
VDA_000431	hypothetical protein	ADBS01000002:245686-248601	924.701	0.7041	1.62913	1.02836e-24	2.98062e-24	687.352	699.255	721.603	1163.04	1176.01	1100.95
VDA_000432	hypothetical cytosolic protein	ADBS01000002:248650-254613	1785.59	0.672805	1.59417	1.23346e-28	3.92281e-28	1459.42	1308.68	1359.57	2174.97	2270.22	2140.69
VDA_000433	hypothetical protein	ADBS01000002:254840-263266	1307.74	0.905816	1.8736	9.17883e-50	4.39212e-49	878.223	936.083	913.53	1723.6	1711.64	1683.34
VDA_000434	hypothetical protein	ADBS01000002:263473-264075	82.3084	1.85578	3.61947	8.22992e-20	2.0634e-19	28.9524	38.7908	36.4554	126.735	153.609	109.308
VDA_000435	hypothetical protein	ADBS01000002:264627-267431	664.572	1.35947	2.5659	2.5671e-61	1.5204e-60	343.14	383.825	388.143	928.091	1009.43	934.802
VDA_000436	hypothetical protein	ADBS01000002:267571-274161	641.605	0.919881	1.89196	2.93694e-30	9.70425e-30	414.985	433.844	480.354	859.849	843.852	816.749
VDA_000437	hypothetical protein	ADBS01000002:274718-277474	800.009	0.674599	1.59615	2.93243e-18	6.99314e-18	568.325	600.237	678.714	999.257	985.491	968.032
VDA_000438	hypothetical protein	ADBS01000002:277659-278759	40.5668	0.547008	1.46105	0.0258106	0.0306312	30.0247	25.5203	42.8887	43.8698	46.8806	54.2168
VDA_000439	hypothetical protein	ADBS01000002:278822-279415	19.8038	0.860752	1.81599	0.0144263	0.0173569	7.50618	13.2705	20.3721	24.3721	20.9467	32.3552
VDA_000440	hypothetical sigma-54 dependent transcriptional regulator	ADBS01000002:279636-280976	40.7415	1.14511	2.21162	4.18963e-06	6.16562e-06	19.3016	28.5827	26.8054	50.694	57.8527	61.2125
VDA_000441	metal-dependent hydrolase	ADBS01000002:280980-281870	133.573	0.273502	1.20874	0.068017	0.078437	111.52	101.06	150.11	147.208	144.632	146.91
VDA_000442	hypothetical protein	ADBS01000002:281848-282951	694.517	0.240162	1.18113	0.0015342	0.00197452	625.158	620.653	663.703	750.662	788.991	717.935
VDA_000443	ribonucleotide reductase of class III (anaerobic) large subunit	ADBS01000002:283392-285416	824.893	0.716	1.64262	1.35124e-22	3.70439e-22	597.278	612.486	661.558	1069.45	999.455	1009.13
VDA_000444	hypothetical cytosolic protein	ADBS01000002:286079-288673	504.412	1.00173	2.0024	1.86325e-31	6.34354e-31	352.791	318.493	335.604	657.073	660.319	702.195
VDA_000445	hypothetical protein	ADBS01000002:289139-291160	873.271	-0.0320932	-1.02249	0.710703	0.732162	780.643	864.626	1003.6	904.693	851.831	834.239
VDA_000446	hypothetical protein	ADBS01000002:291232-291495	450.687	-2.36769	-5.16113	3.58279e-108	3.95999e-107	702.364	816.648	748.408	153.057	158.596	125.048
VDA_000447	hypothetical membrane protein	ADBS01000002:291923-292831	1409.83	-1.5947	-3.02031	7.41872e-129	1.0882e-127	2034.18	2094.7	2229.14	732.139	697.225	671.588
VDA_000448	hypothetical protein	ADBS01000002:293128-293481	3408.15	-1.44688	-2.72618	1.33341e-74	9.4911e-74	4542.31	4751.87	5679.54	1972.19	1743.56	1759.42
VDA_000449	1-acyl-sn-glycerol-3-phosphate acyltransferase	ADBS01000002:293548-294303	738.566	-0.325723	-1.25329	6.22766e-05	8.69214e-05	804.234	759.483	902.807	664.872	621.418	678.584
VDA_000450	putative lipoprotein NlpC	ADBS01000002:294756-295316	2433.62	-1.36245	-2.57121	2.03177e-80	1.59046e-79	3334.89	3388.07	3796.72	1500.35	1292.71	1288.96
VDA_000451	membrane protein suppressor for copper-sensitivity ScsB	ADBS01000002:295954-298056	2198.39	0.00698944	1.00486	0.900009	0.907234	2286.17	2220.26	2072.6	2222.74	2188.43	2200.15
VDA_000452	hypothetical protein	ADBS01000002:298647-300629	15609	0.114752	1.08279	0.0681692	0.0785835	15108.9	15657.2	14194	17376.4	16428.2	14889.5
VDA_000453	glutathione synthetase	ADBS01000002:300613-301623	8867.05	0.329075	1.25621	6.10757e-08	9.78146e-08	8231.06	8134.84	7207.45	10243.1	10054.4	9331.41
VDA_000454	hypothetical protein	ADBS01000002:301761-301973	7510	1.11869	2.1715	4.49027e-65	2.80776e-64	4679.57	4854.97	4655.57	11445.2	9894.81	9529.91
VDA_000455	hypothetical transcriptional regulator LysR family protein	ADBS01000002:302303-303172	2610.06	0.622868	1.53993	8.41293e-27	2.56639e-26	2011.66	2034.48	2116.56	3379.93	3035.27	3082.49
VDA_000456	hypothetical protein	ADBS01000002:303386-303556	15986	-0.256806	-1.19483	0.0904203	0.102874	16241.2	15493.9	20530.8	16149.9	14110.1	13389.8
VDA_000457	hypothetical protein	ADBS01000002:303967-304518	883.169	0.12861	1.09324	0.0781215	0.089465	824.608	799.295	908.168	898.844	909.684	958.413
VDA_000458	transcriptional regulator AraC family	ADBS01000002:304552-305319	209.207	0.442848	1.35928	0.000129727	0.000178524	183.365	175.579	172.627	251.52	226.424	245.724
VDA_000459	multidrug resistance protein D	ADBS01000002:305428-306570	273.345	-0.722483	-1.65002	2.99792e-11	5.57824e-11	327.055	362.388	333.46	186.203	204.479	226.486
VDA_000460	hypothetical protein	ADBS01000002:307079-307597	482.541	0.0699789	1.0497	0.44016	0.466462	456.805	438.949	516.809	463.07	524.664	494.947
VDA_000461	cardiolipin synthetase	ADBS01000002:308247-309851	821.204	-1.36449	-2.57486	1.5341e-78	1.15758e-77	1157.02	1221.91	1173.01	463.07	440.878	471.336
VDA_000462	hypothetical protein	ADBS01000002:309991-311010	906.044	-1.23284	-2.35029	2.65518e-51	1.30842e-50	1227.8	1231.1	1357.43	604.429	512.695	502.817
VDA_000463	L-asparaginase	ADBS01000002:311879-312943	856.105	-0.0504621	-1.0356	0.480767	0.50727	818.174	905.459	889.941	848.15	810.935	863.97
VDA_000464	branched-chain amino acid transport system carrier protein	ADBS01000002:313409-314752	4395.36	-0.101268	-1.07272	0.112972	0.127515	4176.65	4527.29	4945.07	4150.09	4444.68	4128.34
VDA_000465	pyruvate formate-lyase	ADBS01000002:315253-317550	828.924	1.15756	2.23079	1.98678e-52	1.00751e-51	476.106	499.176	561.842	1138.67	1146.08	1151.67
VDA_000466	branched-chain amino acid transport system carrier protein	ADBS01000002:317835-319148	2000.52	0.261903	1.19906	6.33859e-06	9.28025e-06	1895.85	1832.35	1728.42	2156.45	2264.24	2125.82
VDA_000467	5'-nucleotidase yjjG	ADBS01000002:319459-320133	1040.51	-0.41779	-1.33588	4.06789e-10	7.18577e-10	1165.6	1171.89	1233.05	892.02	929.633	850.853
VDA_000468	hypothetical chitinase	ADBS01000002:320545-322986	601.012	0.632386	1.55013	1.5516e-16	3.49639e-16	467.528	474.677	470.704	723.365	736.126	733.675
VDA_000469	MSHA pilin protein MshA	ADBS01000002:323511-324074	382.59	0.384637	1.30553	2.83649e-05	4.04716e-05	332.417	329.722	333.46	426.025	413.946	459.968
VDA_000470	hypothetical protein	ADBS01000002:324522-325478	625.475	0.767264	1.70204	1.9638e-19	4.8462e-19	422.491	479.781	484.642	847.175	743.108	775.65
VDA_000471	cytosine/purines uracil thiamine allantoin permease family protein	ADBS01000002:325478-326875	256.987	1.52979	2.88743	1.64536e-40	6.6215e-40	136.184	127.601	130.811	360.708	400.979	385.639
VDA_000472	ADP-ribosylglycohydrolase	ADBS01000002:326888-327922	149.153	2.38407	5.22008	2.81562e-49	1.33508e-48	42.8925	50.0197	48.2498	251.52	236.398	265.837
VDA_000473	GntR-family transcriptional regulator	ADBS01000002:327890-328810	739.241	1.45962	2.75036	3.22998e-66	2.08619e-65	383.888	349.117	447.115	1076.27	1091.22	1087.83
VDA_000474	glucose transport protein	ADBS01000002:329386-330852	863.234	-0.770255	-1.70557	3.97085e-26	1.1905e-25	1064.81	1081.04	1121.54	672.671	590.497	648.852
VDA_000475	Kup system potassium uptake protein	ADBS01000002:331109-332971	260.147	0.477354	1.39219	1.76528e-05	2.55356e-05	209.101	198.037	244.466	305.139	318.19	285.95
VDA_000476	osmosensitive K(+) channel histidine kinase KdpD	ADBS01000002:333039-334505	554.048	0.326427	1.2539	0.000104549	0.0001447	446.082	516.53	511.448	635.625	595.484	619.12
VDA_000477	DNA-binding response regulator KdpE	ADBS01000002:334498-335193	513.336	0.556855	1.47106	1.988e-11	3.72112e-11	402.117	422.616	420.309	592.73	642.365	599.882
VDA_000478	hypothetical protein	ADBS01000002:336063-336821	158.076	0.705128	1.63029	7.40927e-08	1.18179e-07	126.533	116.372	116.872	202.776	186.525	199.378
VDA_000479	pyrrolidone-carboxylate peptidase	ADBS01000002:336985-337623	382.36	0.0754425	1.05368	0.428692	0.455077	351.718	394.033	370.987	359.733	418.933	398.756
VDA_000480	predicted membrane protein	ADBS01000002:338019-339551	988.862	-1.37963	-2.60201	1.43802e-85	1.24351e-84	1425.1	1380.14	1482.88	571.283	552.593	521.181
VDA_000481	predicted deacylase	ADBS01000002:339626-340639	359.172	-1.29398	-2.45204	5.41044e-38	2.07875e-37	537.228	470.594	525.387	194.002	214.454	213.369
VDA_000482	biotin sulfoxide reductase	ADBS01000002:340967-343633	885.558	0.961592	1.94746	1.89667e-42	7.88563e-42	599.422	624.736	575.781	1188.39	1189.97	1135.05
VDA_000483	ATP-dependent RNA helicase	ADBS01000002:343832-345016	1913.62	-1.64762	-3.13316	1.79723e-156	3.59332e-155	2968.16	2973.62	2765.25	908.593	978.509	887.581
VDA_000484	transcriptional regulator	ADBS01000002:345195-346097	385.116	-0.50674	-1.42084	5.56481e-08	8.94416e-08	439.648	430.782	486.787	305.139	329.162	319.179
VDA_000485	hypothetical protein	ADBS01000002:346354-347085	711.355	-1.34159	-2.5343	5.56724e-67	3.65598e-66	987.599	1012.64	1063.64	388.004	392.999	423.241
VDA_000486	putative diheme cytochrome c-553	ADBS01000002:347090-349294	388.034	-0.284627	-1.2181	0.00166798	0.00214143	408.551	423.636	447.115	354.858	338.139	355.907
VDA_000487	cytochrome c oxidase subunit CcoO	ADBS01000002:349305-349904	62.3712	1.22576	2.33879	2.37235e-09	4.07598e-09	34.314	41.8532	34.311	80.9155	92.7638	90.0698
VDA_000488	cytochrome c oxidase subunit CcoN	ADBS01000002:349906-351318	109.572	0.956227	1.94023	3.83995e-09	6.52958e-09	70.7726	84.7273	66.4775	127.71	162.586	145.161
VDA_000489	chitinase	ADBS01000002:351960-353648	384.742	0.851988	1.80499	4.40857e-20	1.11511e-19	277.729	279.702	263.766	490.367	517.682	479.206
VDA_000490	GGDEF family protein	ADBS01000002:353726-355324	256.316	-0.39892	-1.31852	0.0002032	0.000276242	300.247	280.723	293.788	218.374	238.393	206.373
VDA_000491	6-phospho-beta-glucosidase	ADBS01000002:355572-356975	550.974	-0.112093	-1.0808	0.165955	0.184467	557.602	567.571	591.864	560.559	516.685	511.561
VDA_000492	deoxyribodipyrimidine photolyase single-strand-specific	ADBS01000002:357061-358371	183.24	0.626005	1.54329	3.49022e-07	5.41562e-07	141.545	142.913	146.894	210.575	235.401	222.114
VDA_000493	alkyl sulfatase	ADBS01000002:359406-361385	299.758	0.678425	1.60039	3.14703e-11	5.83147e-11	236.981	227.641	226.238	344.134	377.04	386.513
VDA_000494	transcriptional regulator LysR family	ADBS01000002:361533-362438	497.769	0.113898	1.08215	0.204337	0.225374	445.009	463.448	526.459	507.915	493.743	550.038
VDA_000495	beta-lactamase domain protein	ADBS01000002:362546-364501	238.255	-0.35313	-1.27733	0.00158795	0.00204202	256.282	282.765	263.766	194.002	204.479	228.235
VDA_000496	hypothetical protein	ADBS01000002:364621-365601	846.813	-0.994089	-1.99182	3.6456e-29	1.17732e-28	996.177	1138.2	1252.35	547.885	537.631	608.627
VDA_000497	putative stomatin/prohibitin-family membrane protease subunit YbbK	ADBS01000002:366080-366805	3326.06	-1.01563	-2.02179	3.08348e-79	2.37814e-78	4424.36	4262.9	4669.51	2268.56	2168.48	2162.55
VDA_000498	hypothetical protein	ADBS01000002:367144-367257	1050.13	-0.933484	-1.90988	8.23142e-34	2.93953e-33	1316.8	1329.1	1492.53	780.883	672.288	709.19
VDA_000499	low-specificity L-threonine aldolase	ADBS01000002:367353-368357	4975.36	1.15265	2.22323	2.63091e-139	4.39278e-138	3040	3172.68	3042.95	6838.82	6841.58	6916.14
VDA_000500	inorganic pyrophosphatase/exopolyphosphatase	ADBS01000002:370487-371428	0					0	0	0	0	0	0
VDA_000501	hypothetical protein	ADBS01000002:371697-373859	0					0	0	0	0	0	0
VDA_000502	hypothetical protein	ADBS01000002:374081-374962	0					0	0	0	0	0	0
VDA_000503	hypothetical protein	ADBS01000002:375004-376251	0					0	0	0	0	0	0
VDA_000504	hypothetical protein	ADBS01000002:376366-376938	0					0	0	0	0	0	0
VDA_000505	glycine dehydrogenase [decarboxylating]	ADBS01000002:377180-380053	3585.34	1.62041	3.07463	4.69466e-198	1.47365e-196	1697.47	1867.06	1706.97	5391.12	5523.94	5325.49
VDA_000506	glycine cleavage system H protein	ADBS01000002:380174-380440	1122.34	1.74854	3.36017	1.62195e-125	2.24286e-124	475.034	527.759	537.181	1827.91	1697.68	1668.48
VDA_000507	aminomethyltransferase (glycine cleavage system T protein)	ADBS01000002:380839-381957	727.96	0.658352	1.57828	7.29048e-17	1.66073e-16	573.687	527.759	590.792	905.668	935.618	834.239
VDA_000508	putative LuxZ	ADBS01000002:382331-383029	150.162	-0.640941	-1.55935	2.93703e-06	4.36936e-06	209.101	173.538	167.266	118.936	116.703	115.429
VDA_000509	ribose operon repressor	ADBS01000002:383361-384365	205.805	0.276384	1.21116	0.0256939	0.0305043	166.208	179.663	212.299	244.696	205.477	226.486
VDA_000510	ribokinase	ADBS01000002:384552-385370	457.196	0.316584	1.24538	0.000390307	0.000517825	401.045	444.053	375.276	517.664	513.692	491.449
VDA_000511	ribose ABC transport system ribose-binding protein RbsB	ADBS01000002:385652-386452	256.715	-0.0658753	-1.04672	0.597662	0.621418	292.741	283.785	211.227	275.893	227.421	249.222
VDA_000512	ribose ABC transport system permease protein RbsC	ADBS01000002:386604-387590	172.666	-0.533799	-1.44774	4.77447e-05	6.71162e-05	230.547	205.183	177.988	131.61	144.632	146.035
VDA_000513	ribose ABC transport system ATP-binding protein RbsA	ADBS01000002:387587-389092	216.617	-1.10788	-2.15529	5.57439e-18	1.31366e-17	321.693	312.368	255.188	155.982	127.675	126.797
VDA_000514	ribose ABC transport system high affinity permease RbsD	ADBS01000002:389152-389388	70.1891	-1.48762	-2.80427	1.20872e-13	2.4526e-13	116.882	105.143	90.0663	32.1712	41.8933	34.9786
VDA_000515	DNA-binding domain of ModE/molybdate-binding domain of ModE	ADBS01000002:390194-390997	490.369	-0.173389	-1.1277	0.0458238	0.0535521	484.685	510.405	565.059	450.397	456.837	474.834
VDA_000516	NAD-dependent malic enzyme	ADBS01000002:391297-392913	1529.52	1.01917	2.02676	2.8231e-63	1.72743e-62	965.08	1001.42	1062.57	2054.08	2082.7	2011.27
VDA_000517	inosine-uridine preferring nucleoside hydrolase	ADBS01000002:393120-394058	11.0872	-0.457819	-1.37346	0.281118	0.304286	12.8677	11.2289	15.011	6.8242	10.9721	9.6191
VDA_000518	anaerobic dimethyl sulfoxide reductase chain C	ADBS01000002:394388-395146	701.319	-1.30068	-2.46345	1.76009e-61	1.04441e-60	948.996	1057.56	988.585	416.276	395.992	400.504
VDA_000519	carbamate kinase	ADBS01000002:395924-396436	256.423	0.378512	1.3	0.000579123	0.000762529	242.342	225.599	200.505	302.214	272.307	295.569
VDA_000520	hypothetical protein	ADBS01000002:397346-398032	2225.36	-2.4269	-5.37736	4.29214e-175	1.04442e-173	3365.99	3681.04	4221.32	764.31	694.233	625.242
VDA_000521	biotin sulfoxide reductase	ADBS01000002:398566-401013	345.778	0.592731	1.5081	1.3247e-07	2.09166e-07	315.26	240.911	270.199	461.121	370.058	417.119
VDA_000522	cytochrome c-type protein TorY	ADBS01000002:401035-402129	74.6195	0.464496	1.37984	0.0107634	0.0131158	56.8325	70.4359	60.0442	95.5388	81.7918	83.0741
VDA_000523	succinyl-CoA synthetase alpha subunit	ADBS01000002:402453-403832	615.382	0.0170099	1.01186	0.83533	0.848302	612.29	605.341	616.525	639.525	656.329	562.28
VDA_000524	SM-20-related protein	ADBS01000002:404030-404743	2078.75	2.17763	4.52411	0.000000000000000000000000000000000000000000000000000000000000000000000000000000000000000000000000000000000000000000000000000000000000000000000000000000000000000000000000000000000000000000000000000000000000000000000000000000000000000000000000000000000000000000000000000000000000000000000782451316300216	0.0000000000000000000000000000000000000000000000000000000000000000000000000000000000000000000000000000000000000000000000000000000000000000000000000000000000000000000000000000000000000000000000000000000000000000000000000000000000000000000000000000000000000000000000000000000000000000000416290624045149	743.112	754.379	754.841	3563.21	3351.47	3305.47
VDA_000525	hypothetical protein	ADBS01000002:404853-405686	874.531	0.140018	1.10192	0.0877787	0.100014	776.354	788.066	931.757	973.91	873.775	903.321
VDA_000526	potassium uptake protein integral membrane component KtrB	ADBS01000002:405749-407116	1091.48	-0.487333	-1.40185	3.8661e-14	8.01564e-14	1223.51	1315.82	1283.44	917.367	917.664	891.079
VDA_000527	potassium uptake protein integral membrane component KtrA	ADBS01000002:407113-407799	961.484	-0.147911	-1.10796	0.0309339	0.0365181	1022.99	972.832	1037.91	902.744	875.77	956.664
VDA_000528	thiaminase II	ADBS01000002:408190-408849	305.808	1.28549	2.43765	8.05099e-29	2.57091e-28	173.714	163.33	194.071	449.422	474.791	379.517
VDA_000529	hydroxymethylpyrimidine ABC transporter substrate-binding component	ADBS01000002:408904-409851	243.908	1.84666	3.59666	3.23174e-49	1.52777e-48	113.665	97.9978	104.005	381.18	415.941	350.66
VDA_000530	hydroxymethylpyrimidine ABC transporter transmembrane component	ADBS01000002:409886-410689	188.08	1.25636	2.38892	1.66607e-23	4.682e-23	109.376	107.185	114.727	265.169	272.307	259.716
VDA_000531	hydroxymethylpyrimidine ABC transporter ATPase component	ADBS01000002:410682-411449	151.859	1.5562	2.94078	4.91464e-27	1.51394e-26	82.568	65.3319	81.4886	238.847	223.431	219.49
VDA_000532	phosphomethylpyrimidine kinase	ADBS01000002:411459-412292	435.75	1.18659	2.27614	6.61821e-36	2.47906e-35	260.572	247.036	288.427	647.324	590.497	580.644
VDA_000533	transcriptional regulator TetR family	ADBS01000002:412588-413175	562.435	0.972115	1.96171	2.29457e-30	7.59773e-30	354.935	383.825	398.865	781.858	702.212	752.913
VDA_000534	macrophage infectivity potentiator-related protein	ADBS01000002:413679-413957	101.048	1.45149	2.7349	5.92878e-17	1.35645e-16	43.9648	48.9989	67.5497	155.982	144.632	145.161
VDA_000535	iduronate sulfatase	ADBS01000002:414154-415773	286.907	1.09756	2.13993	3.87822e-23	1.08019e-22	156.557	209.266	180.133	388.979	392.999	393.509
VDA_000536	alkaline phosphatase	ADBS01000002:415980-417557	382.587	0.847641	1.79956	4.15204e-20	1.05192e-19	287.38	266.432	264.838	487.443	499.728	489.7
VDA_000537	ATP-dependent RNA helicase DbpA	ADBS01000002:417726-419039	2378.6	-2.54666	-5.84278	0	0	4121.97	4122.03	3945.76	715.566	719.169	647.103
VDA_000538	hypothetical protein	ADBS01000002:419121-420599	5248.11	-0.0923926	-1.06614	0.110848	0.125252	5701.48	5507.27	5040.5	4837.38	5228.69	5173.33
VDA_000539	outer membrane protein A precursor	ADBS01000002:420988-421995	24863.2	-0.430661	-1.34785	1.50569e-18	3.61343e-18	28583.5	28748.1	28320.5	21739	21608	20180
VDA_000540	hypothetical protein	ADBS01000002:422859-423290	909.376	-1.88213	-3.68618	9.07376e-132	1.36935e-130	1413.31	1356.66	1525.77	372.406	398.984	389.136
VDA_000541	predicted membrane-associated metal-dependent hydrolase	ADBS01000002:423681-425321	469.303	-1.10105	-2.14511	2.56948e-37	9.75283e-37	624.085	652.298	645.475	310.014	296.246	287.699
VDA_000542	transglycosylase Slt family	ADBS01000002:425381-426832	243.38	-0.039535	-1.02778	0.736504	0.756259	225.185	228.662	286.282	230.073	258.342	231.733
VDA_000543	N-acetylmuramic acid 6-phosphate etherase	ADBS01000002:427054-427950	1003.86	0.533723	1.44766	6.98027e-16	1.53546e-15	848.198	780.92	830.969	1191.31	1179	1192.77
VDA_000544	hypothetical protein	ADBS01000002:428672-428836	898.95	0.43437	1.35132	1.28283e-08	2.13623e-08	685.207	791.128	815.958	1067.5	1020.4	1013.5
VDA_000545	hypothetical protein	ADBS01000002:429982-430191	72.9955	0.943615	1.92334	3.391e-06	5.02092e-06	45.0371	45.9365	57.8998	81.8904	84.7841	122.425
VDA_000546	2-enoate reductase (Two distinct NAD(FAD)-dependent dehydrogenase domains)	ADBS01000002:430270-432291	506.347	0.819369	1.76463	1.07743e-18	2.59757e-18	356.007	324.618	417.093	659.997	632.39	647.978
VDA_000547	transcriptional regulator LysR family	ADBS01000002:432589-433503	31.1682	1.78146	3.43774	2.44808e-09	4.20149e-09	10.7231	12.2497	17.1555	46.7945	52.8654	47.2211
VDA_000548	hypothetical protein	ADBS01000002:433621-434451	22.0436	2.00257	4.00712	2.94229e-08	4.81285e-08	4.28925	10.2081	9.64996	35.0959	31.9187	41.0998
VDA_000549	metal-dependent hydrolase	ADBS01000002:434488-436155	88.289	1.93298	3.81843	6.27996e-23	1.73681e-22	26.8078	41.8532	38.5998	132.584	159.594	130.295
VDA_000550	permease	ADBS01000002:436211-437848	223.212	1.08467	2.12089	1.51574e-19	3.75823e-19	145.834	123.518	158.688	293.44	301.233	316.556
VDA_000551	major facilitator superfamily MFS_1	ADBS01000002:437901-439466	79.3931	0.476789	1.39164	0.0071535	0.00883701	60.0495	62.2694	76.1275	93.589	97.7511	86.5719
VDA_000552	4-hydroxybutyrate CoA-transferase	ADBS01000002:440736-442043	74.7701	1.19589	2.29086	2.49493e-10	4.44472e-10	47.1817	50.0197	37.5276	108.212	100.744	104.936
VDA_000553	enoyl-CoA hydratase/delta(3)-cis-delta(2)-trans-enoyl-CoA isomerase/3-hydroxyacyl-CoA dehydrogenase/3-hydroxybutyryl-CoA epimerase	ADBS01000002:442060-444207	217.175	0.890175	1.8534	3.07605e-13	6.18164e-13	158.702	137.809	158.688	264.194	315.198	268.46
VDA_000554	3-ketoacyl-CoA thiolase	ADBS01000002:444222-445385	271.862	0.491757	1.40616	4.2991e-06	6.31783e-06	218.752	237.849	219.805	322.687	339.137	292.945
VDA_000555	aspartate aminotransferase	ADBS01000002:445934-447112	5992.78	-0.153502	-1.11227	0.00924973	0.0113285	5835.52	6276.96	6823.59	5677.73	5575.8	5767.09
VDA_000556	lipoprotein putative	ADBS01000002:447227-447805	1336.74	-0.67877	-1.60077	3.51729e-24	1.00462e-23	1520.54	1671.07	1746.64	1042.15	1027.38	1012.63
VDA_000557	Na(+)/H(+) antiporter	ADBS01000002:448485-449765	1478.51	-1.07065	-2.10039	1.65279e-58	9.26447e-58	1944.1	1974.25	2096.19	890.07	948.585	1017.88
VDA_000558	glycerophosphoryl diester phosphodiesterase	ADBS01000002:450089-450832	2965.51	-0.283389	-1.21705	3.38054e-08	5.50389e-08	3231.95	3255.36	3279.91	2753.08	2721.07	2551.69
VDA_000559	hypothetical protein	ADBS01000002:451213-451791	1299.82	-1.48003	-2.78954	1.05449e-109	1.18639e-108	1892.63	1840.52	2010.41	701.917	700.217	653.225
VDA_000560	hypothetical protein	ADBS01000002:451935-453284	1018.14	-0.44191	-1.3584	4.52177e-10	7.97854e-10	1086.25	1221.91	1211.61	890.07	828.89	870.092
VDA_000561	metal-dependent phosphohydrolase	ADBS01000002:453352-453981	907.427	0.423923	1.34157	3.1792e-08	5.18686e-08	829.969	793.17	701.23	1000.23	1030.38	1089.58
VDA_000562	N6 adenine-specific DNA methyltransferase	ADBS01000002:453970-454644	250.685	-0.217525	-1.16274	0.0487934	0.0568742	287.38	243.974	277.704	220.324	247.37	227.361
VDA_000563	beta-ketoadipate enol-lactone hydrolase	ADBS01000002:454791-455603	39845.3	-0.671624	-1.59286	2.29393e-34	8.2766e-34	49003.6	47641.2	50263.4	32222.9	30465.4	29475.6
VDA_000564	acetyltransferase	ADBS01000002:456507-456755	506.961	-0.595479	-1.51097	8.33842e-12	1.57962e-11	581.193	614.528	634.753	418.226	424.918	368.149
VDA_000565	ATP/GTP-binding protein	ADBS01000002:458200-459582	0					0	0	0	0	0	0
VDA_000566	hypothetical protein	ADBS01000002:459585-460544	0					0	0	0	0	0	0
VDA_000567	chlorohydrolase/deaminase family protein	ADBS01000002:461139-462536	530.283	-0.46474	-1.38007	4.25881e-07	6.57895e-07	634.808	645.152	565.059	419.201	497.733	419.743
VDA_000568	multidrug resistance efflux pump	ADBS01000002:462759-464117	595.58	-0.82352	-1.76972	1.7673e-22	4.82817e-22	727.027	736.004	822.391	452.347	401.977	433.734
VDA_000569	hypothetical protein	ADBS01000002:464207-464824	501.576	-0.696693	-1.62079	2.74377e-16	6.1344e-16	647.676	590.028	625.103	400.678	362.078	383.89
VDA_000570	hypothetical protein	ADBS01000002:464929-465549	108.227	0.203734	1.15168	0.188484	0.208769	99.725	92.8938	109.366	107.237	110.718	129.421
VDA_000571	sulfite oxidase	ADBS01000002:465549-466562	141.778	0.0357711	1.0251	0.793993	0.809729	146.907	142.913	129.738	147.208	153.609	130.295
VDA_000572	hypothetical protein	ADBS01000002:467332-468234	3680.14	-0.507344	-1.42143	4.18901e-23	1.16469e-22	4187.38	4351.72	4423.97	3140.11	3062.2	2915.46
VDA_000573	cobalt-zinc-cadmium resistance protein	ADBS01000002:469149-470066	7532.88	0.691341	1.61478	2.57417e-33	9.03838e-33	5483.8	5897.22	5896.13	9654.29	8631.03	9634.84
VDA_000574	beta-hexosaminidase	ADBS01000002:470524-471516	2271.67	-0.82077	-1.76635	1.28308e-43	5.50971e-43	2807.31	2857.25	3042.95	1674.85	1545.07	1702.58
VDA_000575	hypothetical protein	ADBS01000002:471742-472512	642.197	-0.61282	-1.52925	1.29524e-12	2.54907e-12	724.883	801.336	804.163	564.459	488.756	469.587
VDA_000576	putative multidrug efflux membrane fusion protein	ADBS01000002:473561-474694	418.039	0.308768	1.23865	0.0133122	0.0160967	429.997	410.366	278.777	501.091	428.908	459.094
VDA_000577	inner membrane efflux transporter of RND family multidrug efflux pump	ADBS01000002:474704-477859	1081.53	0.125088	1.09057	0.0672601	0.0775926	1101.26	1038.16	963.924	1148.41	1132.12	1105.32
VDA_000578	hypothetical protein	ADBS01000002:478187-478705	461.18	-0.022723	-1.01588	0.792327	0.808292	485.757	478.76	429.959	454.297	454.842	463.466
VDA_000579	vgrG protein	ADBS01000002:478819-480840	198.103	-0.463678	-1.37905	0.000143436	0.000196872	257.355	223.557	209.082	158.906	166.576	173.144
VDA_000580	hypothetical protein	ADBS01000002:480837-481688	0					0	0	0	0	0	0
VDA_000581	hypothetical protein	ADBS01000002:481678-484800	6.80253	0.0461767	1.03252	0.928475	0.933232	8.57849	7.14567	4.28887	6.8242	6.98222	6.99571
VDA_000582	hypothetical protein	ADBS01000002:484806-485480	67.561	0.121482	1.08785	0.515475	0.540982	65.411	60.2278	68.6219	70.1917	64.8349	76.0784
VDA_000583	hypothetical protein	ADBS01000002:485808-486494	40.8501	0.0733588	1.05216	0.759326	0.778167	50.3986	33.6867	35.3832	38.0205	43.8883	43.7232
VDA_000584	hypothetical protein	ADBS01000002:486618-487376	0					0	0	0	0	0	0
VDA_000585	hypothetical protein	ADBS01000002:487379-488323	0					0	0	0	0	0	0
VDA_000586	hypothetical protein	ADBS01000002:489257-489829	58.371	0.81196	1.75559	0.000173764	0.000237356	33.2417	58.1862	34.311	74.0913	70.8197	79.5762
VDA_000587	hypothetical protein	ADBS01000002:490215-491243	16.22	0.408267	1.32709	0.262525	0.285638	12.8677	10.2081	18.2277	21.4475	17.9543	16.6148
VDA_000588	hypothetical protein	ADBS01000002:491351-492370	28.5678	-0.261808	-1.19898	0.354135	0.379137	31.097	33.6867	28.9499	18.5228	32.9162	26.2339
VDA_000589	hypothetical protein	ADBS01000002:492478-493497	116.342	-0.0910008	-1.06511	0.537551	0.56211	109.376	127.601	123.305	112.112	106.728	118.927
VDA_000590	hypothetical protein	ADBS01000002:494389-495219	1468.17	-0.0808402	-1.05763	0.261147	0.28424	1414.38	1431.18	1683.38	1410.66	1406.42	1462.98
VDA_000591	hypothetical protein	ADBS01000002:495290-496321	225.317	0.24377	1.18408	0.0358121	0.0421027	204.812	202.12	212.299	220.324	240.388	271.958
VDA_000592	hypothetical rhodanese-related sulfurtransferase	ADBS01000002:496473-497327	1257.64	0.0866453	1.0619	0.26972	0.292656	1144.16	1153.52	1361.72	1394.09	1234.86	1257.48
VDA_000593	hypothetical protein	ADBS01000002:497421-498290	330.649	-0.417061	-1.3352	5.68156e-05	7.94406e-05	337.778	370.554	426.743	282.717	286.271	279.828
VDA_000594	putative regulator protein	ADBS01000002:498782-500434	6787.65	0.882345	1.84337	9.16522e-75	6.56841e-74	4595.93	4709	5011.55	8811.01	8834.51	8763.88
VDA_000595	hypothetical protein	ADBS01000002:500463-501920	3706.09	0.403543	1.32275	1.07879e-14	2.26813e-14	3020.7	3220.66	3329.24	4272.92	4254.17	4138.84
VDA_000596	hypothetical protein	ADBS01000002:502268-503362	329.498	0.126308	1.0915	0.236503	0.259121	270.223	345.034	329.171	326.587	371.055	334.92
VDA_000597	hypothetical SAM-dependent methyltransferase	ADBS01000002:503579-504577	901.23	-0.966594	-1.95422	7.26776e-45	3.2268e-44	1191.34	1222.93	1164.43	590.78	628.4	609.501
VDA_000598	hypothetical protein	ADBS01000002:504690-505001	4965.8	-1.58958	-3.00961	2.81327e-160	5.88723e-159	8085.23	7166.09	7123.81	2519.1	2432.81	2467.74
VDA_000599	predicted membrane-associated metal-dependent hydrolase	ADBS01000002:505188-506861	9944.43	-0.801777	-1.74325	9.82015e-25	2.85157e-24	11238.9	12232.4	14468.5	7022.1	7706.38	6998.34
VDA_000600	signal transduction histidine kinase	ADBS01000002:506950-508287	4557.06	-0.330932	-1.25783	4.81047e-08	7.76753e-08	4909.04	4859.06	5468.31	3806.93	4094.58	4204.42
VDA_000601	DNA-binding response regulator	ADBS01000002:508302-509051	7602.08	0.222941	1.16711	9.499e-05	0.000131819	6666.56	6755.72	7622.4	8256.3	8276.93	8034.57
VDA_000602	hypothetical protein	ADBS01000002:509323-510270	794.615	1.61821	3.06995	1.34416e-104	1.43028e-103	381.743	381.783	405.298	1203.01	1189.97	1205.89
VDA_000603	transcriptional regulator MerR family protein	ADBS01000002:510292-511113	622.397	1.84757	3.59893	1.6813e-101	1.7592e-100	245.559	275.619	287.354	1002.18	984.494	939.174
VDA_000604	deoxyribodipyrimidine photolyase	ADBS01000002:511122-512606	950.631	1.35474	2.55752	9.93004e-82	7.99241e-81	515.782	569.612	514.665	1357.04	1361.53	1385.15
VDA_000605	oxidoreductase short-chain dehydrogenase/reductase family	ADBS01000002:513128-513907	264.4	1.01481	2.02063	4.20255e-20	1.06386e-19	159.774	189.871	173.699	373.381	338.139	351.535
VDA_000606	amine oxidase flavin-containing	ADBS01000002:513904-515211	353.534	0.572619	1.48722	3.28057e-09	5.59659e-09	276.656	263.369	312.015	427	425.916	416.245
VDA_000607	hypothetical protein	ADBS01000002:515211-516089	184.343	0.208711	1.15565	0.0865786	0.0987178	178.004	164.35	170.483	184.253	210.464	198.503
VDA_000608	cyclopropane-fatty-acyl-phospholipid synthase	ADBS01000002:516109-517359	214.993	0.403872	1.32305	0.000388452	0.000515799	183.365	187.829	183.349	233.972	258.342	243.101
VDA_000609	putative lipoprotein	ADBS01000002:518478-519086	160.335	0.798295	1.73904	1.85273e-09	3.19545e-09	104.014	117.393	128.666	194.977	211.462	205.499
VDA_000610	hypothetical ATP-dependent endonuclease of the OLD family	ADBS01000002:519109-520809	1080.2	1.06977	2.09909	4.08156e-43	1.71743e-42	659.472	674.756	754.841	1443.81	1365.52	1582.78
VDA_000611	hypothetical protein	ADBS01000002:521164-521412	1433.89	0.0382095	1.02684	0.647381	0.670448	1296.42	1298.47	1650.14	1451.6	1439.34	1467.35
VDA_000612	5'-nucleotidase	ADBS01000002:521781-523541	8350.26	-0.185892	-1.13752	4.84378e-05	6.79993e-05	8532.38	8990.28	9141.73	7776.66	7770.22	7890.29
VDA_000613	3,4-dihydroxy-2-butanone 4-phosphate synthase	ADBS01000002:523684-524337	668.125	-0.847452	-1.79932	3.68319e-27	1.13795e-26	811.74	909.542	856.702	495.242	466.812	468.713
VDA_000614	hypothetical protein	ADBS01000002:525213-525404	2407.44	-0.00638661	-1.00444	0.975286	0.977154	2000.93	2106.95	3130.88	2529.83	2307.13	2368.92
VDA_000615	NAD(P) transhydrogenase alpha subunit	ADBS01000002:526405-527877	20740.9	-0.702914	-1.62779	1.21564e-49	5.80805e-49	25307.6	26178.7	25617.4	16423.9	15359.9	15557.6
VDA_000616	NAD(P) transhydrogenase subunit beta	ADBS01000002:527888-529264	16744.7	-0.731742	-1.66064	1.57975e-55	8.40482e-55	20277.4	21711.6	20730.3	12796.3	12597.9	12354.4
VDA_000617	hypothetical sensor histidine kinase	ADBS01000002:529455-530897	4544.5	-0.836794	-1.78608	6.86914e-67	4.49213e-66	5864.47	5603.23	6017.29	3285.36	3235.76	3260.88
VDA_000618	transcriptional regulator	ADBS01000002:530872-531531	2003.09	-0.466981	-1.38221	2.09378e-08	3.45006e-08	2148.91	2263.14	2564.74	1899.08	1516.14	1626.5
VDA_000619	hypothetical protein	ADBS01000002:531536-532402	1623.78	-1.22415	-2.33617	6.79454e-86	5.92447e-85	2354.8	2167.18	2305.27	935.89	962.549	1017
VDA_000620	NnrS protein	ADBS01000002:532615-533817	99.8252	-0.851823	-1.80478	1.78213e-06	2.67276e-06	112.593	112.289	161.905	82.8652	62.84	66.4593
VDA_000621	hypothetical protein	ADBS01000002:533901-534050	1110.9	-0.400545	-1.32001	0.0501072	0.0583624	1004.76	1229.06	1568.65	1083.1	881.755	898.074
VDA_000622	NAD synthetase	ADBS01000002:534887-535723	5309.24	0.157961	1.11571	0.00429871	0.00538024	4724.6	4943.79	5386.82	5572.44	5670.56	5557.22
VDA_000623	transcriptional regulator	ADBS01000002:536983-537891	873.949	0.17041	1.12538	0.0127573	0.0154495	819.246	801.336	845.98	917.367	955.567	904.196
VDA_000624	hypothetical protein	ADBS01000002:538066-538509	444.454	-0.559476	-1.47373	4.07563e-08	6.60134e-08	452.516	542.05	595.081	349.009	380.032	348.037
VDA_000625	hypothetical protein	ADBS01000002:538591-539268	881.841	-0.246484	-1.18631	0.0002372	0.000321352	973.659	948.333	949.985	807.205	788.991	822.871
VDA_000626	hypothetical protein	ADBS01000002:539542-540651	3722.53	-1.37447	-2.59272	1.1798e-115	1.45231e-114	5376.57	5489.92	5257.08	2079.43	2229.32	1902.83
VDA_000627	transcriptional regulator LysR family	ADBS01000002:540747-541673	805.405	-0.194752	-1.14453	0.00688366	0.00851707	812.812	905.459	860.991	735.063	759.067	759.035
VDA_000628	hypothetical chromate resistance protein-related protein	ADBS01000002:542531-543064	94.8067	0.920787	1.89315	3.63762e-08	5.90408e-08	63.2664	58.1862	73.983	123.81	130.667	118.927
VDA_000629	RNA polymerase sigma factor RpoS	ADBS01000002:543578-544462	1182.05	-0.935121	-1.91205	2.38467e-23	6.65968e-23	1357.55	1473.03	1831.35	841.326	767.047	821.996
VDA_000630	manganese transport protein MntH	ADBS01000002:544933-546180	563.26	-0.242967	-1.18342	0.0217521	0.0259028	510.42	594.112	728.036	535.212	503.718	508.064
VDA_000631	integrase/recombinase	ADBS01000002:546237-547643	378.713	0.727542	1.65582	3.04152e-14	6.31438e-14	269.15	293.993	290.571	503.041	474.791	440.73
VDA_000632	hypothetical protein	ADBS01000002:549464-550024	246.14	-0.314504	-1.24358	0.00672822	0.0083346	257.355	267.452	294.86	188.153	229.416	239.603
VDA_000633	lipase/acylhydrolase family protein	ADBS01000002:550069-550878	257.53	0.783404	1.72119	4.98821e-12	9.56147e-12	168.353	188.85	209.082	310.988	353.101	314.807
VDA_000634	FAD flavoprotein oxidase	ADBS01000002:550875-552539	129.434	0.0104482	1.00727	0.942076	0.946297	116.882	124.539	145.822	125.76	123.685	139.914
VDA_000635	predicted sialic acid transporter	ADBS01000002:552514-554049	299.9	0.844554	1.79571	3.95525e-16	8.78044e-16	198.378	209.266	234.816	371.431	392.002	393.509
VDA_000636	Riorf46 protein	ADBS01000002:555172-556536	149.513	0.790302	1.72944	1.01454e-08	1.69757e-08	121.171	93.9146	112.583	188.153	198.495	182.763
VDA_000637	hypothetical protein	ADBS01000002:557755-558975	187.256	-0.205997	-1.15348	0.0930389	0.105738	186.582	194.975	220.877	163.781	174.556	182.763
VDA_000638	choloylglycine hydrolase-like protein	ADBS01000002:559075-560163	161.834	-0.704096	-1.62912	6.39233e-08	1.02323e-07	186.582	208.245	208.01	114.062	124.683	129.421
VDA_000639	translation initiation factor SUI1-related protein	ADBS01000002:560234-560545	1832.75	-0.5033	-1.41745	4.1351e-16	9.1732e-16	2072.78	2068.16	2308.48	1558.84	1505.17	1483.09
VDA_000640	HAD superfamily hydrolase	ADBS01000002:560668-561267	380.831	0.546498	1.46054	2.22866e-07	3.48395e-07	276.656	286.848	364.554	448.447	431.9	476.583
VDA_000641	protein of unknown function DUF785	ADBS01000002:561366-561872	2090.84	-1.10564	-2.15195	1.43243e-81	1.14998e-80	2866.29	2768.44	2932.52	1378.49	1343.58	1255.73
VDA_000642	integrase-like protein	ADBS01000002:562581-563552	1071.63	1.56184	2.9523	4.22376e-113	4.94716e-112	513.637	549.196	560.77	1640.73	1552.05	1613.39
VDA_000643	D-alanine--D-alanine ligase	ADBS01000002:563645-564508	3337.65	-0.833603	-1.78213	2.29093e-56	1.23137e-55	4090.87	4335.38	4405.74	2462.56	2316.1	2415.27
VDA_000644	putative acetyltransferase	ADBS01000002:564841-565395	1007.08	0.438791	1.35547	6.76587e-11	1.23334e-10	843.909	823.794	896.374	1159.14	1192.96	1126.31
VDA_000645	DamX-related protein	ADBS01000002:565572-566159	938.407	0.765808	1.70032	3.70997e-25	1.08634e-24	658.399	669.652	754.841	1189.36	1224.88	1133.31
VDA_000646	protein acetyltransferase	ADBS01000002:566971-569670	327.873	0.297411	1.22894	0.00374777	0.00471702	295.958	278.681	307.727	321.712	388.012	375.145
VDA_000647	hypothetical protein	ADBS01000002:570098-570364	79.1267	0.544958	1.45898	0.00288446	0.0036598	53.6156	77.5816	61.1164	87.7397	89.7714	104.936
VDA_000648	hypothetical protein	ADBS01000002:570617-573895	689.523	0.0708319	1.05032	0.410634	0.437248	632.664	624.736	760.202	690.219	741.113	688.203
VDA_000649	hypothetical protein	ADBS01000002:574070-574186	214.581	0.231413	1.17398	0.0784421	0.0897994	178.004	171.496	242.321	252.495	225.426	217.742
VDA_000650	membrane protein	ADBS01000002:574633-575640	316.033	-0.321095	-1.24928	0.00228549	0.00291514	314.187	355.242	384.926	278.817	261.335	301.69
VDA_000651	phospholipid-binding protein	ADBS01000002:576871-577350	1037.97	1.87708	3.6733	4.10732e-112	4.75752e-111	405.334	410.366	512.52	1699.22	1586.96	1613.39
VDA_000652	transcriptional regulator AraC family	ADBS01000002:577449-578243	2216.32	1.36628	2.57805	7.89888e-151	1.47587e-149	1228.87	1241.31	1242.7	3196.65	3201.85	3186.55
VDA_000653	error-prone repair protein UmuC	ADBS01000002:578549-579841	194.989	0.887206	1.84959	2.15377e-13	4.3533e-13	132.967	137.809	138.316	261.269	257.345	242.227
VDA_000654	error-prone repair protein UmuD	ADBS01000002:579857-580096	50.2802	1.21415	2.32005	2.5411e-07	3.96644e-07	31.097	37.77	20.3721	61.4178	68.8248	82.1996
VDA_000655	hypothetical DamX-related protein	ADBS01000002:580546-581088	756.917	-0.879558	-1.83981	5.22548e-21	1.36236e-20	1090.54	1023.87	830.969	522.538	522.669	550.912
VDA_000656	hypothetical protein	ADBS01000002:581177-582541	879.635	-0.0290679	-1.02035	0.695964	0.717449	854.632	859.522	951.057	840.351	926.641	845.607
VDA_000657	ATP-dependent RNA helicase	ADBS01000002:582698-583990	6519.89	-1.36299	-2.57217	2.35029e-148	4.19179e-147	9350.56	9794.68	9031.29	3723.09	3745.46	3474.25
VDA_000658	UDP-glucose 4-epimerase	ADBS01000002:584267-585283	5525.14	-0.025472	-1.01781	0.566395	0.590081	5593.18	5661.41	5467.24	5542.22	5394.27	5492.51
VDA_000659	hypothetical protein	ADBS01000002:585558-586487	277.751	-0.0437288	-1.03077	0.717223	0.738394	337.778	269.494	239.105	283.692	251.36	285.075
VDA_000660	hypothetical protein	ADBS01000002:586599-587651	813.62	-0.837856	-1.78739	5.50546e-27	1.69428e-26	994.033	1002.44	1136.55	597.605	555.586	595.51
VDA_000661	hypothetical protein	ADBS01000002:588219-588335	97.4018	-0.462984	-1.37839	0.00446865	0.00559071	97.5804	121.476	120.088	76.041	88.774	80.4507
VDA_000662	H-REV 107-related protein	ADBS01000002:588330-588827	403.063	0.269965	1.20578	0.00509365	0.00635238	344.212	337.888	413.876	433.824	454.842	433.734
VDA_000663	hexose phosphate uptake regulatory protein UhpC	ADBS01000002:589847-591073	755.538	-1.22591	-2.33903	4.18392e-60	2.4321e-59	1003.68	1094.31	1079.72	448.447	455.839	451.223
VDA_000664	hypothetical protein	ADBS01000002:591143-592162	3289.92	0.483983	1.3986	5.86031e-11	1.072e-10	2493.12	2611.23	3121.23	3674.34	3929	3910.6
VDA_000665	divalent cation tolerance protein	ADBS01000002:592320-592475	521.654	0.523955	1.43789	1.70515e-07	2.6816e-07	395.683	412.407	473.92	698.018	595.484	554.41
VDA_000666	hypothetical protein	ADBS01000002:592771-593127	3147.43	-1.88478	-3.69296	0.00000000000000000000000000000000000000000000000000000000000000000000000000000000000000000000000000000000000000000000000000000000000000000000000000000000000000000000000000000000000000000000000000000000000000000000000000000000000000000000000000000000000000000000000000000000513720178399002	0.000000000000000000000000000000000000000000000000000000000000000000000000000000000000000000000000000000000000000000000000000000000000000000000000000000000000000000000000000000000000000000000000000000000000000000000000000000000000000000000000000000000000000000000000000000255963117459439	4955.15	5066.28	4843.21	1358.02	1383.48	1278.47
VDA_000667	3-hydroxyacyl-CoA dehydrogenase [isoleucine degradation]	ADBS01000002:593382-594140	1057.08	-0.0751275	-1.05345	0.326983	0.351386	1200.99	1070.83	982.151	1005.11	1060.3	1023.12
VDA_000668	enoyl-CoA hydratase [valine degradation]/enoyl-CoA hydratase [isoleucine degradation]	ADBS01000002:594161-595303	1044.26	0.119819	1.0866	0.0760258	0.0871285	1039.07	954.458	1010.03	1088.95	1042.35	1130.68
VDA_000669	hypothetical protein	ADBS01000002:596010-597089	188.314	-0.492308	-1.40669	0.000258289	0.000348568	180.148	221.516	259.477	150.132	165.578	153.031
VDA_000670	2-oxoglutarate/malate translocator	ADBS01000002:597478-598899	706.601	-1.39755	-2.63455	3.51313e-61	2.07288e-60	1056.23	947.312	1073.29	351.934	405.966	404.877
VDA_000671	hypothetical protein	ADBS01000002:601949-602908	0					0	0	0	0	0	0
VDA_000672	hypothetical protein	ADBS01000002:603065-603853	0					0	0	0	0	0	0
VDA_000673	hypothetical protein	ADBS01000002:604051-605655	0					0	0	0	0	0	0
VDA_000674	peptidyl-prolyl cis-trans isomerase PpiC	ADBS01000002:605816-606142	688.904	0.0558312	1.03946	0.5496	0.573536	660.544	605.341	760.202	743.837	732.136	631.363
VDA_000675	response regulator	ADBS01000002:606720-607379	948.72	0.534122	1.44806	1.89778e-12	3.70699e-12	823.535	799.295	700.158	1111.37	1178	1079.96
VDA_000676	hypothetical sensor histidine kinase	ADBS01000002:607369-608697	818.444	-0.193406	-1.14346	0.0193155	0.0230977	796.728	925.875	896.374	821.828	772.034	697.822
VDA_000677	isopentenyl-diphosphate delta-isomerase	ADBS01000002:609107-610522	3796.93	-1.68056	-3.20553	8.60693e-184	2.34932e-182	6084.3	5800.25	5486.54	1811.34	1885.2	1713.95
VDA_000678	1,4-alpha-glucan (glycogen) branching enzyme	ADBS01000002:610638-612785	2257.21	-0.743264	-1.67396	2.50944e-34	9.03342e-34	2789.08	2989.95	2700.92	1650.48	1785.45	1627.38
VDA_000679	4-alpha-glucanotransferase (amylomaltase)	ADBS01000002:612840-615020	1158.77	-0.849326	-1.80166	1.00144e-39	3.97915e-39	1472.28	1503.65	1496.82	786.732	866.793	826.368
VDA_000680	glycogen phosphorylase	ADBS01000002:615139-617601	1000.77	-1.63018	-3.09552	3.73884e-109	4.17659e-108	1532.33	1574.09	1434.63	468.92	520.674	473.959
VDA_000681	transcriptional activator of maltose regulon MalT	ADBS01000002:618024-620732	1642.07	-0.327265	-1.25463	8.37362e-09	1.40786e-08	1780.04	1816.02	1887.1	1439.91	1488.21	1441.12
VDA_000682	hypothetical protein	ADBS01000002:620751-621461	686.477	0.111775	1.08056	0.147427	0.164454	640.17	626.778	713.025	702.892	710.192	725.805
VDA_000683	arginine/ornithine antiporter ArcD	ADBS01000002:621493-623025	162.536	0.258301	1.19607	0.0873083	0.0995138	149.051	111.268	183.349	190.103	180.54	160.901
VDA_000684	transcriptional regulator	ADBS01000002:623855-624733	353.426	0.683688	1.60624	3.14557e-11	5.83147e-11	247.704	277.66	287.354	392.879	441.875	473.085
VDA_000685	multidrug resistance efflux pump	ADBS01000002:624837-625904	89.2785	-0.625995	-1.54327	0.000497826	0.000657138	92.2188	118.414	115.8	54.5936	69.8222	84.823
VDA_000686	permease	ADBS01000002:625929-626954	335.217	0.0191039	1.01333	0.841978	0.853672	327.055	319.514	352.76	344.134	324.175	343.664
VDA_000687	molybdenum transport ATP-binding protein ModC	ADBS01000002:627099-628193	660.22	-1.43635	-2.70636	2.99431e-70	2.03886e-69	990.816	958.541	945.696	326.587	382.027	357.656
VDA_000688	molybdenum transport system permease protein ModB	ADBS01000002:628193-628882	426.914	-1.67424	-3.1915	1.09476e-68	7.32716e-68	609.073	660.464	683.003	199.851	211.462	197.629
VDA_000689	penicillin-binding protein putative	ADBS01000002:629219-630541	91.1624	-0.333735	-1.26027	0.0561827	0.0652209	100.797	84.7273	120.088	93.589	70.8197	76.9528
VDA_000690	putative transport protein	ADBS01000002:631761-632927	2726.83	-1.28579	-2.43815	1.01635e-130	1.52646e-129	3851.74	3731.06	4024.03	1585.16	1587.96	1581.03
VDA_000691	dca	ADBS01000002:632999-634456	209.783	-0.611898	-1.52827	1.98069e-07	3.10559e-07	240.198	248.057	273.416	178.404	158.596	160.027
VDA_000692	hypothetical protein	ADBS01000002:634664-635053	400.094	-0.534658	-1.4486	6.0913e-08	9.76039e-08	505.059	437.928	478.209	365.582	304.225	309.56
VDA_000693	SAM-dependent methyltransferase	ADBS01000002:635441-636184	921.567	-2.21491	-4.64253	2.62957e-190	7.71422e-189	1503.38	1549.59	1498.96	323.662	345.121	308.686
VDA_000694	sialidase	ADBS01000002:636928-639255	1087.41	0.342239	1.26772	3.65098e-06	5.39823e-06	912.537	902.396	1061.5	1175.71	1249.82	1222.5
VDA_000695	hypothetical protein	ADBS01000002:639314-640222	211.258	-0.314474	-1.24356	0.00566653	0.00704724	232.692	242.953	227.31	181.329	193.507	189.759
VDA_000696	putative permease of ABC transporter	ADBS01000002:640226-641101	139.396	-0.49727	-1.41154	0.000302941	0.000405687	149.051	166.392	174.771	110.162	119.695	116.304
VDA_000697	manganese transport system ATP-binding protein mntA	ADBS01000002:641101-641892	128.325	-0.486878	-1.40141	0.000803479	0.0010487	157.63	142.913	149.038	102.363	122.688	95.3166
VDA_000698	cation ABC transporter cation-binding protein	ADBS01000002:641892-642815	207.905	-0.32065	-1.24889	0.00823504	0.0101332	248.776	235.807	208.01	196.927	193.507	164.399
VDA_000699	hypothetical protein	ADBS01000002:642828-643427	83.3159	-0.939216	-1.91749	1.89615e-07	2.97601e-07	125.46	114.331	90.0663	54.5936	56.8553	58.5891
VDA_000700	hypothetical protein	ADBS01000002:643424-643663	35.0746	-0.847232	-1.79905	0.00152951	0.0019693	53.6156	40.8324	41.8165	34.121	19.9492	20.1127
VDA_000701	hypothetical protein	ADBS01000002:643754-644590	227.494	-0.611922	-1.52829	2.65913e-07	4.14449e-07	298.103	281.744	245.538	182.304	195.502	161.776
VDA_000702	hypothetical protein	ADBS01000002:644614-645132	114.989	-0.488646	-1.40313	0.00133197	0.00172202	132.967	142.913	127.594	80.9155	106.728	98.8144
VDA_000703	putative membrane protein	ADBS01000002:645153-645779	262.413	-0.579007	-1.49382	6.02497e-07	9.25263e-07	276.656	316.451	350.615	232.023	205.477	193.257
VDA_000704	glutathione S-transferase	ADBS01000002:645918-646775	19922.5	-0.51679	-1.43077	1.25847e-22	3.45308e-22	24499.1	23857.4	22016.9	16716.4	16266.6	16178.5
VDA_000705	EAL domain protein	ADBS01000002:646910-647767	741.547	0.429419	1.34669	1.12299e-06	1.70622e-06	603.711	562.467	729.108	841.326	854.824	857.849
VDA_000706	hypothetical protein	ADBS01000002:648241-649041	17715.7	0.591592	1.50691	9.50939e-35	3.45486e-34	14732.5	13766.7	13889.5	20714.4	21674.8	21516.2
VDA_000707	acriflavin resistance protein	ADBS01000002:649111-652224	686.11	0.45582	1.37156	5.74255e-09	9.71744e-09	595.133	537.967	602.586	756.511	798.966	825.494
VDA_000708	hypothetical protein	ADBS01000002:652221-653456	101.84	1.25136	2.38066	2.56997e-14	5.35666e-14	57.9048	61.2486	60.0442	149.157	136.652	146.035
VDA_000709	heat shock protein A	ADBS01000002:653966-654388	9133.73	2.86124	7.26638	0	0	2054.55	2088.58	2461.81	16635.4	15665.1	15896.9
VDA_000710	chaperone protein DnaK	ADBS01000002:654529-656424	22919	2.67371	6.38068	0	0	6223.7	6367.82	6005.49	39655.4	38948.8	40312.8
VDA_000711	chaperone protein DnaJ	ADBS01000002:656583-657473	6095.95	1.95486	3.87677	0	0	2544.6	2590.82	2352.45	9659.16	9919.75	9508.92
VDA_000712	putative PTR2 family transport protein	ADBS01000002:658358-659845	2396.84	-1.55741	-2.94326	1.09121e-133	1.68734e-132	3361.7	3516.69	3862.13	1241.03	1177	1222.5
VDA_000713	hypothetical acyl dehydratase	ADBS01000002:660344-661027	2901.53	0.29609	1.22781	1.90325e-05	2.74655e-05	2684	2534.67	2594.77	3421.85	2830.79	3343.08
VDA_000714	hypothetical protein	ADBS01000002:661098-661769	1506.07	0.00086715	1.0006	0.996081	0.996398	1264.26	1370.95	1881.74	1562.74	1455.29	1501.45
VDA_000715	ABC type periplasmic iron siderophore/cobalamin binding protein	ADBS01000002:662051-663208	5674.04	-2.49774	-5.64801	0	0	9794.49	9435.35	9707.86	1565.67	1738.57	1802.27
VDA_000716	iron(III) dicitrate transport system permease protein FecD	ADBS01000002:663205-664254	1027.9	-2.61808	-6.13933	0.000000000000000000000000000000000000000000000000000000000000000000000000000000000000000000000000000000000000000000000000000000000000000000000000000000000000000000000000000000000000000000000000000000000000000000000000000000000000000000000000000645539572286857	0.0000000000000000000000000000000000000000000000000000000000000000000000000000000000000000000000000000000000000000000000000000000000000000000000000000000000000000000000000000000000000000000000000000000000000000000000000000000000000000000000000270179828987793	1837.94	1787.44	1683.38	270.043	284.276	304.313
VDA_000717	hypothetical protein	ADBS01000002:664251-665000	1122.27	-1.9803	-3.94575	2.79071e-177	7.12197e-176	1827.22	1789.48	1760.58	437.723	435.89	482.704
VDA_000718	aspartoacylase	ADBS01000002:665147-666040	3058.99	0.103901	1.07468	0.0896604	0.102046	2816.96	2810.29	3218.8	3135.23	3258.7	3113.97
VDA_000719	hypothetical protein	ADBS01000002:666730-667395	1228.9	-0.306388	-1.23661	6.79186e-05	9.46698e-05	1327.52	1233.14	1517.19	1108.44	1128.13	1058.98
VDA_000720	putative PTS system EIIc component	ADBS01000002:668159-669214	544.095	-0.21888	-1.16383	0.00918597	0.0112636	550.096	576.758	629.392	481.593	525.662	501.068
VDA_000721	DNA ligase	ADBS01000002:669480-670391	98.5977	-0.0621032	-1.04399	0.696392	0.717654	95.4357	102.081	105.077	90.6643	90.7689	107.559
VDA_000722	hypothetical protein	ADBS01000002:670793-671173	758.117	-0.270521	-1.20624	0.000497619	0.000657138	867.5	830.94	789.152	740.913	643.362	676.835
VDA_000723	C factor cell-cell signaling protein	ADBS01000002:671313-672035	152.064	-0.482374	-1.39704	0.000245697	0.000332576	188.727	177.621	166.194	126.735	123.685	129.421
VDA_000724	cell division protein FtsI [Peptidoglycan synthetase]	ADBS01000002:672119-674077	900.153	-0.522132	-1.43608	8.77343e-13	1.73753e-12	1130.22	1025.91	1028.26	750.662	768.045	697.822
VDA_000725	hypothetical protein	ADBS01000002:674275-674454	863.186	-0.617942	-1.53468	0.00098443	0.00127903	890.019	939.146	1316.68	716.541	629.398	687.329
VDA_000726	hypothetical protein	ADBS01000002:674541-674714	752.023	0.419506	1.33747	1.32993e-07	2.09887e-07	674.484	577.779	677.642	828.652	888.737	864.845
VDA_000727	hypothetical rhomboid family protein	ADBS01000002:674873-675451	620.379	0.187033	1.13842	0.0237014	0.0281814	526.505	579.82	633.681	664.872	670.293	647.103
VDA_000728	2-keto-3-deoxy-D-arabino-heptulosonate-7- phosphate synthase I alpha	ADBS01000002:676428-677540	4321.69	-0.399445	-1.319	8.86765e-08	1.4094e-07	4364.31	4808.02	5580.89	3762.08	3803.32	3611.54
VDA_000729	amino acid ABC transporter ATP-binding protein	ADBS01000002:677917-678657	680.311	-0.309426	-1.23921	5.8424e-05	8.16169e-05	742.04	711.505	806.308	598.58	617.428	606.004
VDA_000730	amino acid ABC transporter permease protein	ADBS01000002:678668-679510	524.565	-0.915238	-1.88588	5.88656e-27	1.80979e-26	706.653	646.173	706.592	349.984	354.098	383.89
VDA_000731	putative amino acid ABC transporter	ADBS01000002:679785-680450	969.914	-0.137937	-1.10033	0.0562051	0.0652229	1077.67	1039.19	931.757	913.467	950.58	906.819
VDA_000732	putative amino acid ABC transporter permease protein	ADBS01000002:680453-681412	612.341	-0.717454	-1.64428	3.34652e-18	7.96416e-18	760.269	789.087	735.541	453.322	504.715	431.111
VDA_000733	hypothetical protein	ADBS01000002:681647-682738	353.481	0.787722	1.72635	2.34515e-16	5.25817e-16	248.776	253.161	274.488	455.271	459.829	429.362
VDA_000734	cobyric acid synthase	ADBS01000002:682853-684331	2609.37	0.537277	1.45123	2.13496e-24	6.14266e-24	2117.82	2214.14	2052.22	3160.58	3069.19	3042.26
VDA_000735	ATP-dependent RNA helicase	ADBS01000002:684471-685700	916.769	-1.54743	-2.92295	1.19675e-86	1.06119e-85	1470.14	1348.49	1282.37	486.468	476.786	436.358
VDA_000736	alpha-ribazole-5'-phosphate phosphatase	ADBS01000002:685830-686462	995.18	0.835162	1.78406	4.62717e-34	1.66186e-33	742.04	716.609	684.075	1227.38	1321.64	1279.34
VDA_000737	hypothetical protein	ADBS01000002:687263-688363	99.6054	-0.0635007	-1.045	0.691467	0.713047	112.593	88.8105	104.005	100.413	101.741	90.0698
VDA_000738	hypothetical protein	ADBS01000002:688468-688953	518.058	-1.22049	-2.33027	6.97619e-36	2.61004e-35	719.521	653.319	805.236	337.31	284.276	308.686
VDA_000739	hypothetical protein	ADBS01000002:689129-689536	695.78	-0.0217395	-1.01518	0.763836	0.782022	703.436	715.588	684.075	694.118	682.263	695.199
VDA_000740	putative acetyltransferase	ADBS01000002:690040-690393	649.912	0.547396	1.46145	3.04224e-13	6.12154e-13	535.083	526.738	521.098	791.607	772.034	752.913
VDA_000741	MutT/nudix family protein	ADBS01000002:690691-691095	974.237	0.152429	1.11144	0.123431	0.138622	825.68	823.794	1118.32	1052.88	1038.36	986.395
VDA_000742	zinc carboxypeptidase domain protein	ADBS01000002:691354-692265	3193.87	0.823507	1.7697	3.45249e-50	1.66729e-49	2227.19	2355.01	2333.15	4195.91	3850.2	4201.8
VDA_000743	hypothetical protein	ADBS01000002:692372-692998	0					0	0	0	0	0	0
VDA_000744	hypothetical protein	ADBS01000002:694209-696236	368.698	0.579764	1.4946	2.1387e-09	3.68058e-09	278.801	289.91	317.376	464.045	409.956	452.098
VDA_000745	GCN5-related N-acetyltransferase	ADBS01000002:696681-697130	0					0	0	0	0	0	0
VDA_000746	permease	ADBS01000002:698244-699158	0					0	0	0	0	0	0
VDA_000747	transcriptional Regulator LysR family	ADBS01000002:699707-700579	0					0	0	0	0	0	0
VDA_000748	drug resistance transporter Bcr/CflA family	ADBS01000002:701188-702369	0					0	0	0	0	0	0
VDA_000749	adenosine deaminase	ADBS01000002:702673-703680	0					0	0	0	0	0	0
VDA_000750	ROK family protein	ADBS01000002:703867-704778	1315.76	-0.221529	-1.16597	0.000619599	0.000813775	1357.55	1402.59	1489.31	1238.1	1251.81	1155.17
VDA_000751	rod shape-determining protein RodA	ADBS01000002:705054-706151	680.067	-1.22138	-2.33169	3.24358e-59	1.8512e-58	958.647	960.583	938.191	411.402	411.951	399.63
VDA_000752	hypothetical protein	ADBS01000002:706205-707512	0					0	0	0	0	0	0
VDA_000753	hypothetical protein	ADBS01000002:707647-707826	987.446	-0.601942	-1.51776	0.00449413	0.00562035	1019.77	1084.1	1481.8	922.241	710.192	706.567
VDA_000754	phosphosugar mutase	ADBS01000002:707901-709607	3915.44	-0.0511923	-1.03612	0.256934	0.280235	4024.39	3963.81	3967.21	3843.97	3813.29	3880
VDA_000755	hypothetical nucleoprotein/polynucleotide-associated enzyme	ADBS01000002:709933-710454	2516.65	-1.08972	-2.12832	2.97617e-90	2.7477e-89	3346.68	3344.18	3585.5	1619.28	1625.86	1578.41
VDA_000756	multiple antibiotic resistance protein marC	ADBS01000002:711062-711712	1067.24	-0.578632	-1.49343	9.14569e-11	1.65752e-10	1111.99	1259.68	1465.72	839.376	904.697	821.996
VDA_000757	Rtn protein	ADBS01000002:711848-713314	794.889	0.1434	1.10451	0.44236	0.468636	604.784	711.505	947.841	852.05	818.915	834.239
VDA_000758	formate dehydrogenase-O major subunit	ADBS01000002:715245-719375	2820	0.602792	1.51865	3.0327e-35	1.11602e-34	2208.96	2260.07	2246.3	3449.14	3399.35	3356.19
VDA_000759	hypothetical protein	ADBS01000002:719768-720136	848.335	0.474538	1.38947	1.58006e-05	2.29091e-05	629.447	642.09	856.702	1088.95	855.821	1017
VDA_000760	hypothetical protein	ADBS01000002:720713-721393	20.5892	-0.354474	-1.27852	0.301868	0.325512	22.5185	14.2913	33.2388	12.6735	18.9518	21.8616
VDA_000761	hypothetical protein	ADBS01000002:721428-721550	68.8195	-0.0591213	-1.04183	0.768897	0.786435	56.8325	71.4567	82.5608	82.8652	51.8679	67.3337
VDA_000762	putative membrane protein	ADBS01000002:722609-723490	1090.08	-1.70533	-3.26102	4.37153e-130	6.47274e-129	1693.18	1670.05	1644.78	487.443	553.591	491.449
VDA_000763	cytochrome oxidase biogenesis protein Sco1/SenC/PrrC putative copper metallochaperone	ADBS01000002:723599-724192	91.3392	-0.11398	-1.08221	0.497922	0.524313	84.7126	87.7897	112.583	93.589	82.7892	86.5719
VDA_000764	putative lipoprotein	ADBS01000002:724551-724805	47896	-1.3906	-2.62187	3.04741e-13	6.12801e-13	59606.6	62033.6	87456.5	28187.8	24372	25719.7
VDA_000765	YjeF protein	ADBS01000002:724862-726331	1701.64	1.08911	2.12743	1.16548e-74	8.33359e-74	1070.17	1047.35	1144.06	2337.77	2357	2253.49
VDA_000766	sensory transduction protein kinase	ADBS01000002:726496-727935	1244.87	1.60368	3.03917	3.02049e-124	4.06923e-123	621.941	645.152	577.925	1941.97	1828.35	1853.86
VDA_000767	hypothetical protein	ADBS01000002:728123-728347	198.591	-0.198612	-1.14759	0.118782	0.133641	197.305	217.433	223.021	192.052	153.609	208.122
VDA_000768	cysteine desulfurase	ADBS01000002:728940-730157	754.969	0.174985	1.12895	0.0397351	0.0465752	764.558	730.9	631.536	742.863	852.829	807.13
VDA_000769	iron-sulfur cluster assembly protein SufD	ADBS01000002:730154-731425	993.825	0.243749	1.18407	0.000877571	0.0011435	995.105	854.418	880.291	1117.22	1054.32	1061.6
VDA_000770	iron-sulfur cluster assembly ATPase protein SufC	ADBS01000002:731403-732146	703.313	0.227247	1.1706	0.0125631	0.0152261	713.087	682.922	546.831	768.21	776.024	732.801
VDA_000771	iron-sulfur cluster assembly protein SufB	ADBS01000002:732149-733627	2022.27	0.222281	1.16658	0.00112417	0.00145757	1960.19	1957.91	1680.17	2279.28	2170.47	2085.6
VDA_000772	maltose/maltodextrin ABC transporter permease protein MalG	ADBS01000002:734366-735256	439.216	-0.157131	-1.11507	0.0883934	0.100677	478.251	437.928	472.848	448.447	420.928	376.894
VDA_000773	maltose/maltodextrin ABC transporter permease protein MalF	ADBS01000002:735268-736863	470.152	-0.132224	-1.09598	0.135689	0.151738	463.239	479.781	531.82	465.995	456.837	423.241
VDA_000774	maltose/maltodextrin ABC transporter substrate binding periplasmic protein MalE	ADBS01000002:736939-738120	596.54	-0.145553	-1.10615	0.125303	0.140675	550.096	665.568	663.703	626.851	553.591	519.432
VDA_000775	maltose/maltodextrin transport ATP-binding protein MalK	ADBS01000002:738549-739655	1521.22	0.562616	1.47695	1.1277e-19	2.81163e-19	1162.39	1293.37	1226.62	1874.7	1792.44	1777.79
VDA_000776	maltoporin	ADBS01000002:740741-741991	226.068	0.541881	1.45587	1.25979e-06	1.90577e-06	179.076	190.892	181.205	272.968	274.302	257.967
VDA_000777	maltose operon periplasmic protein MalM	ADBS01000002:742094-742909	274.225	0.4775	1.39233	4.47223e-06	6.56918e-06	231.619	214.37	241.249	310.014	327.167	320.928
VDA_000778	alpha-1,6-galactosidase putative	ADBS01000002:743018-744736	384.612	0.548368	1.46243	9.66905e-09	1.61959e-08	294.886	293.993	347.399	472.819	450.852	447.726
VDA_000779	hypothetical protein	ADBS01000002:745125-746624	0					0	0	0	0	0	0
VDA_000780	ribonuclease T2	ADBS01000002:746719-747432	0					0	0	0	0	0	0
VDA_000781	periplasmic alpha-amylase	ADBS01000002:747581-749647	544.887	0.784001	1.7219	4.63724e-21	1.21303e-20	416.057	403.22	380.637	655.123	697.225	717.06
VDA_000782	putative pullulanase precursor	ADBS01000002:749718-753029	499.901	0.642757	1.56131	2.35879e-14	4.91975e-14	369.948	383.825	416.02	614.178	616.431	599.008
VDA_000783	glycogen synthase ADP-glucose transglucosylase	ADBS01000002:753282-754799	2962.93	-1.26675	-2.4062	4.58694e-109	5.10582e-108	4023.31	4083.24	4457.21	1695.33	1784.46	1734.06
VDA_000784	glucose-1-phosphate adenylyltransferase	ADBS01000002:754789-756006	1435.64	-1.74552	-3.35315	1.52684e-130	2.28226e-129	2198.24	2221.28	2222.71	599.554	638.375	733.675
VDA_000785	hypothetical hydrolase	ADBS01000002:756935-758074	256.882	0.648716	1.56777	2.28796e-09	3.93313e-09	184.438	197.016	217.66	312.938	323.177	306.062
VDA_000786	fumarate hydratase class II	ADBS01000002:758159-759538	1181.03	1.85988	3.62977	2.7128e-155	5.28912e-154	469.672	516.53	540.398	1808.41	1877.22	1873.98
VDA_000787	sodium-dependent transporter	ADBS01000002:760267-761127	4988.98	-1.07151	-2.10164	1.20757e-82	9.82007e-82	6441.38	6639.35	7209.59	3130.36	3320.55	3192.67
VDA_000788	tPR repeat protein SEL1 subfamily	ADBS01000002:761293-762294	1277.96	-0.974216	-1.96457	1.32363e-50	6.47177e-50	1706.05	1627.17	1749.86	844.251	909.684	830.741
VDA_000789	tPR domain protein putative component of TonB system	ADBS01000002:762968-764146	815.567	-0.562223	-1.47654	1.40608e-12	2.76028e-12	933.983	907.501	1077.58	652.198	673.286	648.852
VDA_000790	ferric siderophore transport system binding protein TonB	ADBS01000002:764143-764799	357.318	-0.619265	-1.53609	3.1067e-09	5.31151e-09	490.046	404.241	405.298	266.144	306.22	271.958
VDA_000791	ExbD2 protein	ADBS01000002:764816-764953	94.7683	-0.49819	-1.41244	0.00262255	0.00333557	100.797	124.539	108.294	68.242	82.7892	83.9485
VDA_000792	MotA/TolQ/ExbB proton channel family protein	ADBS01000002:765750-767114	951.039	-0.646093	-1.56492	8.5167e-19	2.0628e-18	1223.51	1187.2	1072.22	714.591	768.045	740.671
VDA_000793	TonB system biopolymer transport component	ADBS01000002:767111-767893	561.844	-0.471513	-1.38656	1.84077e-09	3.17657e-09	651.965	648.215	659.414	483.543	454.842	473.085
VDA_000794	ferrichrome-iron receptor	ADBS01000002:768013-770088	2398.61	-2.35822	-5.12736	0	0	3969.7	3995.45	4081.93	803.305	784.004	757.286
VDA_000795	hypothetical two-component system sensor kinase	ADBS01000002:770295-771665	293.36	-0.62383	-1.54096	2.36822e-08	3.89207e-08	332.417	322.576	413.876	227.148	232.408	231.733
VDA_000796	hypothetical protein	ADBS01000002:771831-772463	4209.37	0.357897	1.28156	4.79363e-08	7.74432e-08	3482.87	3473.82	4109.81	4839.33	4734.95	4615.42
VDA_000797	putative transcriptional regulator CpxR	ADBS01000002:772519-773217	791.211	-0.122456	-1.08859	0.118494	0.133412	772.064	797.253	906.024	735.063	748.095	788.767
VDA_000798	cytosine/purine/uracil/thiamine/allantoin permease family protein	ADBS01000002:774062-775303	122.864	0.926324	1.90043	1.08581e-09	1.89144e-09	92.2188	92.8938	67.5497	163.781	161.589	159.152
VDA_000799	cytosine deaminase	ADBS01000002:775312-776604	406.255	-0.00964315	-1.00671	0.922464	0.928082	416.057	437.928	367.771	428.949	423.921	362.903
VDA_000800	secreted trypsin-like serine protease	ADBS01000002:776695-777900	262.79	0.267358	1.2036	0.0101728	0.012425	234.836	233.766	246.61	294.415	280.286	286.824
VDA_000801	alkylphosphonate utilization operon protein PhnA	ADBS01000002:778346-778921	6901.59	-0.750897	-1.68284	7.09578e-60	4.10953e-59	8792.96	8586.04	8602.4	5221.49	4949.4	5257.28
VDA_000802	transcriptional regulator LysR family	ADBS01000002:779110-780009	445.885	-0.170329	-1.12532	0.0580742	0.0672179	453.588	448.136	515.737	405.552	415.941	436.358
VDA_000803	sialic acid-induced transmembrane protein YjhT(NanM) possible mutarotase	ADBS01000002:780079-781230	437.309	1.04728	2.06663	1.12726e-31	3.85873e-31	265.933	291.952	295.932	596.63	580.522	592.887
VDA_000804	putative glutathione S-transferase	ADBS01000002:781437-782093	252.743	0.878058	1.8379	2.22082e-14	4.64125e-14	166.208	169.455	197.288	301.24	356.093	326.175
VDA_000805	maltose O-acetyltransferase	ADBS01000002:782097-782654	163.299	0.540018	1.45399	5.03182e-05	7.04815e-05	138.328	114.331	145.822	191.078	207.472	182.763
VDA_000806	dyp-type peroxidase	ADBS01000002:782899-783840	2397.04	0.0648733	1.04599	0.39813	0.4245	2114.6	2223.33	2691.27	2506.43	2420.84	2425.76
VDA_000807	hypothetical protein	ADBS01000002:783931-784284	2557.21	-0.398944	-1.31854	1.56977e-08	2.59617e-08	2675.42	2780.69	3272.41	2242.24	2178.45	2194.03
VDA_000808	hypothetical protein	ADBS01000002:784451-785602	1277.03	0.0930976	1.06666	0.13087	0.146663	1282.48	1223.95	1200.88	1357.04	1288.72	1309.07
VDA_000809	hypothetical protein	ADBS01000002:785599-786780	744.913	0.403448	1.32267	3.38273e-08	5.50461e-08	641.242	670.672	611.164	829.627	866.793	849.979
VDA_000810	membrane-fusion protein	ADBS01000002:786785-787510	922.621	0.652191	1.57155	1.70704e-17	3.96039e-17	767.775	726.817	656.197	1061.65	1182.99	1140.3
VDA_000811	outer membrane protein	ADBS01000002:787756-789195	2053.77	0.709224	1.63492	1.26511e-33	4.48722e-33	1576.3	1591.44	1506.47	2404.07	2625.32	2619.02
VDA_000812	hypothetical protein	ADBS01000002:790040-790759	1764.26	-0.783004	-1.72071	7.08206e-36	2.64335e-35	2204.67	2105.93	2386.76	1321.94	1302.68	1263.6
VDA_000813	long-chain-fatty-acid--CoA ligase	ADBS01000002:791021-792709	458.289	0.493158	1.40752	2.26791e-06	3.38998e-06	384.96	320.534	436.393	540.086	496.735	571.025
VDA_000814	hypothetical protein	ADBS01000002:792962-794476	538.007	3.64195	12.4835	1.26133e-200	4.0401e-199	65.411	83.7065	85.7774	1030.45	1024.39	938.3
VDA_000815	hypothetical protein	ADBS01000002:794598-795686	239.83	0.213609	1.15959	0.0579472	0.067116	209.101	244.995	211.227	272.968	259.34	241.352
VDA_000816	transposase	ADBS01000002:795710-796918	495.845	0.318514	1.24705	0.000209529	0.000284354	457.877	460.386	405.298	539.112	539.626	572.774
VDA_000817	putative hemagglutinin/hemolysin-related protein	ADBS01000002:797580-809540	27148.3	0.539126	1.45309	2.70412e-13	5.45516e-13	23410.7	23450.1	19499.4	30345.3	33716.2	32468
VDA_000818	putative multidrug transporter	ADBS01000002:809748-811130	489.654	-0.236496	-1.17813	0.00450271	0.00562884	538.3	525.717	525.387	474.769	433.895	439.855
VDA_000819	N-acetylglucosamine-6-phosphate deacetylase	ADBS01000002:811342-812475	505.378	0.978708	1.9707	1.81606e-30	6.03239e-30	321.693	331.763	365.626	677.545	669.296	666.342
VDA_000820	hypothetical protein	ADBS01000002:812577-812699	1248.82	-0.308743	-1.23863	3.18976e-05	4.54707e-05	1410.09	1287.24	1449.64	1221.53	1052.32	1072.09
VDA_000821	molybdenum ABC transporter, periplasmic molybdenum-binding protein ModA	ADBS01000002:813179-813946	1931.88	-0.981931	-1.97511	2.19603e-57	1.20936e-56	2717.24	2413.2	2567.96	1278.07	1341.58	1273.22
VDA_000822	histone acetyltransferase HPA2	ADBS01000002:814387-814887	570.366	-3.43673	-10.8283	4.04911e-204	1.36668e-202	991.888	1025.91	1118.32	85.7899	113.711	86.5719
VDA_000823	hypothetical protein	ADBS01000002:815546-815671	347.045	-1.17977	-2.26541	2.55754e-18	6.10968e-18	406.406	431.803	610.092	187.178	226.424	220.365
VDA_000824	multiple antibiotic resistance protein MarC	ADBS01000002:815625-816167	327.638	-0.828312	-1.77561	5.09185e-17	1.16667e-16	396.755	419.553	442.826	225.198	238.393	243.101
VDA_000825	predicted N-ribosylNicotinamide CRP-like regulator	ADBS01000002:816427-817101	0					0	0	0	0	0	0
VDA_000826	hypothetical protein	ADBS01000002:817217-818389	0					0	0	0	0	0	0
VDA_000827	purine nucleoside phosphorylase	ADBS01000002:818469-819176	0					0	0	0	0	0	0
VDA_000828	tetrathionate reductase sensory transduction histidine kinase	ADBS01000002:819556-821322	0					0	0	0	0	0	0
VDA_000829	tetrathionate reductase two-component response regulator	ADBS01000002:821322-821972	0					0	0	0	0	0	0
VDA_000830	anaerobic dimethyl sulfoxide reductase chain B	ADBS01000002:822079-822702	0					0	0	0	0	0	0
VDA_000831	anaerobic dimethyl sulfoxide reductase chain C	ADBS01000002:822705-823529	0					0	0	0	0	0	0
VDA_000832	anaerobic dimethyl sulfoxide reductase chain A	ADBS01000002:823555-825972	0					0	0	0	0	0	0
VDA_000833	chaperone protein TorD	ADBS01000002:826037-826690	0					0	0	0	0	0	0
VDA_000834	transcriptional regulator Dnr	ADBS01000002:826814-827491	452.759	0.619239	1.53606	4.11636e-13	8.22485e-13	359.224	358.304	352.76	533.262	551.596	561.406
VDA_000835	methyltransferase type 11	ADBS01000002:827683-828498	2.00781	-0.0829595	-1.05919	0.90513	0.912104	2.14462	2.04162	2.14444	0.974885	2.99238	1.74893
VDA_000836	hypothetical protein	ADBS01000002:828491-828814	0					0	0	0	0	0	0
VDA_000837	hypothetical protein	ADBS01000002:828905-829930	125.37	0.695763	1.61974	1.73536e-06	2.60387e-06	104.014	85.7481	96.4996	156.957	158.596	150.408
VDA_000838	putative periplasmic iron siderophore binding protein of ABC transporter	ADBS01000002:830050-831117	65.6784	-0.54936	-1.46344	0.00865343	0.010623	73.9895	58.1862	102.933	58.4931	48.8756	51.5934
VDA_000839	TonB-dependent receptor protein	ADBS01000002:831197-833188	167.903	0.46718	1.3824	0.000302938	0.000405687	130.822	134.747	156.544	186.203	208.469	190.633
VDA_000840	glutathione S-transferase	ADBS01000002:833470-834138	366.165	0.152582	1.11156	0.108633	0.122838	321.693	365.45	352.76	364.607	405.966	386.513
VDA_000841	hypothetical protein	ADBS01000002:834271-834420	307.331	0.0349022	1.02449	0.722158	0.74294	293.813	318.493	298.077	316.838	314.2	302.565
VDA_000842	McrBC 5-methylcytosine restriction system component	ADBS01000002:834806-836083	870.058	-0.287514	-1.22054	0.000338113	0.000451825	856.777	995.29	1017.53	753.586	832.88	764.282
VDA_000843	McrB-related protein	ADBS01000002:836100-838562	2904.96	-0.184009	-1.13604	0.000176059	0.000240386	3101.13	3104.28	3064.4	2795	2710.1	2654.87
VDA_000844	hypothetical protein	ADBS01000002:838782-839348	418.528	0.0750508	1.0534	0.404431	0.431073	397.828	410.366	414.948	395.803	441.875	450.349
VDA_000845	hypothetical protein	ADBS01000002:839345-840757	624.888	-0.162976	-1.11959	0.0588985	0.0681468	724.883	632.903	622.959	550.81	635.382	582.393
VDA_000846	hypothetical protein	ADBS01000002:840750-843689	1299.15	-0.640928	-1.55933	6.32807e-24	1.79926e-23	1635.28	1595.53	1519.33	992.433	1063.29	989.019
VDA_000847	hypothetical protein	ADBS01000002:843693-844472	243.247	-1.27785	-2.42478	8.02678e-27	2.45576e-26	314.187	332.784	388.143	148.183	140.642	135.542
VDA_000848	50S ribosomal subunit maturation GTPase RbgA	ADBS01000002:845046-845963	2313.6	-0.637949	-1.55612	5.78838e-25	1.68707e-24	3048.58	2752.11	2653.74	1822.06	1763.51	1841.62
VDA_000849	ATP-dependent RNA helicase	ADBS01000002:846794-848086	4465.78	-1.22809	-2.34257	8.29758e-73	5.77519e-72	6697.66	6366.79	5723.5	2699.46	2837.78	2469.49
VDA_000850	hypothetical beta-ketoacyl synthase	ADBS01000002:848226-850082	1752.56	0.0799055	1.05695	0.233771	0.256308	1802.56	1744.57	1564.37	1903.95	1725.61	1774.29
VDA_000851	transcriptional regulator AraC family	ADBS01000002:850241-851224	392.33	0.747362	1.67872	4.482e-15	9.55126e-15	308.826	275.619	293.788	490.367	459.829	525.553
VDA_000852	hypothetical protein	ADBS01000002:851308-851568	2107.64	0.393595	1.31366	1.32726e-05	1.92793e-05	1560.21	1768.04	2133.71	2584.42	2324.08	2275.36
VDA_000853	L-lactate dehydrogenase	ADBS01000002:851936-853099	21466.7	0.672134	1.59343	5.89592e-44	2.55979e-43	15992.5	16458.5	17196.2	26988.7	25899.1	26265.4
VDA_000854	pyruvate oxidase [ubiquinone cytochrome]	ADBS01000002:853181-854899	6294.07	0.277286	1.21191	1.35842e-06	2.04807e-06	5869.83	5947.24	5251.72	6942.16	7104.91	6648.55
VDA_000855	hypothetical protein	ADBS01000002:855220-855633	1029.2	-0.425592	-1.34312	7.94111e-09	1.33586e-08	1250.32	1219.87	1070.07	897.869	889.735	847.356
VDA_000856	paraquat-inducible protein B	ADBS01000002:855786-857282	2387.22	-0.963587	-1.95015	1.12947e-46	5.13082e-46	3424.96	3171.66	2875.69	1660.23	1636.83	1553.92
VDA_000857	paraquat-inducible protein A	ADBS01000002:857466-858809	1564.23	-0.783028	-1.72074	1.07298e-38	4.19963e-38	2042.75	1925.25	1970.74	1188.39	1095.21	1163.04
VDA_000858	molybdenum transport system protein modD	ADBS01000002:859140-860000	532.821	-0.382563	-1.30366	1.49837e-06	2.25473e-06	590.844	601.257	617.597	463.07	466.812	457.345
VDA_000859	Putative GTPase (G3E family)	ADBS01000002:860191-861180	2740.5	-0.106985	-1.07698	0.0530286	0.0616278	2944.57	2712.29	2871.4	2645.84	2533.55	2735.32
VDA_000860	putative TldD protein	ADBS01000002:861335-862720	2560.48	0.350861	1.27532	1.2875e-08	2.14174e-08	2333.35	2362.16	2054.37	2781.35	2913.58	2918.09
VDA_000861	putative PmbA-related protein	ADBS01000002:862720-864063	2649.95	0.25749	1.1954	1.09668e-06	1.66867e-06	2477.04	2433.61	2329.93	2830.09	2991.38	2837.64
VDA_000862	cyclopropane-fatty-acyl-phospholipid synthase	ADBS01000002:864176-865327	1067.53	1.22438	2.33656	7.6876e-52	3.86102e-51	562.964	653.319	699.086	1444.78	1596.93	1448.11
VDA_000863	cold-shock DEAD-box protein A	ADBS01000002:865697-867640	29288.1	-2.41941	-5.34953	0.0000000000000000000000000000000000000000000000000000000000000000000000000000000000000000000000000000000000000000000000000000000000000000000000000000000000000000000000000000000000000000000000000000000000000000000000000000000000000000000000000000000000000000000000000000000000000000000000000000000000937030257293767	0.00000000000000000000000000000000000000000000000000000000000000000000000000000000000000000000000000000000000000000000000000000000000000000000000000000000000000000000000000000000000000000000000000000000000000000000000000000000000000000000000000000000000000000000000000000000000000000000000000000000534788723208206	51625.4	51187.5	45323.7	9500.26	9464.9	8626.59
VDA_000864	exoribonuclease II	ADBS01000002:868166-870169	12403.4	-0.413297	-1.33173	3.53402e-15	7.57222e-15	14692.8	14219.9	13596.8	11005.5	10845.4	10059.8
VDA_000865	hypothetical GGDEF family protein	ADBS01000002:870438-871739	378.275	-0.197893	-1.14702	0.068306	0.0787124	392.466	373.617	446.043	376.306	383.025	298.192
VDA_000866	NMN phosphatase	ADBS01000002:871807-872532	2692.81	-0.455833	-1.37157	8.61353e-09	1.4451e-08	2820.18	2940.96	3586.57	2322.18	2334.06	2152.93
VDA_000867	putative thiol-disulfide isomerase	ADBS01000002:872840-873625	1870.3	-1.15043	-2.2198	2.01414e-40	8.0849e-40	2907.04	2616.34	2220.56	1069.45	1227.87	1180.53
VDA_000868	hypothetical protein	ADBS01000002:873789-874436	1470.65	-0.104999	-1.07549	0.0758479	0.0869881	1452.98	1564.9	1554.72	1416.51	1409.41	1425.38
VDA_000869	hypothetical protein	ADBS01000002:874521-875060	1398.55	-1.11186	-2.16124	1.00997e-58	5.69171e-58	1839.01	1818.06	2083.32	899.819	875.77	875.338
VDA_000870	hypothetical protein	ADBS01000002:875674-876330	6772.57	2.21483	4.64228	2.63955e-189	7.46447e-188	2204.67	2264.16	2707.35	11488	10249.9	11721.3
VDA_000871	hypothetical protein	ADBS01000002:876630-877082	3791.5	-2.06141	-4.17395	5.12021e-163	1.10844e-161	5541.71	6044.22	6779.63	1561.77	1480.23	1341.43
VDA_000872	hypothetical protein	ADBS01000002:877465-878751	1275.93	-0.460352	-1.37588	2.85566e-12	5.52305e-12	1419.74	1443.43	1570.8	1088.95	1105.19	1027.5
VDA_000873	hypothetical protein	ADBS01000002:878827-879618	1263.6	-0.694149	-1.61793	1.48973e-19	3.69665e-19	1441.19	1504.67	1742.35	924.191	1006.44	962.785
VDA_000874	hypothetical protein	ADBS01000002:879667-880557	4156.52	-1.47654	-2.7828	2.52828e-76	1.85427e-75	5385.15	5912.53	7064.84	2169.12	2235.31	2172.17
VDA_000875	D-alanyl-D-alanine carboxypeptidase	ADBS01000002:881533-882777	280.231	0.123731	1.08955	0.30326	0.3269	238.053	252.14	314.16	260.294	328.165	288.573
VDA_000876	SgrR sugar-phosphate stress transcriptional activator of SgrS small RNA	ADBS01000002:882849-884537	1830.03	-0.210354	-1.15697	0.000117424	0.000162091	1967.69	1975.27	1947.15	1752.84	1654.79	1682.47
VDA_000877	hypothetical nitroreductase	ADBS01000002:884798-885526	2916.54	-1.62897	-3.09292	3.1469e-213	1.14862e-211	4348.22	4397.65	4481.87	1393.11	1486.22	1392.15
VDA_000878	sensor protein LuxQ	ADBS01000002:886869-888581	267.195	-0.451306	-1.36728	6.68801e-05	9.33052e-05	272.367	307.264	347.399	208.625	231.411	236.105
VDA_000879	hypothetical protein	ADBS01000002:888692-912193	21701.2	0.832504	1.78077	1.35539e-79	1.05311e-78	15855.2	15638.8	15313.4	27727.7	27369.3	28302.9
VDA_000880	ABC-type protease exporter membrane fusion protein (MFP) family component PrtE/AprE	ADBS01000002:912508-913902	3113.96	-0.241488	-1.18221	0.000358907	0.000477984	3155.81	3208.41	3760.27	2751.13	2878.67	2929.45
VDA_000881	agglutination protein	ADBS01000002:913956-915215	8321.81	-0.770262	-1.70558	5.35561e-47	2.4542e-46	10738.1	10284.7	10462.7	5735.25	6465.54	6244.55
VDA_000882	outer membrane protein	ADBS01000002:915253-915819	3031.99	-0.787869	-1.72652	1.11551e-43	4.7967e-43	3972.91	3729.02	3820.31	2173.02	2369.97	2126.7
VDA_000883	hypothetical protein	ADBS01000002:915825-916496	1589.39	-0.569311	-1.48381	3.15645e-21	8.31215e-21	1875.47	1921.17	1902.11	1202.03	1332.61	1302.95
VDA_000884	GGDEF and EAL domain-containing protein	ADBS01000002:916496-918430	2593.53	-0.398512	-1.31815	2.20924e-12	4.30199e-12	2815.89	2935.85	3098.71	2140.85	2297.15	2272.73
VDA_000885	ABC transporter transmembrane region	ADBS01000002:918433-920553	2666.54	-0.666789	-1.58754	1.9474e-30	6.46182e-30	3051.8	3311.51	3455.76	2017.04	2090.68	2072.48
VDA_000886	lipoate-protein ligase A	ADBS01000002:921078-922094	4820.4	-0.10931	-1.07871	0.0864282	0.0985822	4709.59	4748.81	5551.94	4587.81	4679.09	4645.15
VDA_000887	cobalt-zinc-cadmium resistance protein	ADBS01000002:922192-923130	1111.13	-1.55599	-2.94035	2.192e-125	3.01784e-124	1667.44	1624.11	1686.6	561.534	559.575	567.527
VDA_000888	cystathionine beta-lyase	ADBS01000002:924112-925314	2164.15	1.78731	3.45171	1.13695e-154	2.20302e-153	884.657	954.458	1071.15	3299.01	3477.15	3298.48
VDA_000889	protein-export membrane protein SecF	ADBS01000002:925425-926270	3462.29	-1.51729	-2.86254	7.10241e-185	1.95565e-183	5284.35	5196.95	4919.34	1839.61	1778.47	1755.05
VDA_000890	protein-export membrane protein SecD	ADBS01000002:926341-928104	5802.04	-1.64409	-3.1255	1.43609e-126	2.02147e-125	9172.55	9236.29	7980.52	2877.86	2964.45	2580.54
VDA_000891	hypothetical protein	ADBS01000002:928352-928909	1474.04	-1.42757	-2.68994	6.92329e-49	3.26309e-48	1793.98	2132.47	2529.36	834.502	766.05	787.892
VDA_000892	2-hydroxy-3-oxopropionate reductase	ADBS01000002:929142-930011	6026.62	1.4548	2.74119	5.88944e-221	2.28234e-219	3230.87	3154.3	3272.41	8936.77	8935.25	8630.08
VDA_000893	putative NupC family protein (permease)	ADBS01000002:930100-931155	1229.74	-1.61076	-3.05412	8.3955e-129	1.22574e-127	1856.17	1893.6	1810.98	641.474	603.464	572.774
VDA_000894	leucine-rich repeat protein	ADBS01000002:931763-932332	564.457	-0.863144	-1.819	4.82955e-23	1.3404e-22	703.436	752.337	730.18	382.155	447.86	370.773
VDA_000895	putative acetyltransferase	ADBS01000002:933027-933575	82.28	0.846323	1.79791	2.97302e-06	4.42081e-06	68.6279	46.9573	60.0442	112.112	95.7562	110.182
VDA_000896	hypothetical protein	ADBS01000002:933985-935013	459.121	-0.617358	-1.53406	5.41854e-11	9.91766e-11	540.445	567.571	559.698	349.009	410.954	327.05
VDA_000897	methyl-accepting chemotaxis protein	ADBS01000002:936202-937845	565.084	0.00870707	1.00605	0.911828	0.91797	552.24	548.175	589.72	571.283	568.553	560.531
VDA_000898	aTP-dependent DNA helicase RecQ family	ADBS01000002:938238-940157	2070.8	-0.277976	-1.21249	8.87229e-06	1.29535e-05	2182.15	2172.28	2455.38	1910.78	1900.16	1804.02
VDA_000899	hypothetical protein	ADBS01000002:941487-942356	0					0	0	0	0	0	0
VDA_000900	uncharacterized phage-encoded protein-like protein	ADBS01000002:943040-943636	0					0	0	0	0	0	0
VDA_000901	metal transporting ATPase	ADBS01000002:943680-945743	0					0	0	0	0	0	0
VDA_000902	hypothetical protein	ADBS01000002:945743-945931	0					0	0	0	0	0	0
VDA_000903	hypothetical protein	ADBS01000002:946334-947044	0					0	0	0	0	0	0
VDA_000904	putative regulatory protein	ADBS01000002:948951-949739	0					0	0	0	0	0	0
VDA_000905	pyruvate formate-lyase	ADBS01000002:949763-952186	0					0	0	0	0	0	0
VDA_000906	putative pyruvate formate-lyase 3 activating enzyme	ADBS01000002:952189-953130	0					0	0	0	0	0	0
VDA_000907	transaldolase	ADBS01000002:953376-954050	0					0	0	0	0	0	0
VDA_000908	hypothetical protein	ADBS01000002:954368-962500	0					0	0	0	0	0	0
VDA_000909	hypothetical protein	ADBS01000002:963203-964525	0					0	0	0	0	0	0
VDA_000910	hypothetical protein	ADBS01000002:965156-965830	0					0	0	0	0	0	0
VDA_000911	hypothetical protein	ADBS01000002:966586-967290	0					0	0	0	0	0	0
VDA_000912	hypothetical protein	ADBS01000002:967605-968783	0					0	0	0	0	0	0
VDA_000913	hypothetical protein	ADBS01000002:968783-970384	0					0	0	0	0	0	0
VDA_000914	putative tail fiber protein	ADBS01000002:970402-973428	0					0	0	0	0	0	0
VDA_000915	hypothetical protein	ADBS01000002:973438-974058	0					0	0	0	0	0	0
VDA_000916	hypothetical protein	ADBS01000002:974058-974639	0					0	0	0	0	0	0
VDA_000917	hypothetical protein	ADBS01000002:974642-975070	0					0	0	0	0	0	0
VDA_000918	hypothetical protein	ADBS01000002:975527-976738	0					0	0	0	0	0	0
VDA_000919	hypothetical protein	ADBS01000002:976799-977806	0					0	0	0	0	0	0
VDA_000920	hypothetical protein	ADBS01000002:978128-978283	0					0	0	0	0	0	0
VDA_000921	hypothetical protein	ADBS01000002:978294-980210	0					0	0	0	0	0	0
VDA_000922	putative bacteriophage terminase large subunit	ADBS01000002:980210-981874	0					0	0	0	0	0	0
VDA_000923	putative small subunit bacteriophage terminase	ADBS01000002:981867-982664	0					0	0	0	0	0	0
VDA_000924	lysozyme	ADBS01000002:983497-984042	0					0	0	0	0	0	0
VDA_000925	hypothetical protein	ADBS01000002:984345-984938	0					0	0	0	0	0	0
VDA_000926	hypothetical protein	ADBS01000002:985000-985800	0					0	0	0	0	0	0
VDA_000927	permease	ADBS01000002:986689-987627	0					0	0	0	0	0	0
VDA_000928	hypothetical protein	ADBS01000002:988158-989312	0					0	0	0	0	0	0
VDA_000929	hypothetical protein	ADBS01000002:989285-990586	0					0	0	0	0	0	0
VDA_000930	gifsy-2 prophage protein	ADBS01000002:990641-991228	0					0	0	0	0	0	0
VDA_000931	hypothetical protein	ADBS01000002:991228-991353	0					0	0	0	0	0	0
VDA_000932	replication protein P	ADBS01000002:991785-992444	0					0	0	0	0	0	0
VDA_000933	hypothetical protein	ADBS01000002:992467-993318	0					0	0	0	0	0	0
VDA_000934	phage repressor	ADBS01000002:994136-994852	0					0	0	0	0	0	0
VDA_000935	hypothetical protein	ADBS01000002:995455-995643	0					0	0	0	0	0	0
VDA_000936	hypothetical protein	ADBS01000002:995713-996570	0					0	0	0	0	0	0
VDA_000937	hypothetical protein	ADBS01000002:996570-998177	0					0	0	0	0	0	0
VDA_000938	putative integrase	ADBS01000002:998837-1000123	0					0	0	0	0	0	0
VDA_000939	hypothetical protein	ADBS01000002:1000238-1000537	2458.41	-0.634442	-1.55234	1.64529e-20	4.22632e-20	2833.05	2972.6	3168.4	2116.48	1853.28	1806.64
VDA_000940	hypothetical protein	ADBS01000002:1000706-1000870	390.33	-0.855279	-1.80911	6.59966e-17	1.50555e-16	551.168	436.907	522.17	266.144	289.264	276.331
VDA_000941	Capsular polysaccharide synthesis enzyme CpsA sugar transferase	ADBS01000002:1001017-1002426	645.323	0.490031	1.40447	3.10816e-07	4.83235e-07	458.949	524.697	625.103	784.783	742.111	736.299
VDA_000942	MoxR-like ATPase in aerotolerance operon	ADBS01000002:1002779-1003735	1281.16	0.184518	1.13644	0.452374	0.478599	1523.75	1235.18	830.969	1318.04	1453.3	1325.69
VDA_000943	hypothetical protein	ADBS01000002:1003732-1004679	838.556	-0.00143982	-1.001	0.994389	0.995023	953.285	953.437	610.092	810.13	872.778	831.615
VDA_000944	protein BatA	ADBS01000002:1005165-1006130	620.96	0.0680903	1.04833	0.434147	0.460402	651.965	638.007	528.603	617.102	647.352	642.731
VDA_000945	TPR domain protein in aerotolerance operon	ADBS01000002:1006123-1008198	1503.34	0.382314	1.30343	2.62086e-07	4.0889e-07	1414.38	1317.87	1181.58	1606.61	1822.36	1677.22
VDA_000946	BatD	ADBS01000002:1008205-1009914	1800.24	0.34425	1.26949	2.2105e-06	3.30733e-06	1780.04	1546.53	1431.41	1975.12	2030.83	2037.5
VDA_000947	sodium/dicarboxylate symporter	ADBS01000002:1010707-1011681	11755.8	0.226205	1.16975	0.00528908	0.00658826	9233.68	10814.5	12450.6	12952.3	12498.2	12585.3
VDA_000948	hypothetical protein	ADBS01000002:1011802-1011981	226.231	0.28106	1.21509	0.0137372	0.0165659	194.088	193.954	224.094	255.42	256.347	233.482
VDA_000949	hypothetical protein	ADBS01000002:1012039-1012356	310.511	0.703185	1.62809	1.04301e-10	1.88378e-10	200.522	234.786	272.343	393.854	375.045	386.513
VDA_000950	multidrug resistance efflux pump	ADBS01000002:1013102-1014325	164.839	0.306687	1.23686	0.0156676	0.0188359	137.256	149.038	155.472	186.203	176.551	184.512
VDA_000951	AraC-type DNA-binding domain-containing protein	ADBS01000002:1014839-1015849	312.639	0.441655	1.35816	2.02383e-05	2.91547e-05	243.415	252.14	299.149	373.381	357.091	350.66
VDA_000952	hypothetical protein	ADBS01000002:1015900-1016016	258.482	-0.171338	-1.1261	0.127874	0.143459	280.946	259.286	280.921	271.993	244.378	213.369
VDA_000953	GMP reductase	ADBS01000002:1016809-1017852	5238.53	-0.120467	-1.08709	0.477981	0.504499	4731.04	5011.16	6639.17	5584.14	4599.29	4866.39
VDA_000954	permease	ADBS01000002:1018675-1019613	115.709	-1.62435	-3.08303	2.24149e-22	6.09708e-22	168.353	158.226	199.433	50.694	66.8299	50.7189
VDA_000955	lactoylglutathione lyase	ADBS01000002:1019789-1020274	288.574	-0.127837	-1.09265	0.281922	0.305051	260.572	288.889	354.904	305.139	254.352	267.586
VDA_000956	hypothetical protein	ADBS01000002:1020525-1021097	806.838	0.13033	1.09454	0.133393	0.149384	732.389	698.234	880.291	883.246	838.864	808.005
VDA_000957	hypothetical protein	ADBS01000002:1021281-1021625	354.06	-0.728886	-1.65736	5.50561e-14	1.13549e-13	441.792	419.553	464.27	267.119	283.279	248.348
VDA_000958	aldose 1-epimerase	ADBS01000002:1021726-1022790	576.137	0.539746	1.45372	7.61082e-12	1.44615e-11	472.889	458.344	477.137	681.445	661.316	705.692
VDA_000959	galactokinase	ADBS01000002:1022800-1023801	512.171	0.77518	1.7114	3.08706e-19	7.57646e-19	367.803	402.199	361.337	687.294	627.403	626.991
VDA_000960	galactose-1-phosphate uridylyltransferase	ADBS01000002:1024059-1025111	208.983	1.14872	2.21717	2.37222e-19	5.8449e-19	129.75	139.851	117.944	326.587	271.309	268.46
VDA_000961	UDP-glucose 4-epimerase	ADBS01000002:1025190-1026248	107.573	1.51318	2.85438	3.90669e-20	9.91358e-20	60.0495	55.1238	50.3942	159.881	162.586	157.404
VDA_000962	High-affinity choline uptake protein BetT	ADBS01000002:1026440-1028104	6509.6	-0.0992717	-1.07123	0.09252	0.105187	6245.14	6712.85	7242.83	6297.76	6481.5	6077.52
VDA_000963	DNA polymerase III epsilon subunit	ADBS01000002:1028293-1029042	467.909	-0.946773	-1.92756	6.37643e-28	2.00156e-27	619.796	634.944	595.081	335.361	309.213	313.058
VDA_000964	Signal transduction protein	ADBS01000002:1029039-1030916	1318.48	-0.500299	-1.41451	3.67437e-15	7.86756e-15	1500.16	1518.97	1615.83	1121.12	1114.16	1040.61
VDA_000965	hypothetical protein	ADBS01000002:1031535-1032113	1844.99	-1.31525	-2.48845	4.84846e-105	5.19431e-104	2553.17	2686.77	2659.1	1118.19	1052.32	1000.39
VDA_000966	hypothetical protein	ADBS01000002:1032203-1032775	3081.94	0.0922669	1.06604	0.128532	0.144094	2830.9	2924.62	3195.21	3254.17	3001.36	3285.36
VDA_000967	transcriptional regulator	ADBS01000002:1032811-1033482	488.147	1.68032	3.20499	2.11542e-75	1.53002e-74	226.258	242.953	224.094	747.737	776.024	711.814
VDA_000968	oxidoreductase short-chain dehydrogenase/reductase family	ADBS01000002:1033872-1034540	38.3673	1.41868	2.67342	1.91894e-07	3.01027e-07	17.157	30.6243	12.8666	59.468	48.8756	61.2125
VDA_000969	hypothetical MFS transporter	ADBS01000002:1034641-1035828	81.0785	1.12098	2.17495	6.52195e-09	1.10008e-08	55.7602	45.9365	50.3942	98.4634	97.7511	138.165
VDA_000970	glutaredoxin 2	ADBS01000002:1036005-1036136	44.1653	1.35969	2.5663	3.56739e-08	5.79909e-08	30.0247	26.5411	16.0833	61.4178	61.8426	69.0827
VDA_000971	N-ethylmaleimide reductase	ADBS01000002:1036261-1036467	33.7968	1.43454	2.70296	8.47706e-07	1.29424e-06	24.6632	13.2705	15.011	64.3424	40.8959	44.5977
VDA_000972	lemA protein	ADBS01000002:1037431-1037907	453.444	-0.323443	-1.25131	0.000442645	0.000586025	471.817	553.279	486.787	398.728	427.911	382.141
VDA_000973	hypothetical protein	ADBS01000002:1037908-1038657	308.955	-0.282191	-1.21604	0.00460482	0.0057542	352.791	325.639	338.821	280.767	294.251	261.465
VDA_000974	hypothetical protein	ADBS01000002:1038660-1039277	524.324	-0.306816	-1.23697	0.000346551	0.000462314	549.024	593.091	597.225	502.066	470.801	433.734
VDA_000975	hypothetical protein	ADBS01000002:1039678-1040412	169.465	0.3297	1.25675	0.010542	0.012856	152.268	139.851	157.616	192.052	204.479	170.52
VDA_000976	ribosomal large subunit pseudouridine synthase A	ADBS01000002:1040487-1042169	1407.21	-1.63031	-3.0958	2.88272e-94	2.78427e-93	2296.89	2121.24	1967.52	694.118	746.1	617.372
VDA_000977	AraC-type DNA-binding domain-containing protein	ADBS01000002:1043196-1044080	1238.49	1.46861	2.76756	1.1841e-92	1.12633e-91	640.17	615.549	713.025	1918.57	1782.46	1761.17
VDA_000978	iron-containing alcohol dehydrogenase	ADBS01000002:1044240-1045388	2822.28	-0.58333	-1.4983	4.02363e-31	1.35808e-30	3303.79	3440.13	3412.87	2316.33	2254.26	2206.27
VDA_000979	HNH nuclease	ADBS01000002:1045573-1046409	880.88	-3.44715	-10.9067	3.22355e-205	1.11195e-203	1472.28	1474.05	1901.04	145.258	153.609	139.04
VDA_000980	transcriptional regulators LysR family	ADBS01000002:1046471-1047373	400.993	0.727825	1.65614	6.01908e-14	1.23894e-13	280.946	279.702	344.182	502.066	492.746	506.315
VDA_000981	thioredoxin peroxidase	ADBS01000002:1047819-1048091	206.496	1.66753	3.1767	4.49166e-39	1.76462e-38	108.303	94.9354	91.1385	315.863	326.17	302.565
VDA_000982	hypothetical protein	ADBS01000002:1048094-1049128	664.326	1.79814	3.47772	1.66486e-95	1.63825e-94	329.2	269.494	288.427	1031.43	1072.27	995.14
VDA_000983	[NiFe] hydrogenase metallocenter assembly protein HypE	ADBS01000002:1049211-1050203	2440.77	-0.387342	-1.30798	1.42058e-08	2.35315e-08	2976.74	2858.27	2466.1	2097.95	2170.47	2075.1
VDA_000984	[NiFe] hydrogenase metallocenter assembly protein HypD	ADBS01000002:1050214-1051338	2419.24	-0.301918	-1.23278	2.56886e-05	3.67532e-05	2873.8	2792.94	2349.23	2096.98	2237.3	2165.17
VDA_000985	hydrogenase assembly chaperone hypC/hupF	ADBS01000002:1051338-1051523	288.954	-0.364669	-1.28759	0.000814524	0.00106223	368.875	303.181	304.51	237.872	268.317	250.971
VDA_000986	[NiFe] hydrogenase metallocenter assembly protein HypF	ADBS01000002:1051622-1053982	3333.05	-0.478095	-1.3929	1.42141e-15	3.09205e-15	4032.96	3980.14	3629.46	2720.9	2955.48	2679.36
VDA_000987	hypothetical protein	ADBS01000002:1054137-1055078	1790.63	-0.891788	-1.85547	1.98503e-57	1.09508e-56	2350.51	2283.55	2349.23	1295.62	1238.85	1226
VDA_000988	hypothetical protein	ADBS01000002:1055946-1056104	148.793	-2.36327	-5.14534	2.73292e-50	1.32591e-49	254.138	235.807	260.549	52.6438	38.901	50.7189
VDA_000989	pathogenicity island-encoded protein D	ADBS01000002:1056482-1057954	598.194	-0.0263724	-1.01845	0.731651	0.751523	627.302	587.987	596.153	588.831	585.509	603.38
VDA_000990	aspartate aminotransferase	ADBS01000002:1058091-1059260	305.33	1.89553	3.72058	1.00044e-61	5.98169e-61	136.184	115.352	134.027	518.639	467.809	459.968
VDA_000991	Na(+)/(H)+ antiporter NhaC	ADBS01000002:1059319-1060767	228.372	1.50337	2.83503	7.64406e-36	2.84973e-35	106.159	121.476	127.594	326.587	342.129	346.288
VDA_000992	Galactose operon repressor	ADBS01000002:1060945-1061937	284.519	1.00972	2.01352	2.31697e-20	5.92745e-20	208.028	164.35	192.999	391.904	365.071	384.764
VDA_000993	hypothetical protein	ADBS01000002:1062928-1063485	1202.86	-0.448025	-1.36417	1.39307e-10	2.50306e-10	1293.21	1439.34	1432.48	1083.1	990.478	978.525
VDA_000994	RNA methyltransferase TrmH family	ADBS01000002:1063585-1064133	1596.55	0.112253	1.08092	0.103749	0.117569	1655.65	1512.84	1433.56	1658.28	1754.53	1564.42
VDA_000995	hypothetical protein	ADBS01000002:1064519-1064719	26455.4	2.37429	5.18481	0.000000000000000000000000000000000000000000000000000000000000000000000000000000000000000000000000000000000000000000000000000000000000000000000000000000000000000000000000000000000000000000000000000000000000000000000000000000000000000000000000000000000000000000000318258007710903	0.0000000000000000000000000000000000000000000000000000000000000000000000000000000000000000000000000000000000000000000000000000000000000000000000000000000000000000000000000000000000000000000000000000000000000000000000000000000000000000000000000000000000000000000151365437303716	8051.99	8175.67	9351.88	47213.7	44056.8	41882.5
VDA_000996	pyridoxal kinase	ADBS01000002:1065798-1066310	2721.88	0.124383	1.09004	0.0353674	0.0416111	2600.36	2751.08	2460.74	2989	2772.94	2757.18
VDA_000997	hypothetical protein	ADBS01000002:1066517-1068676	636.231	-0.196069	-1.14557	0.00948124	0.0115939	706.653	653.319	678.714	593.705	596.481	588.514
VDA_000998	peptide methionine sulfoxide reductase MsrA	ADBS01000002:1068694-1069323	3912.94	2.29732	4.91545	0	0	1313.58	1244.37	1403.53	6329.93	6561.3	6624.94
VDA_000999	hypothetical protein	ADBS01000002:1069390-1069953	0					0	0	0	0	0	0
VDA_001000	hypothetical protein	ADBS01000002:1069988-1070542	0					0	0	0	0	0	0
VDA_001001	ATP-dependent protease La Type II	ADBS01000002:1070807-1073179	3619.22	-0.0597745	-1.0423	0.259992	0.283177	3629.77	3644.29	3807.45	3610.97	3666.66	3356.19
VDA_001002	hypothetical protein	ADBS01000002:1073812-1074156	0					0	0	0	0	0	0
VDA_001003	hypothetical protein	ADBS01000002:1074305-1074517	3048.58	0.334534	1.26097	2.59307e-06	3.86498e-06	2552.1	2537.73	2997.92	3644.12	3221.8	3337.83
VDA_001004	hypothetical protein	ADBS01000002:1074845-1075723	4533.96	-0.804171	-1.74614	2.1095e-31	7.17414e-31	5525.62	5602.21	6177.05	3629.5	3243.74	3025.65
VDA_001005	hypothetical protein	ADBS01000002:1075874-1076596	2594.97	-0.233055	-1.17532	0.000118479	0.000163475	2775.14	2666.36	2971.12	2461.59	2451.76	2243.87
VDA_001006	hypothetical protein	ADBS01000002:1077324-1078256	288.465	0.740864	1.67118	5.00889e-12	9.59298e-12	228.402	227.641	190.855	353.883	346.119	383.89
VDA_001007	D-octopine dehydrogenase	ADBS01000002:1078459-1079568	117.926	0.804342	1.74635	7.87566e-08	1.25491e-07	92.2188	79.6232	84.7052	155.982	151.614	143.412
VDA_001008	arginine/ornithine antiporter ArcD	ADBS01000002:1079639-1081045	215.922	0.464528	1.37987	0.00010072	0.000139586	164.064	170.475	209.082	259.319	250.363	242.227
VDA_001009	ABC-type sugar transport system component	ADBS01000002:1081052-1082305	524.51	0.749268	1.68094	2.73644e-18	6.53208e-18	388.177	386.887	396.721	657.073	705.205	612.999
VDA_001010	signal transduction histidine kinase	ADBS01000002:1082317-1083762	400.822	0.552527	1.46665	1.81494e-09	3.13544e-09	332.417	313.389	328.099	509.865	463.819	457.345
VDA_001011	putative DNA-binding response regulator	ADBS01000002:1084386-1085111	2492.28	0.397178	1.31693	7.84101e-13	1.5568e-12	2227.19	2132.47	2092.97	2965.6	2724.06	2811.4
VDA_001012	hypothetical protein	ADBS01000002:1085228-1085818	2699.15	0.975712	1.96661	9.00947e-55	4.72922e-54	1743.58	1768.04	1942.86	3804	3391.37	3545.08
VDA_001013	diguanylate cyclase	ADBS01000002:1086021-1087157	417.594	1.13474	2.19579	2.78934e-29	9.03586e-29	227.33	258.265	295.932	560.559	613.438	550.038
VDA_001014	hypothetical transcriptional regulator	ADBS01000002:1088401-1089279	1595.92	2.50287	5.66812	0.00000000000000000000000000000000000000000000000000000000000000000000000000000000000000000000000000000000000000000000000000000000000000000000000000000000000000000000000000000000000000000000000000000000000000000000000000000000000000000000000000000000000000000000000000000000000000000000000000000670551130002127	0.000000000000000000000000000000000000000000000000000000000000000000000000000000000000000000000000000000000000000000000000000000000000000000000000000000000000000000000000000000000000000000000000000000000000000000000000000000000000000000000000000000000000000000000000000000000000000000000000000362906896047703	480.396	448.136	502.87	2825.22	2684.17	2634.76
VDA_001015	multidrug resistance efflux pump	ADBS01000002:1089383-1090756	143.621	-0.0893582	-1.0639	0.512694	0.538423	152.268	139.851	152.255	155.007	127.675	134.667
VDA_001016	transcriptional regulator	ADBS01000002:1090783-1091721	452.515	0.149848	1.10945	0.106522	0.120538	448.226	408.324	429.959	528.388	456.837	443.353
VDA_001017	NhaP-type Na+/H+ and K+/H+ antiporter	ADBS01000002:1091948-1093738	1241.06	-0.952354	-1.93503	2.35062e-25	6.92176e-25	1900.14	1622.07	1391.74	854.974	845.847	831.615
VDA_001018	hypothetical protein	ADBS01000002:1095005-1095892	125.805	0.840504	1.79068	3.20851e-08	5.23196e-08	80.4234	90.8521	97.5718	163.781	180.54	141.663
VDA_001019	hypothetical protein	ADBS01000002:1095858-1097129	170.007	0.787322	1.72587	3.81493e-08	6.18548e-08	99.725	132.705	140.461	184.253	229.416	233.482
VDA_001020	hypothetical protein	ADBS01000002:1097148-1097831	107.406	0.745715	1.6768	3.37981e-06	5.00671e-06	86.8572	68.3943	84.7052	118.936	145.629	139.914
VDA_001021	putative glycosyltransferase	ADBS01000002:1097861-1098907	183.889	0.32021	1.24851	0.0121803	0.0147793	176.931	138.83	174.771	190.103	215.451	207.248
VDA_001022	hypothetical protein	ADBS01000002:1099023-1100102	1297.18	0.116394	1.08402	0.0568397	0.0659349	1283.56	1258.66	1192.31	1326.82	1350.56	1371.16
VDA_001023	membrane protein	ADBS01000002:1100114-1101241	1882.33	-0.0919733	-1.06583	0.0806024	0.0922052	1958.04	1923.21	1946.08	1807.44	1833.33	1825.88
VDA_001024	hypothetical protein	ADBS01000002:1101254-1102120	2230.8	-0.135601	-1.09855	0.0157549	0.0189336	2324.77	2277.43	2403.91	2137.92	2216.36	2024.38
VDA_001025	hypothetical protein	ADBS01000002:1102336-1102494	421.687	-0.0532534	-1.0376	0.677394	0.698994	361.369	466.51	459.981	511.815	378.038	352.409
VDA_001026	hypothetical protein	ADBS01000002:1102604-1103359	817.199	-1.51002	-2.84814	3.04649e-90	2.80438e-89	1176.33	1269.89	1184.8	435.774	428.908	407.5
VDA_001027	purine nucleoside phosphorylase	ADBS01000002:1103932-1104642	3905.76	0.382787	1.30386	1.18176e-07	1.86691e-07	3048.58	3390.11	3729.17	4728.19	4143.45	4395.06
VDA_001028	hypothetical protein	ADBS01000002:1104882-1105682	509.328	0.433824	1.35081	1.85144e-07	2.90875e-07	428.925	448.136	422.454	571.283	569.55	615.623
VDA_001029	Riorf46 protein	ADBS01000002:1105767-1107131	78.8365	0.467034	1.38226	0.00943877	0.011551	55.7602	68.3943	73.983	85.7899	86.7791	102.312
VDA_001030	hypothetical protein	ADBS01000002:1107331-1107948	335.099	0.124829	1.09038	0.210661	0.232267	350.646	301.139	309.871	373.381	337.142	338.418
VDA_001031	transaldolase	ADBS01000002:1108449-1109399	36549	0.360578	1.28394	1.34977e-13	2.73702e-13	31690	32623.1	31685.1	42002.9	41424.5	39868.6
VDA_001032	transketolase	ADBS01000002:1109498-1111492	68534.7	0.211565	1.15794	0.00307507	0.00389219	67692.9	66017.9	56805	74367.2	73599.6	72725.7
VDA_001033	amidohydrolase domain protein	ADBS01000002:1112003-1113976	676.469	0.97129	1.96059	1.17103e-35	4.35012e-35	472.889	428.74	467.487	889.095	929.633	870.966
VDA_001034	hypothetical protein	ADBS01000002:1114040-1114936	1004.14	0.272891	1.20823	0.000208566	0.00028317	961.864	935.062	829.897	1145.49	1103.19	1049.36
VDA_001035	transcriptional regulator LysR family	ADBS01000002:1115247-1116134	1033.35	1.66704	3.17562	2.71526e-117	3.45069e-116	488.974	483.864	508.231	1541.29	1665.76	1511.95
VDA_001036	hypothetical protein	ADBS01000002:1116534-1117442	179.633	0.956014	1.93994	3.0204e-13	6.08149e-13	112.593	118.414	134.027	220.324	263.33	229.11
VDA_001037	hypothetical protein	ADBS01000002:1117439-1119628	447.94	0.720984	1.64831	4.94321e-14	1.02084e-13	293.813	336.867	382.782	555.685	553.591	564.904
VDA_001038	DNA photolyase	ADBS01000002:1120024-1121574	0					0	0	0	0	0	0
VDA_001039	inosine-uridine preferring nucleoside hydrolase	ADBS01000002:1121684-1122661	731.648	1.28989	2.44509	1.38963e-62	8.4536e-62	448.226	402.199	421.382	1041.18	1071.27	1005.63
VDA_001040	isoaspartyl aminopeptidase	ADBS01000002:1122959-1123984	0.166243	0.0848085	1.06055	0.843262	0.854698	0	0	0	0	0.997461	0
VDA_001041	adenylosuccinate synthetase	ADBS01000002:1124081-1125337	710.562	2.69965	6.49643	1.63136e-128	2.349e-127	174.787	202.12	185.494	1442.83	1087.23	1170.91
VDA_001042	transcriptional regulator LysR family	ADBS01000002:1125494-1126408	1121.05	2.19021	4.56373	3.15149e-180	8.24378e-179	360.297	396.074	448.187	1863.98	1814.38	1843.37
VDA_001043	L-proline Glycine Betaine ABC transport ATP-binding protein proV	ADBS01000002:1126474-1127751	369.454	1.2243	2.33642	2.31396e-30	7.65388e-30	223.041	212.329	226.238	567.383	535.636	452.098
VDA_001044	L-proline Glycine Betaine ABC transport system permease protein proW	ADBS01000002:1127751-1128641	114.289	0.838726	1.78847	4.13908e-08	6.6972e-08	92.2188	77.5816	75.0552	152.082	143.634	145.161
VDA_001045	hypothetical ABC transporter substrate binding protein	ADBS01000002:1128799-1129800	219.424	1.09013	2.12894	1.31024e-17	3.05333e-17	128.677	133.726	156.544	341.21	271.309	285.075
VDA_001046	hypothetical protein	ADBS01000002:1130154-1130966	2829.48	-0.115459	-1.08332	0.019735	0.0235634	2930.63	2943	2953.96	2797.92	2706.11	2645.25
VDA_001047	protein YgiW precursor	ADBS01000002:1131303-1131674	969.203	0.348832	1.27353	1.00271e-05	1.46192e-05	850.343	839.106	866.352	1203.01	1075.26	981.149
VDA_001048	transcriptional regulator	ADBS01000002:1131917-1132528	339.322	0.284657	1.21812	0.0110638	0.0134505	260.572	290.931	365.626	384.105	377.04	357.656
VDA_001049	probable Co/Zn/Cd efflux system membrane fusion protein	ADBS01000002:1132728-1133834	266.25	0.86887	1.82623	3.92635e-16	8.72245e-16	197.305	189.871	176.916	340.235	338.139	355.032
VDA_001050	transporter AcrB/D/F family	ADBS01000002:1133838-1136888	1152.3	0.906118	1.874	1.34606e-34	4.87909e-34	796.728	849.314	755.914	1627.08	1460.28	1424.5
VDA_001051	hypothetical protein	ADBS01000002:1136955-1137770	8899.18	-0.833051	-1.78145	1.23595e-63	7.60712e-63	11421.2	10857.3	11928.4	6504.43	6407.69	6276.03
VDA_001052	chlorohydrolase/deaminase family protein	ADBS01000002:1138229-1139665	937.804	0.579046	1.49386	7.83592e-16	1.71766e-15	738.823	769.691	745.191	1133.79	1189.97	1049.36
VDA_001053	hypothetical arginase family protein	ADBS01000002:1139894-1140865	532.855	1.27913	2.42693	7.86111e-49	3.69955e-48	314.187	309.306	306.654	779.908	784.004	703.069
VDA_001054	transcriptional regulator	ADBS01000002:1140911-1141645	455.879	1.51704	2.86203	4.69662e-59	2.67078e-58	216.607	235.807	253.043	695.093	690.243	644.48
VDA_001055	hypothetical protein	ADBS01000002:1142063-1142752	19048.4	0.344131	1.26939	2.89226e-10	5.14088e-10	16604.7	17388.5	16356.7	22520.8	21279.8	20139.8
VDA_001056	long-chain fatty acid transport protein	ADBS01000002:1142905-1144440	330.991	0.632297	1.55003	3.14871e-09	5.3804e-09	255.21	238.87	283.065	417.251	433.895	357.656
VDA_001057	putative ThiJ/PfpI-family thiamine biogenesisprotein	ADBS01000002:1144674-1145252	405.285	0.390875	1.31119	4.70669e-05	6.62524e-05	342.067	344.013	364.554	493.292	476.786	410.998
VDA_001058	4-hydroxy-2-oxoglutarate aldolase/2-dehydro-3-deoxyphosphogluconate aldolase	ADBS01000002:1145262-1145894	218.519	0.437017	1.3538	0.000149268	0.000204518	176.931	186.808	192.999	235.922	247.37	271.084
VDA_001059	2-dehydro-3-deoxygluconate kinase	ADBS01000002:1145887-1146861	337.878	0.86771	1.82476	8.48622e-19	2.05701e-18	251.993	230.703	233.743	417.251	452.847	440.73
VDA_001060	tagatose-1,6-bisphosphate aldolase agaY	ADBS01000002:1147007-1147861	159.619	1.16587	2.24368	2.99416e-17	6.88043e-17	98.6527	85.7481	109.366	237.872	214.454	211.62
VDA_001061	hypothetical protein	ADBS01000002:1148142-1149680	572.267	1.63543	3.10679	1.32189e-74	9.4305e-74	275.584	285.827	271.271	821.828	939.608	839.485
VDA_001062	N-acetylgalactosamine 6-sulfate sulfatase (GALNS)	ADBS01000002:1149869-1151500	303.664	1.04285	2.0603	1.26148e-19	3.13523e-19	184.438	216.412	191.927	468.92	386.017	374.271
VDA_001063	GALNS arylsulfatase regulator (Fe-S oxidoreductase)	ADBS01000002:1151572-1152825	162.334	1.60823	3.04877	3.79389e-30	1.24964e-29	86.8572	75.54	76.1275	263.219	234.403	237.854
VDA_001064	chondroitinase (chondroitin lyase)	ADBS01000002:1153085-1156165	0					0	0	0	0	0	0
VDA_001065	uncharacterized membrane protein	ADBS01000002:1156300-1156854	0					0	0	0	0	0	0
VDA_001066	hyaluronate lyase precursor	ADBS01000002:1156894-1159314	314.851	0.763706	1.69785	1.40463e-12	2.75915e-12	208.028	220.495	270.199	406.527	406.964	376.894
VDA_001067	protein of unknown function DUF6 transmembrane	ADBS01000002:1159580-1160536	82.0537	0.531012	1.44494	0.00365322	0.00459986	52.5433	62.2694	85.7774	100.413	97.7511	93.5676
VDA_001068	altronate hydrolase	ADBS01000002:1160587-1161762	71.39	1.505	2.83825	2.79644e-14	5.81711e-14	35.3863	34.7076	39.6721	110.162	108.723	99.6889
VDA_001069	putative altronate dehydratase	ADBS01000002:1161762-1162019	8.56579	1.24104	2.36369	0.0135117	0.016319	5.36156	7.14567	1.07222	15.5982	9.97461	12.2425
VDA_001070	transcriptional regulator GntR family	ADBS01000002:1162245-1162898	867.557	-0.0803964	-1.05731	0.288394	0.311732	846.054	858.502	970.357	863.748	864.798	801.883
VDA_001071	hypothetical protein	ADBS01000002:1163795-1164472	0					0	0	0	0	0	0
VDA_001072	endoxylanase precursor	ADBS01000002:1164526-1165245	133.917	1.04915	2.06931	2.59993e-13	5.25173e-13	90.0742	90.8521	79.3441	182.304	182.535	178.391
VDA_001073	hypothetical protein	ADBS01000002:1165314-1166357	420.398	1.3265	2.50793	1.63533e-46	7.41805e-46	235.909	250.099	230.527	594.68	624.41	586.765
VDA_001074	2-deoxy-D-gluconate 3-dehydrogenase	ADBS01000002:1166375-1167133	304.607	1.74434	3.35042	3.99436e-58	2.22705e-57	146.907	132.705	138.316	457.221	476.786	475.708
VDA_001075	4-deoxy-L-threo-5-hexosulose-uronate ketol-isomerase	ADBS01000002:1167233-1168063	438.356	1.78783	3.45295	1.95865e-76	1.44324e-75	199.45	207.225	181.205	685.344	650.344	706.567
VDA_001076	N-acetylglucosamine-6-phosphate deacetylase	ADBS01000002:1168096-1169250	264.015	1.7249	3.30558	4.25594e-48	1.97917e-47	122.244	139.851	102.933	403.602	407.961	407.5
VDA_001077	PTS system N-acetylgalactosamine- and galactosamine-specific IIA component	ADBS01000002:1169252-1169695	73.6133	1.9677	3.91144	5.12362e-21	1.33691e-20	28.9524	28.5827	30.0221	131.61	116.703	105.81
VDA_001078	PTS system N-acetylgalactosamine-specific IID component	ADBS01000002:1169756-1170649	153.877	1.44895	2.73008	7.12492e-24	2.02216e-23	65.411	90.8521	88.9941	229.098	229.416	219.49
VDA_001079	PTS system N-acetylgalactosamine-specific IIC component	ADBS01000002:1170639-1171403	98.4978	1.21398	2.31977	3.04125e-12	5.87475e-12	72.9172	56.1446	47.1776	148.183	140.642	125.923
VDA_001080	PTS system N-acetylgalactosamine-specific IIB component	ADBS01000002:1171438-1171938	46.7082	1.30666	2.47368	3.705e-08	6.01033e-08	27.8801	24.4995	26.8054	56.5433	72.8146	71.706
VDA_001081	putative tagatose-6-phosphate ketose/aldose isomerase	ADBS01000002:1171957-1173129	74.8139	0.92191	1.89462	6.10349e-07	9.36405e-07	49.3263	53.0821	51.4665	88.7146	105.731	100.563
VDA_001082	tagatose-6-phosphate kinase agaZ	ADBS01000002:1173140-1174420	131.969	0.940978	1.91983	4.0803e-11	7.52089e-11	92.2188	88.8105	88.9941	176.454	169.568	175.767
VDA_001083	transcriptional repressor of aga operon	ADBS01000002:1174470-1175246	1332.94	-0.615641	-1.53224	5.48116e-19	1.33478e-18	1533.41	1632.28	1675.88	1127.94	973.521	1054.6
VDA_001084	choline-sulfatase	ADBS01000002:1175666-1177219	238.204	0.937623	1.91537	2.30487e-16	5.17154e-16	156.557	154.142	177.988	323.662	322.18	294.694
VDA_001085	N-acetylneuraminic acid outer membrane channel protein NanC	ADBS01000002:1177317-1178045	355.744	0.895578	1.86035	8.84381e-20	2.21377e-19	226.258	242.953	275.56	459.171	468.806	461.717
VDA_001086	threonine efflux protein	ADBS01000002:1178129-1178755	570.291	0.621545	1.53852	6.5675e-14	1.34917e-13	446.082	414.449	486.787	690.219	680.268	703.943
VDA_001087	pole remodelling regulatory diguanylate cyclase	ADBS01000002:1178906-1180126	2109.29	-0.762678	-1.69664	2.95335e-43	1.25617e-42	2675.42	2664.32	2623.72	1568.59	1631.85	1491.84
VDA_001088	hypothetical protein	ADBS01000002:1180572-1181537	273.813	-0.196857	-1.1462	0.17953	0.199202	268.078	261.327	348.471	327.561	214.454	222.988
VDA_001089	hypothetical protein	ADBS01000002:1181789-1182565	0					0	0	0	0	0	0
VDA_001090	hypothetical maturase	ADBS01000002:1183493-1184539	0					0	0	0	0	0	0
VDA_001091	surface protein Lk90-like protein	ADBS01000002:1185557-1188007	0					0	0	0	0	0	0
VDA_001092	surface protein Lk90-like protein	ADBS01000002:1188026-1189363	0					0	0	0	0	0	0
VDA_001093	hypothetical protein	ADBS01000002:1189371-1190489	0					0	0	0	0	0	0
VDA_001094	hypothetical protein	ADBS01000002:1190455-1191171	0					0	0	0	0	0	0
VDA_001097	conserved hypothetical protein	ADBS01000002:1194496-1195011	0					0	0	0	0	0	0
VDA_001098	hypothetical protein	ADBS01000002:1195230-1196057	0					0	0	0	0	0	0
VDA_001099	superoxide dismutase [Cu-Zn] precursor	ADBS01000002:1196710-1197225	1007	-1.31189	-2.48266	1.81413e-73	1.27395e-72	1450.84	1424.03	1435.7	624.901	527.657	578.895
VDA_001100	ATP synthase subunit epsilon	ADBS01000002:1197637-1197807	110.026	1.34234	2.53562	8.47812e-16	1.85455e-15	64.3387	54.103	66.4775	181.329	149.619	144.287
VDA_001101	ATP synthase beta chain	ADBS01000002:1198088-1199206	566.006	1.73178	3.32138	4.82763e-84	4.06271e-83	242.342	249.078	291.643	894.945	862.803	855.226
VDA_001102	ATP synthase gamma chain	ADBS01000002:1199494-1200366	280.257	2.01799	4.05018	8.8225e-67	5.75755e-66	106.159	106.164	117.944	457.221	463.819	430.236
VDA_001103	ATP synthase alpha chain	ADBS01000002:1200410-1201891	426.801	1.79792	3.47719	1.55568e-69	1.04792e-68	167.281	215.391	185.494	678.52	686.253	627.865
VDA_001104	ATP synthase delta chain	ADBS01000002:1201964-1202512	115.711	1.86355	3.63901	2.06079e-27	6.40477e-27	39.6755	55.1238	52.5387	175.479	168.571	202.876
VDA_001105	ATP synthase B chain	ADBS01000002:1202527-1202934	64.7023	1.73614	3.33143	1.01278e-15	2.21232e-15	27.8801	32.6659	26.8054	115.036	95.7562	90.0698
VDA_001106	ATP synthase C chain	ADBS01000002:1203046-1203282	20.5604	1.48849	2.80595	2.72698e-05	3.89444e-05	7.50618	10.2081	12.8666	23.3972	37.9035	31.4807
VDA_001107	ATP synthase A chain	ADBS01000002:1203330-1204097	56.2179	0.889721	1.85282	3.56887e-05	5.07367e-05	35.3863	37.77	43.9609	86.7648	60.8451	72.5805
VDA_001108	hypothetical protein	ADBS01000002:1204992-1205819	195.535	0.704669	1.62977	1.29213e-08	2.14831e-08	149.051	140.872	155.472	261.269	216.449	250.097
VDA_001109	transcriptional regulator AraC family protein	ADBS01000002:1205967-1206983	2011.27	-1.55555	-2.93946	2.5634e-114	3.07119e-113	2734.39	3030.79	3245.6	1011.93	1003.45	1041.49
VDA_001110	response regulator VieA	ADBS01000002:1207186-1208358	172.392	0.358517	1.28211	0.00798563	0.00983401	154.413	129.643	168.338	199.851	212.459	169.646
VDA_001111	acetate kinase	ADBS01000002:1208992-1210185	7563.86	-0.259406	-1.19699	0.00202625	0.00259291	6966.81	8199.15	9567.4	6879.77	6984.22	6785.84
VDA_001112	uncharacterized paraquat-inducible protein B	ADBS01000002:1210489-1211691	801.801	1.08197	2.11693	8.8169e-46	3.95941e-45	491.119	493.051	557.553	1061.65	1080.25	1127.18
VDA_001113	transposase	ADBS01000002:1211815-1213023	339.547	0.0970193	1.06956	0.359055	0.384274	352.791	317.472	314.16	303.189	385.02	364.651
VDA_001114	putative chloramphenicol acetyltransferase	ADBS01000002:1213057-1213713	710.891	1.67749	3.19872	1.34957e-91	1.26456e-90	334.561	344.013	334.532	1059.7	1030.38	1162.16
VDA_001115	putative phosphatase YieH	ADBS01000002:1214430-1215119	461.891	0.176378	1.13004	0.0480232	0.0559974	424.635	424.657	451.404	534.237	459.829	476.583
VDA_001116	multidrug resistance efflux pump	ADBS01000002:1215772-1216905	235.349	0.239791	1.18082	0.0373056	0.0437929	200.522	213.349	232.671	271.993	265.325	228.235
VDA_001117	non-specific DNA-binding protein Dps/iron-binding ferritin-like antioxidant protein/ferroxidase	ADBS01000002:1217016-1217303	524.856	-0.150888	-1.11025	0.18231	0.20207	482.54	520.613	654.053	572.258	458.832	460.843
VDA_001118	hypothetical protein	ADBS01000002:1217900-1218823	2770.81	1.00729	2.01013	2.63117e-78	1.97118e-77	1778.96	1890.54	1848.5	3805.95	3744.47	3556.44
VDA_001119	hypothetical protein	ADBS01000002:1218912-1219682	314.589	0.853132	1.80642	1.75115e-17	4.05971e-17	225.185	214.37	231.599	421.15	406.964	388.262
VDA_001120	trehalose-6-phosphate hydrolase	ADBS01000002:1219703-1220773	1233.53	1.46966	2.76957	1.75656e-71	1.20653e-70	689.496	643.111	625.103	1748.94	2034.82	1659.73
VDA_001121	hypothetical protein	ADBS01000002:1221001-1221156	113.451	1.486	2.80111	3.53999e-20	9.00489e-20	51.471	58.1862	67.5497	168.655	169.568	165.274
VDA_001122	PTS system N-acetylgalactosamine-specific IID component	ADBS01000002:1221503-1222387	244.49	1.7856	3.44762	4.94576e-46	2.22417e-45	106.159	94.9354	126.522	350.959	400.979	387.388
VDA_001123	PTS system N-acetylgalactosamine-specific IIC component	ADBS01000002:1222377-1223159	93.1309	1.07876	2.11221	6.36132e-10	1.11741e-09	57.9048	56.1446	64.3331	135.509	106.728	138.165
VDA_001124	hypothetical protein	ADBS01000002:1224905-1225840	16807.1	-0.203801	-1.15173	7.32782e-05	0.000102004	17356.4	17682.5	18941.8	15829.2	15969.3	15063.5
VDA_001125	hypothetical protein	ADBS01000002:1226043-1226225	1324.59	-0.0206521	-1.01442	0.802143	0.816978	1188.12	1295.41	1518.26	1345.34	1359.54	1240.86
VDA_001126	choloylglycine hydrolase	ADBS01000002:1226714-1227805	3679.43	0.457101	1.37278	3.14882e-07	4.89073e-07	3594.39	3045.08	2656.96	4562.46	4356.91	3860.76
VDA_001127	putative xanthine/uracil permease	ADBS01000002:1227970-1229331	436.049	-1.48281	-2.79493	1.91048e-42	7.93252e-42	712.015	666.589	551.12	209.6	251.36	225.612
VDA_001128	putative inner membrane protein	ADBS01000002:1229792-1231096	389.071	1.30957	2.47868	1.52808e-40	6.15743e-40	210.173	208.245	250.899	559.584	540.624	564.904
VDA_001129	serine transporter	ADBS01000002:1231668-1232996	8229.47	-0.286667	-1.21982	1.37768e-08	2.28328e-08	8598.87	8992.32	9544.88	7362.33	7533.82	7344.62
VDA_001130	transcriptional regulator LysR family	ADBS01000002:1233076-1233984	1417.64	-0.0961922	-1.06895	0.113975	0.128555	1469.07	1401.57	1524.69	1406.76	1339.59	1364.16
VDA_001131	putative membrane protein	ADBS01000002:1234160-1235050	5041.04	-0.170105	-1.12514	0.0194462	0.0232451	4787.87	5312.3	5915.43	5084.03	4607.27	4539.34
VDA_001132	hypothetical protein	ADBS01000002:1235909-1236052	7065.6	0.138752	1.10095	0.0126302	0.0153015	6380.25	6533.19	7263.2	7387.68	7517.86	7311.39
VDA_001133	putative transcriptional regulator AraC/XylS family protein	ADBS01000002:1236460-1237254	788.961	1.01223	2.01703	1.50243e-42	6.25483e-42	507.203	500.197	559.698	1056.78	1069.28	1040.61
VDA_001134	hypothetical protein	ADBS01000002:1237465-1239735	4438.93	0.0300574	1.02105	0.584523	0.608361	4603.43	4282.3	4291.02	4635.58	4585.33	4235.9
VDA_001135	hypothetical protein	ADBS01000002:1239838-1241838	5742.61	0.482606	1.39727	1.03087e-22	2.83354e-22	4731.04	4703.89	4934.35	6982.13	6563.29	6540.99
VDA_001136	chromosome (plasmid) partitioning protein ParA	ADBS01000002:1243036-1244250	3823.49	0.050127	1.03536	0.280126	0.303317	3726.28	3750.46	3794.58	3960.96	3803.32	3905.36
VDA_001137	chromosome (plasmid) partitioning protein ParB	ADBS01000002:1244254-1245228	2575.53	0.110337	1.07948	0.0686151	0.0790105	2341.93	2473.42	2615.14	2834.97	2570.46	2617.27
VDA_001138	hypothetical protein	ADBS01000002:1245349-1247466	1558.57	0.642611	1.56115	1.55652e-26	4.71613e-26	1274.98	1206.6	1167.65	1960.49	1878.22	1863.48
VDA_001139	hypothetical protein	ADBS01000002:1247450-1248196	1085	1.00819	2.01139	2.26053e-49	1.07512e-48	708.798	718.651	732.325	1505.22	1364.53	1480.47
VDA_001140	GGDEF and EAL domain-containing protein	ADBS01000002:1249055-1250980	867.98	0.938891	1.91705	7.39004e-33	2.58035e-32	545.807	575.737	661.558	1102.6	1174.01	1148.17
VDA_001141	pyridoxamine 5'-phosphate oxidase	ADBS01000002:1251227-1251865	1894.93	0.593642	1.50905	3.14293e-19	7.70755e-19	1385.43	1505.7	1638.35	2220.79	2251.27	2368.05
VDA_001142	transcriptional regulator LuxR family	ADBS01000002:1251887-1252597	1377.14	0.187982	1.13917	0.00222698	0.00284166	1242.81	1297.45	1322.04	1517.9	1407.42	1475.22
VDA_001143	transcriptional regulator AraC/XylS family	ADBS01000002:1253559-1254326	1168.79	0.654272	1.57382	3.49889e-20	8.90756e-20	901.814	843.189	977.863	1502.3	1409.41	1378.16
VDA_001144	proline dehydrogenase (Proline oxidase)/delta-1-pyrroline-5-carboxylate dehydrogenase	ADBS01000002:1254616-1257759	2696.48	-0.186845	-1.13827	0.000255603	0.00034524	2846.99	2931.77	2833.87	2612.69	2472.7	2480.85
VDA_001145	delta 1-pyrroline-5-carboxylate dehydrogenase domain protein	ADBS01000002:1257759-1258424	342.268	-0.26974	-1.20559	0.00527509	0.00657345	362.441	364.429	395.648	306.114	331.157	293.82
VDA_001146	proline/sodium symporter PutP	ADBS01000002:1258593-1260089	2584.73	-0.612816	-1.52924	1.18074e-19	2.94153e-19	2892.02	3016.49	3471.84	2083.33	2037.81	2006.89
VDA_001147	CBS domain protein	ADBS01000002:1260151-1261476	2479.16	1.30259	2.46671	2.79345e-98	2.86556e-97	1320.02	1416.88	1548.28	3598.3	3546.97	3444.51
VDA_001148	hypothetical protein	ADBS01000002:1261607-1262665	595.123	1.12316	2.17823	7.9761e-37	3.00564e-36	357.08	337.888	426.743	816.954	803.953	828.117
VDA_001149	cell wall endopeptidase family M23/M37	ADBS01000002:1263008-1264348	504.051	0.402304	1.32162	4.04873e-05	5.72735e-05	414.985	383.825	502.87	593.705	588.502	540.419
VDA_001150	AsmA protein	ADBS01000002:1265180-1269118	3302.28	0.9324	1.90845	6.40195e-57	3.48884e-56	2418.06	2295.8	2092.97	4338.24	4425.73	4242.9
VDA_001151	membrane-bound lytic murein transglycosylase C precursor	ADBS01000002:1269393-1270520	543.537	0.734339	1.66363	1.06186e-18	2.56202e-18	391.394	393.012	438.537	670.721	701.215	666.342
VDA_001152	hypothetical protein	ADBS01000002:1270640-1271971	418.308	0.911823	1.88142	4.76651e-22	1.28651e-21	264.861	287.869	316.304	549.835	571.545	519.432
VDA_001153	putative transmembrane protein	ADBS01000002:1272256-1273020	241.527	0.327106	1.25449	0.00295429	0.00374688	217.679	219.474	204.794	289.541	262.332	255.343
VDA_001154	cytochrome-c peroxidase	ADBS01000002:1273632-1274789	1018.35	-0.616155	-1.53278	6.25336e-12	1.19182e-11	1381.14	1255.6	1063.64	857.899	749.093	802.758
VDA_001155	ATPase associated with various cellular activities AAA_5	ADBS01000002:1276093-1276998	0					0	0	0	0	0	0
VDA_001156	hypothetical protein	ADBS01000002:1277459-1279090	0					0	0	0	0	0	0
VDA_001157	hypothetical protein	ADBS01000002:1279201-1281045	0					0	0	0	0	0	0
VDA_001158	hypothetical protein	ADBS01000002:1281058-1283565	0					0	0	0	0	0	0
VDA_001159	phosphoenolpyruvate-protein phosphotransferase of PTS system	ADBS01000002:1284089-1286590	1058.96	0.659497	1.57953	4.08757e-23	1.13749e-22	833.186	847.273	780.575	1268.33	1341.58	1282.84
VDA_001160	luciferase family protein	ADBS01000002:1288038-1289069	1318.24	1.02902	2.04064	1.72577e-45	7.7168e-45	861.066	948.333	788.08	1698.25	1769.5	1844.24
VDA_001161	predicted nucleoside-diphosphate-sugar epimerase	ADBS01000002:1289418-1290269	110.046	1.15875	2.23264	4.84502e-13	9.66235e-13	65.411	67.3735	69.6942	163.781	157.599	136.416
VDA_001162	uracil-DNA glycosylase	ADBS01000002:1290333-1290920	246.441	0.400535	1.32	0.000344735	0.000460086	210.173	188.85	238.032	282.717	277.294	281.577
VDA_001163	putative alpha-1,2-mannosidase	ADBS01000002:1291304-1293817	266.641	1.07825	2.11148	1.42273e-22	3.897e-22	184.438	172.517	155.472	382.155	351.106	354.158
VDA_001164	alpha-1,2-mannosidase	ADBS01000002:1293847-1296684	691.732	0.866242	1.82291	2.16645e-27	6.71984e-27	523.288	465.49	480.354	844.251	898.712	938.3
VDA_001165	hypothetical protein	ADBS01000002:1297609-1297722	200.638	-0.928421	-1.90319	2.30604e-14	4.81295e-14	273.439	246.015	271.271	150.132	125.68	137.291
VDA_001166	putative alpha-1,2-mannosidase	ADBS01000002:1297954-1300383	509.423	0.0033381	1.00232	0.968016	0.971109	538.3	503.26	484.642	526.438	510.7	493.198
VDA_001167	hypothetical protein	ADBS01000002:1300766-1301365	15.3528	1.55919	2.94687	0.00026617	0.000358741	10.7231	7.14567	3.21665	35.0959	21.9441	13.9914
VDA_001168	L-seryl-tRNA(Sec) selenium transferase	ADBS01000002:1301826-1303253	184.914	1.52143	2.87076	1.10474e-27	3.45396e-27	115.81	72.4775	96.4996	278.817	278.291	267.586
VDA_001169	selenocysteine-specific translation elongation factor	ADBS01000002:1303253-1305076	481.589	1.14095	2.20527	1.89112e-38	7.35592e-38	298.103	296.035	305.582	696.068	627.403	666.342
VDA_001170	hypothetical membrane protein	ADBS01000002:1305696-1306346	300.823	0.778157	1.71494	7.91867e-14	1.61722e-13	223.041	221.516	218.732	415.301	366.068	360.279
VDA_001171	hydrogenase 4 Fe-S subunit	ADBS01000002:1306592-1307242	102.652	1.32648	2.50791	4.94305e-15	1.05266e-14	52.5433	67.3735	53.6109	135.509	162.586	144.287
VDA_001172	UDP-N-acetylmuramoylalanyl-D-glutamyl-2, 6-diaminopimelate--D-alanyl-D- alanyl ligase	ADBS01000001:100-1482	2793.8	-0.492886	-1.40726	1.12361e-13	2.28434e-13	3467.86	3413.59	2920.72	2374.82	2277.2	2308.58
VDA_001173	phospho-N-acetylmuramoyl-pentapeptide- transferase	ADBS01000001:1479-2561	2189.05	-0.342089	-1.26759	4.90758e-09	8.32247e-09	2420.21	2568.36	2355.66	1867.88	1895.18	2027.01
VDA_001174	UDP-N-acetylmuramoylalanine--D-glutamate ligase	ADBS01000001:2565-3908	2970.95	-0.106978	-1.07697	0.139908	0.156344	3294.14	3261.49	2688.05	2967.55	2768.95	2845.51
VDA_001175	cell division protein FtsW	ADBS01000001:3902-5206	2383.27	-0.625076	-1.54229	3.59353e-21	9.42363e-21	3103.27	2963.41	2611.92	1885.43	1821.36	1914.2
VDA_001176	UDP-N-acetylglucosamine--N-acetylmuramyl- (pentapeptide) pyrophosphoryl-undecaprenol N-acetylglucosamine transferase	ADBS01000001:5322-6257	1820.52	-0.327143	-1.25453	1.14139e-06	1.73166e-06	2158.56	2095.72	1824.91	1640.73	1602.92	1600.27
VDA_001177	UDP-N-acetylmuramate--alanine ligase	ADBS01000001:6315-7733	4336.12	-0.129556	-1.09396	0.0195885	0.0234054	4633.46	4664.08	4295.3	4344.09	3947.95	4131.84
VDA_001178	cell division protein FtsQ	ADBS01000001:8006-8797	4469.65	-1.24809	-2.37526	6.69278e-141	1.12346e-139	6394.19	6411.71	6071.97	2726.75	2607.36	2605.9
VDA_001179	cell division protein FtsA	ADBS01000001:8797-10056	13539.1	-0.673127	-1.59453	2.36012e-43	1.00521e-42	17362.9	16575.9	15997.5	10629.2	10123.2	10546
VDA_001180	cell division protein FtsZ	ADBS01000001:10092-11240	25148.7	-0.442592	-1.35904	1.19519e-12	2.35364e-12	30662.8	29886.3	26402.3	21835.5	20684.3	21420.9
VDA_001181	UDP-3-O-[3-hydroxymyristoyl] N-acetylglucosamine deacetylase	ADBS01000001:11545-12432	27756.5	-0.535323	-1.44927	2.38786e-19	5.87883e-19	32113.6	34158.4	32298.4	24279.5	21331.7	22357.4
VDA_001182	hypothetical protein	ADBS01000001:12538-12747	179.452	0.0413235	1.02906	0.744521	0.763742	189.799	183.746	156.544	180.354	197.497	168.772
VDA_001183	protein export cytoplasm protein SecA ATPase RNA helicase	ADBS01000001:13479-16199	28583.1	-0.513826	-1.42783	5.93454e-31	1.99663e-30	33372.5	33971.6	33531.5	23731.6	23106.2	23785.4
VDA_001184	MutT protein [7,8-dihydro-8-oxoguanine-triphosphatase]	ADBS01000001:16361-16768	1182.5	0.311124	1.24067	5.54531e-07	8.54108e-07	1075.53	1074.91	1015.39	1304.4	1294.7	1330.06
VDA_001185	zinc-binding protein	ADBS01000001:16995-17204	348.583	0.554252	1.46841	2.54992e-06	3.80247e-06	302.392	319.514	224.094	386.055	402.974	456.47
VDA_001186	hypothetical protein	ADBS01000001:17213-17950	2033.49	0.87679	1.83629	1.98734e-43	8.49898e-43	1443.33	1487.32	1368.15	2496.68	2584.42	2821.02
VDA_001187	dephospho-CoA kinase	ADBS01000001:18018-18620	1764.32	1.15156	2.22154	2.0734e-90	1.92556e-89	1121.64	1076.96	1085.08	2401.14	2394.9	2506.21
VDA_001188	leader peptidase (Prepilin peptidase)/N-methyltransferase	ADBS01000001:18622-19500	765.14	0.30987	1.2396	1.78679e-05	2.58348e-05	685.207	662.506	702.303	841.326	818.915	880.585
VDA_001189	type 4 fimbrial assembly protein PilC	ADBS01000001:19683-20909	322.206	0.282943	1.21667	0.00313818	0.00397047	285.235	299.097	287.354	352.908	350.109	358.53
VDA_001190	type 4 fimbrial assembly ATPase PilB	ADBS01000001:20975-22666	92.1062	0.931419	1.90715	2.64489e-08	4.33315e-08	65.411	61.2486	62.1886	118.936	127.675	117.178
VDA_001191	type IV pilin PilA	ADBS01000001:22667-23182	15.3511	0.650146	1.56933	0.0854382	0.0975239	13.9401	7.14567	13.9388	18.5228	21.9441	16.6148
VDA_001192	N-acetylmuramoyl-L-alanine amidase AmpD	ADBS01000001:23570-24148	556.901	0.750217	1.68205	5.3669e-21	1.39691e-20	426.78	410.366	407.443	713.616	686.253	696.948
VDA_001193	transcriptional repressor for pyruvate dehydrogenase complex	ADBS01000001:24508-25281	14304.3	-0.502442	-1.41661	4.74344e-22	1.28138e-21	17149.5	15823.6	17349.6	11563.1	11670.3	12269.6
VDA_001194	pyruvate dehydrogenase E1 component	ADBS01000001:25362-28022	122029	-0.0973413	-1.0698	0.191868	0.212443	128962	135766	113741	113988	118377	121341
VDA_001195	dihydrolipoamide acetyltransferase component of pyruvate dehydrogenase complex	ADBS01000001:28035-29912	70063	-0.0947113	-1.06785	0.131896	0.14776	73943.4	76067.7	67088.7	67675.6	66600.4	69002.2
VDA_001196	dihydrolipoamide dehydrogenase	ADBS01000001:30090-31520	56926.1	0.0951306	1.06816	0.162686	0.180961	54309.4	59509.2	51317.4	61232.5	56017.4	59170.6
VDA_001197	hypothetical protein	ADBS01000001:32162-34228	365.273	0.797087	1.73759	6.17169e-16	1.36237e-15	256.282	265.411	277.704	421.15	485.763	485.328
VDA_001198	putative methyl-accepting chemotaxis protein	ADBS01000001:34420-36339	2727.43	-2.03518	-4.09874	1.60952e-186	4.51096e-185	4655.98	4487.48	4021.89	982.684	1083.24	1133.31
VDA_001199	aconitate hydratase 2	ADBS01000001:36740-39337	23036.9	1.11073	2.15955	1.75959e-89	1.60097e-88	14172.7	15267.2	14270.1	33219.2	30210.1	31081.9
VDA_001200	glycerate kinase	ADBS01000001:39448-40581	897.732	-0.426862	-1.34431	0.0343541	0.0404644	1251.39	1073.89	771.997	726.289	760.065	802.758
VDA_001201	D-glycerate transporter, predicted	ADBS01000001:40592-41581	463.531	-0.819367	-1.76463	0.00267651	0.00340145	787.077	605.341	397.793	345.109	316.195	329.673
VDA_001202	sugar diacid utilization regulator SdaR	ADBS01000001:41989-43146	706.848	0.80574	1.74804	1.26025e-24	3.64601e-24	545.807	465.49	530.748	906.643	905.694	886.706
VDA_001203	hypothetical protein	ADBS01000001:43421-43570	120.458	-0.00465316	-1.00323	0.974571	0.976907	117.954	117.393	126.522	110.162	132.662	118.053
VDA_001204	nitrogen regulatory protein P-II	ADBS01000001:43752-44090	9.84698	0.649682	1.56882	0.152992	0.170419	8.57849	8.16648	5.36109	8.77397	15.9594	12.2425
VDA_001205	ammonium transporter	ADBS01000001:44154-45383	167.756	1.25722	2.39035	1.10988e-20	2.86507e-20	94.3634	99.0186	101.861	215.45	248.368	247.473
VDA_001206	ferric iron ABC transporter iron-binding protein	ADBS01000001:45574-46587	12393.3	0.437814	1.35455	7.75433e-13	1.54056e-12	10734.9	10405.1	10430.5	15667.4	13291.2	13830.5
VDA_001207	ferric iron ABC transporter permease protein	ADBS01000001:46743-48368	1404.1	-0.520319	-1.43427	1.89619e-11	3.5514e-11	1791.83	1594.51	1581.52	1137.69	1049.33	1269.72
VDA_001208	ferric iron ABC transporter ATP-binding protein	ADBS01000001:48368-49408	1378.13	0.141142	1.10278	0.0465724	0.0543662	1377.92	1348.49	1206.24	1420.41	1370.51	1545.18
VDA_001209	quorum-sensing regulator of virulence HapR	ADBS01000001:49482-50078	751.631	0.372398	1.2945	2.2289e-06	3.33326e-06	613.362	644.131	707.664	870.573	796.971	877.087
VDA_001210	hypoxanthine-guanine phosphoribosyltransferase	ADBS01000001:50299-50835	5959.27	-0.00767214	-1.00533	0.876209	0.884949	5752.95	5967.66	6204.92	6111.56	5785.27	5933.24
VDA_001211	carbonic anhydrase	ADBS01000001:50910-51581	12829.5	0.606821	1.5229	6.91421e-23	1.91054e-22	9369.86	10403.1	10723.2	16369.3	14625.8	15485.9
VDA_001212	hypothetical ABC transporter ATP-binding protein yadG	ADBS01000001:51680-52603	1290.92	0.135453	1.09844	0.0364697	0.0428437	1273.91	1191.29	1225.54	1281.97	1424.37	1348.42
VDA_001213	ABC-type multidrug transport system permease component	ADBS01000001:52600-53370	864.429	-0.0031235	-1.00217	0.965972	0.969368	807.451	888.105	900.663	818.904	884.748	886.706
VDA_001214	pantoate--beta-alanine ligase	ADBS01000001:53486-54376	2746.58	-0.477033	-1.39188	3.37507e-13	6.76972e-13	3348.83	3371.74	2871.4	2362.15	2269.22	2256.12
VDA_001215	3-methyl-2-oxobutanoate hydroxymethyltransferase	ADBS01000001:54386-55180	3443.89	-0.613918	-1.53041	5.69433e-20	1.43455e-19	4464.03	4322.11	3715.23	2699.46	2805.86	2656.62
VDA_001216	poly(A) polymerase	ADBS01000001:55688-56980	8112.54	-0.664122	-1.5846	2.62586e-20	6.70128e-20	10866.8	10321.4	8667.81	6146.65	6494.47	6178.09
VDA_001217	glutamyl-Q-tRNA synthetase	ADBS01000001:57193-58212	3715.49	-1.06546	-2.09284	2.34485e-65	1.48397e-64	5380.86	5121.41	4589.09	2431.36	2439.79	2330.45
VDA_001218	C4-type zinc finger protein, DksA/TraR family	ADBS01000001:58349-58798	6778.41	-0.297104	-1.22868	1.20592e-06	1.82604e-06	7979.07	7641.79	6805.37	6138.85	5866.07	6239.3
VDA_001219	sugar/maltose fermentation stimulation protein	ADBS01000001:58928-59641	2045.12	-0.204204	-1.15205	0.277423	0.300493	2629.31	2303.97	1643.71	1854.23	1877.22	1962.3
VDA_001220	ATP-dependent helicase HrpB	ADBS01000001:59865-62357	1979.77	0.467839	1.38304	5.24243e-11	9.61214e-11	1798.27	1705.77	1478.59	2301.7	2197.41	2396.91
VDA_001221	multimodular transpeptidase-transglycosylase	ADBS01000001:62538-65081	999.905	-0.140769	-1.10249	0.0669482	0.0772612	1129.14	1065.73	952.129	968.061	892.727	991.642
VDA_001222	hypothetical protein	ADBS01000001:68640-68912	2349.78	0.0584593	1.04135	0.73033	0.750411	1956.97	2143.7	2803.85	2588.32	2184.44	2421.39
VDA_001223	A/G-specific adenine glycosylase	ADBS01000001:69026-70096	1233.05	0.794234	1.73416	3.67077e-27	1.13523e-26	985.454	917.709	799.874	1568.59	1571	1555.67
VDA_001224	tRNA(m7G46)-methyltransferase	ADBS01000001:70304-71041	4419.94	-1.12528	-2.18144	3.38319e-99	3.48192e-98	6114.32	6271.86	5802.84	2901.26	2750	2679.36
VDA_001225	glutaminase	ADBS01000001:71160-72080	2075.93	1.55044	2.92906	1.50806e-171	3.53268e-170	1088.4	1014.69	1063.64	3068.94	3112.08	3107.84
VDA_001226	coproporphyrinogen III oxidase, oxygen-independent	ADBS01000001:72606-73766	1960.21	-0.167586	-1.12318	0.00860841	0.010576	2257.22	2011	1954.65	1797.69	1877.22	1863.48
VDA_001227	nucleoside 5-triphosphatase RdgB (dHAPTP dITP XTP-specific)	ADBS01000001:73766-74359	1419.72	0.189398	1.14029	0.0122034	0.0147958	1424.03	1396.47	1158	1517.9	1544.07	1477.84
VDA_001228	membrane protein	ADBS01000001:74757-75314	3704.49	0.786213	1.72454	5.2569e-51	2.58643e-50	2606.79	2680.65	2867.11	4756.47	4590.31	4725.6
VDA_001229	pyrroline-5-carboxylate reductase	ADBS01000001:75326-76144	3061.58	1.00781	2.01086	2.69232e-59	1.54501e-58	2104.95	2148.81	1841	3978.51	4185.34	4110.86
VDA_001230	hypothetical protein	ADBS01000001:76160-76861	2336.51	1.16721	2.24577	9.25451e-58	5.12344e-57	1514.1	1543.47	1254.49	3082.59	3321.54	3302.85
VDA_001231	twitching motility protein PilT	ADBS01000001:76884-77918	2339.87	0.761034	1.69471	2.31102e-50	1.1247e-49	1760.74	1720.07	1727.34	2907.11	2931.54	2992.42
VDA_001232	type IV pilus (Tfp) assembly protein ATPase component PilU	ADBS01000001:77930-79036	1709.72	0.652149	1.57151	5.82299e-26	1.73914e-25	1401.51	1291.33	1295.24	1998.51	2084.69	2187.03
VDA_001233	putative Holliday junction resolvase	ADBS01000001:79364-79789	812.42	0.213134	1.1592	0.00199179	0.00254984	762.414	752.337	741.975	880.321	885.745	851.728
VDA_001234	hypothetical protein	ADBS01000001:79786-80349	1387.45	0.171489	1.12622	0.0183694	0.0219998	1399.37	1332.16	1183.73	1397.99	1452.3	1559.17
VDA_001235	glutathione synthetase	ADBS01000001:80503-81450	6107.68	0.559812	1.47408	1.08712e-20	2.81093e-20	5227.52	5088.74	4489.38	7405.23	7067.01	7368.23
VDA_001236	ribosomal RNA small subunit methyltransferase E	ADBS01000001:81471-82202	3233.71	0.38269	1.30377	2.16628e-10	3.86361e-10	3042.15	2727.61	2650.52	3746.48	3526.02	3709.48
VDA_001237	endonuclease I precursor	ADBS01000001:82334-83038	734.996	-1.2541	-2.38518	2.41035e-44	1.05819e-43	1169.89	1014.69	926.396	432.849	421.926	444.228
VDA_001238	S-adenosylmethionine synthetase	ADBS01000001:83754-84908	32754.3	-1.47962	-2.78875	1.21059e-105	1.30586e-104	49728.5	48934.6	46081.8	17388.1	18695.4	15697.5
VDA_001239	transketolase	ADBS01000001:85326-87338	2696.15	-1.67155	-3.18557	4.48687e-20	1.134e-19	4911.19	4346.61	3113.72	1240.05	1287.72	1277.59
VDA_001240	D-erythrose-4-phosphate dehydrogenase	ADBS01000001:87584-88666	11774.6	-1.08459	-2.12078	2.56604e-124	3.4719e-123	16257.3	15499	16266.6	7739.61	7348.29	7537
VDA_001241	phosphoglycerate kinase	ADBS01000001:88741-89904	38196	-0.653501	-1.57298	6.55786e-30	2.15551e-29	47975.2	48679.4	43492.4	29769.1	29884.9	29375
VDA_001242	fructose-bisphosphate aldolase class II	ADBS01000001:90045-91121	72527.6	-0.308235	-1.23819	1.58655e-06	2.38515e-06	84642.9	81727.1	74417.3	62942.5	64997.5	66438.3
VDA_001243	hypothetical protein	ADBS01000001:91470-92354	4172.8	0.394989	1.31493	2.80534e-11	5.22609e-11	3756.31	3632.04	3424.66	4939.74	4402.79	4881.26
VDA_001244	hypothetical protein	ADBS01000001:93217-93945	3039.68	1.03785	2.05316	4.98109e-37	1.88381e-36	2263.65	2009.98	1689.82	4279.75	3975.88	4019.04
VDA_001245	D-3-phosphoglycerate dehydrogenase	ADBS01000001:94013-95242	10104	1.65988	3.15991	4.55244e-209	1.62387e-207	5042.01	4856	4656.64	14469.2	15880.6	15719.4
VDA_001246	ribose 5-phosphate isomerase A	ADBS01000001:95533-96192	3060.55	0.592685	1.50805	4.88609e-22	1.31765e-21	2575.69	2426.47	2315.99	3938.54	3502.08	3604.54
VDA_001247	5-formyltetrahydrofolate cyclo-ligase	ADBS01000001:96394-96975	491.208	1.07176	2.102	1.20137e-33	4.26595e-33	320.621	298.077	330.243	639.525	651.342	707.441
VDA_001248	putative conserved exported protein precursor	ADBS01000001:98031-98504	1819.9	0.773826	1.7098	9.19037e-36	3.42213e-35	1356.47	1331.14	1340.27	2150.6	2301.14	2439.75
VDA_001249	2-octaprenyl-6-methoxyphenol hydroxylase	ADBS01000001:98548-99735	3232.4	0.845787	1.79725	9.32627e-48	4.31151e-47	2411.63	2399.93	2116.56	4183.23	4185.34	4097.74
VDA_001250	2-octaprenyl-3-methyl-6-methoxy-1,4-benzoquinol hydroxylase	ADBS01000001:99738-100943	2847.48	0.753371	1.68573	3.46703e-40	1.38461e-39	2133.9	2184.53	2039.36	3748.43	3386.38	3592.3
VDA_001251	hypothetical protein	ADBS01000001:102577-103050	163.656	0.0491785	1.03468	0.721625	0.742682	194.088	151.08	137.244	172.555	169.568	157.404
VDA_001252	hypothetical protein	ADBS01000001:103095-103241	51.9047	0.619474	1.53631	0.00429528	0.00537809	40.7478	47.9781	33.2388	56.5433	63.8375	69.0827
VDA_001253	hypothetical LysR-like regular protein	ADBS01000001:103333-104265	1473.61	-0.0914675	-1.06545	0.273646	0.296607	1412.23	1392.39	1757.36	1494.5	1354.55	1430.62
VDA_001254	glycine cleavage T-protein	ADBS01000001:105375-106346	4375.55	1.14106	2.20542	3.47295e-110	3.9356e-109	2857.71	2693.92	2633.37	6065.74	5855.09	6147.48
VDA_001255	hypothetical protein	ADBS01000001:106615-106875	505.62	0.518103	1.43207	1.31144e-08	2.17926e-08	401.045	388.929	456.765	635.625	550.598	600.757
VDA_001256	L-aspartate oxidase	ADBS01000001:107344-109074	10904	0.486399	1.40094	2.12499e-29	6.90511e-29	9185.42	9087.25	8972.32	12440.5	12675.7	13062.7
VDA_001257	RNA polymerase sigma factor RpoE	ADBS01000001:109374-109952	3898.1	-0.036639	-1.02572	0.631571	0.655156	4370.74	4085.28	3387.14	3734.79	3907.05	3903.61
VDA_001258	sigma factor RpoE negative regulatory protein RseA	ADBS01000001:109976-110626	3261.2	-0.100344	-1.07203	0.546698	0.570697	3884.98	3594.27	2649.45	3187.87	2992.38	3258.25
VDA_001259	sigma factor RpoE negative regulatory protein RseB precursor	ADBS01000001:110626-111606	3782.97	-0.452823	-1.36872	6.82168e-14	1.39956e-13	4236.7	4598.75	4283.51	3386.75	2957.47	3234.64
VDA_001260	translation elongation factor LepA	ADBS01000001:112325-113992	21329.8	-0.945657	-1.92607	2.96867e-61	1.75493e-60	29144.4	29169.7	25958.4	14979.1	14303.6	14423.4
VDA_001261	signal peptidase I	ADBS01000001:114141-115031	6922.46	-0.413395	-1.33182	1.10455e-12	2.17788e-12	8485.2	7932.72	7309.31	6086.21	5886.01	5835.3
VDA_001262	ribonuclease III	ADBS01000001:115180-115716	3490.03	-0.498671	-1.41291	7.16423e-15	1.51847e-14	4237.78	4338.44	3689.5	2901.26	2800.87	2972.3
VDA_001263	GTP-binding protein Era	ADBS01000001:115806-116618	6617.99	-0.842316	-1.79293	3.67648e-38	1.42124e-37	9006.35	8901.47	7593.45	4868.58	4755.89	4582.19
VDA_001264	DNA recombination and repair protein RecO	ADBS01000001:116628-117338	1612.82	0.423194	1.34089	1.85585e-07	2.91421e-07	1555.92	1383.2	1192.31	1774.29	1919.11	1852.11
VDA_001265	pyridoxine 5'-phosphate synthase	ADBS01000001:117335-118066	3306.2	0.575454	1.49015	1.70702e-14	3.5746e-14	2968.16	2693.92	2298.83	3900.52	3927	4048.77
VDA_001266	holo-[acyl-carrier protein] synthase	ADBS01000001:118066-118446	3027.43	0.5311	1.44503	1.46555e-12	2.87523e-12	2829.83	2366.24	2229.14	3507.64	3531.01	3700.73
VDA_001267	BarA sensory histidine kinase	ADBS01000001:118560-121325	2743.86	-0.481218	-1.39592	2.06882e-19	5.10134e-19	3292	3241.07	3061.18	2334.85	2212.37	2321.7
VDA_001268	23S rRNA (Uracil-5-)-methyltransferase rumA	ADBS01000001:121447-122772	3145.85	0.187321	1.13865	0.00180314	0.002314	3174.04	2931.77	2719.14	3348.73	3300.6	3400.79
VDA_001269	GTP pyrophosphokinase (p)ppGpp synthetase I	ADBS01000001:122835-125054	13456.9	1.37644	2.59627	1.86393e-124	2.53284e-123	7521.19	7821.45	7082	20000.7	18114.9	20201
VDA_001270	nucleoside triphosphate pyrophosphohydrolase MazG	ADBS01000001:125120-125917	1217.05	0.636531	1.55459	9.30354e-15	1.96526e-14	861.066	896.272	1099.02	1509.12	1435.35	1501.45
VDA_001271	CTP synthase	ADBS01000001:126150-127790	28379.9	-0.579055	-1.49387	4.80864e-21	1.25681e-20	36174.4	34736.1	31121.1	23195.4	22686.2	22366.2
VDA_001272	enolase	ADBS01000001:127874-129175	77860.4	-0.376442	-1.29814	1.61567e-09	2.79426e-09	89435.1	92164.9	82343.1	69973.4	66347.1	66899.1
VDA_001273	cell division protein FtsB	ADBS01000001:129554-129766	627.346	-0.581653	-1.49656	1.09918e-11	2.07725e-11	816.029	770.712	671.208	491.342	499.728	515.059
VDA_001274	2-C-methyl-D-erythritol 4-phosphate cytidylyltransferase	ADBS01000001:129860-130516	1126.33	-0.491023	-1.40544	4.1374e-07	6.40084e-07	1540.91	1321.95	1088.3	909.568	961.552	935.676
VDA_001275	2-C-methyl-D-erythritol 2,4-cyclodiphosphate synthase	ADBS01000001:130516-130989	1108.87	-0.547054	-1.4611	1.99591e-09	3.43674e-09	1507.67	1332.16	1112.96	872.522	895.72	932.179
VDA_001276	tRNA pseudouridine 13 synthase	ADBS01000001:130993-132048	3047.83	-0.451536	-1.3675	2.43539e-07	3.80332e-07	4055.48	3576.92	2935.73	2672.16	2511.61	2535.07
VDA_001277	protein-L-isoaspartate O-methyltransferase	ADBS01000001:132165-132794	2947.98	0.234339	1.17637	0.000176861	0.000241273	2885.59	2738.83	2501.48	3333.13	3035.27	3193.54
VDA_001278	hypothetical lipoprotein NlpD	ADBS01000001:132798-133634	4064.84	0.277339	1.21196	4.49863e-05	6.34661e-05	3928.95	3790.27	3304.58	4209.55	4439.7	4715.98
VDA_001279	RNA polymerase sigma factor RpoS	ADBS01000001:133688-134689	1597.68	-0.0494528	-1.03487	0.471341	0.497994	1673.88	1722.11	1479.66	1503.27	1564.02	1643.12
VDA_001280	DNA mismatch repair protein MutS	ADBS01000001:134839-137535	7804.96	0.510477	1.42452	3.96037e-15	8.46262e-15	6966.81	6602.6	5736.37	9284.81	9258.43	8980.74
VDA_001281	putative CinA-related protein	ADBS01000001:137904-138143	2255.28	1.86234	3.63597	0.00000000000000000000000000000000000000000000000000000000000000000000000000000000000000000000000000000000000000000000000000000000000000000000000000000000000000000000000000000000000000000000000000000000000000000000000000000000000000000000000000023489092825367	0.00000000000000000000000000000000000000000000000000000000000000000000000000000000000000000000000000000000000000000000000000000000000000000000000000000000000000000000000000000000000000000000000000000000000000000000000000000000000000000000000000996381924038205	1007.97	956.499	949.985	3464.74	3575.9	3576.56
VDA_001284	hypothetical protein	ADBS01000001:140899-141642	0					0	0	0	0	0	0
VDA_001285	site-specific recombinase phage integrase family protein	ADBS01000001:141632-142228	0					0	0	0	0	0	0
VDA_001287	putative type I restriction-modification system subunit S	ADBS01000001:144030-145295	0					0	0	0	0	0	0
VDA_001288	hypothetical protein	ADBS01000001:145296-146495	0					0	0	0	0	0	0
VDA_001289	type I restriction-modification system restriction subunit R	ADBS01000001:146492-149716	0					0	0	0	0	0	0
VDA_001290	hypothetical protein	ADBS01000001:149770-150996	0					0	0	0	0	0	0
VDA_001291	hypothetical protein	ADBS01000001:151147-152313	0					0	0	0	0	0	0
VDA_001292	hypothetical protein	ADBS01000001:152430-153890	0					0	0	0	0	0	0
VDA_001293	hypothetical protein	ADBS01000001:153891-154604	0					0	0	0	0	0	0
VDA_001294	protein containing phage integrase family domain protein	ADBS01000001:154585-156021	0					0	0	0	0	0	0
VDA_001295	hypothetical protein	ADBS01000001:155978-156430	0					0	0	0	0	0	0
VDA_001296	hypothetical protein	ADBS01000001:156593-158575	0					0	0	0	0	0	0
VDA_001297	RecA protein	ADBS01000001:158743-159306	9181.11	1.18092	2.26721	1.62109e-108	1.79809e-107	5452.7	5638.96	5754.59	13568.5	12182	12490
VDA_001298	putative potassium channel protein	ADBS01000001:159495-160727	2368.38	-0.0763373	-1.05434	0.182372	0.20207	2407.34	2329.49	2557.24	2390.42	2216.36	2309.46
VDA_001299	alanyl-tRNA synthetase	ADBS01000001:161004-163625	37502.8	0.162529	1.11925	0.0032932	0.00416281	36365.3	36553.2	33248.4	39810.4	40075	38964.4
VDA_001300	aspartokinase	ADBS01000001:163683-164879	17713.6	-0.125773	-1.09109	0.00788284	0.00971124	19159	18622.6	17676.6	17073.2	16815.2	16934.9
VDA_001301	carbon storage regulator	ADBS01000001:164963-165160	5951.99	-0.29384	-1.2259	0.29932	0.322875	4935.85	6023.8	8788.97	6368.93	4380.85	5213.55
VDA_001302	NADPH:quinone reductase	ADBS01000001:167798-168751	1669.71	0.734007	1.66325	7.5613e-32	2.59682e-31	1198.84	1222.93	1338.13	2134.02	2002.9	2121.45
VDA_001303	protease insulinase family/protease insulinase family	ADBS01000001:169231-172077	7046.24	0.502807	1.41697	3.60895e-16	8.0287e-16	6255.87	5973.78	5254.94	8170.51	8386.65	8235.7
VDA_001304	glutamate--cysteine ligase	ADBS01000001:172232-173797	8562.46	0.188977	1.13995	5.56849e-05	7.79291e-05	8191.39	8089.92	7724.26	9370.6	8860.44	9138.15
VDA_001305	hypothetical protein	ADBS01000001:173921-174532	2136.35	0.739074	1.6691	1.36695e-33	4.84296e-33	1654.58	1481.2	1665.15	2612.69	2626.31	2778.17
VDA_001306	LuxS	ADBS01000001:174835-175086	1039.8	0.913065	1.88304	1.4165e-41	5.79712e-41	759.197	691.089	711.953	1397.01	1327.62	1351.92
VDA_001307	cystathionine beta-synthase	ADBS01000001:175192-176469	1798.45	-0.341965	-1.26748	1.28487e-09	2.23076e-09	1999.86	1958.94	2074.74	1619.28	1534.09	1603.77
VDA_001308	CcsA-related protein	ADBS01000001:176512-177384	3209.42	0.420122	1.33804	3.60022e-18	8.56143e-18	2813.75	2720.46	2700.92	3619.75	3667.66	3733.96
VDA_001309	signal recognition particle subunit Ffh SRP54	ADBS01000001:177511-178878	10695.2	0.121018	1.0875	0.0110298	0.0134195	10682.4	10111.1	9945.89	11446.1	10870.3	11115.3
VDA_001310	SSU ribosomal protein S16p	ADBS01000001:179050-179301	63760.1	-1.4823	-2.79394	4.49091e-96	4.44699e-95	98980.8	97344.5	85598.4	35350.3	33471.8	31814.7
VDA_001311	16S rRNA processing protein RimM	ADBS01000001:179463-179861	78454.8	-1.52435	-2.87657	1.0974e-113	1.30483e-112	123594	117547	108379	42368.5	40036.1	38804.3
VDA_001312	tRNA (Guanine37-N1)-methyltransferase	ADBS01000001:179888-180634	112856	-1.49793	-2.82438	5.32941e-143	9.14155e-142	171597	168160	160560	60949.8	57227.3	58638.9
VDA_001313	LSU ribosomal protein L19p	ADBS01000001:180671-181021	39111.9	-1.40966	-2.65674	5.46048e-130	8.04716e-129	55019.2	60765.8	54789.3	21828.7	21355.6	20912.8
VDA_001314	putative outer membrane lipoprotein Pcp	ADBS01000001:181293-181673	5323.72	0.547586	1.46164	0.00025686	0.000346788	5005.55	4370.09	3566.2	6616.55	5799.24	6584.71
VDA_001315	carbon starvation protein A	ADBS01000001:181789-183267	1367.97	0.456971	1.37266	9.75462e-14	1.98701e-13	1184.9	1162.7	1110.82	1524.72	1599.93	1624.75
VDA_001316	response regulator of the LytR/AlgR family	ADBS01000001:183889-184602	704.32	0.285007	1.21842	0.000418283	0.000554005	676.629	627.798	600.442	806.23	711.189	803.632
VDA_001317	autolysin sensor kinase	ADBS01000001:184595-186301	1033.96	0.084188	1.06009	0.256568	0.279933	1086.25	1014.69	910.313	1094.8	1027.38	1070.34
VDA_001318	2-keto-3-deoxy-D-arabino-heptulosonate-7- phosphate synthase I alpha	ADBS01000001:186502-187569	4227.59	1.26779	2.40792	1.99796e-168	4.4797e-167	2508.14	2441.78	2488.62	5990.67	5948.85	5987.45
VDA_001319	chorismate mutase I/cyclohexadienyl dehydrogenase	ADBS01000001:187590-188720	6277.86	0.943634	1.92337	5.43197e-92	5.1204e-91	4439.37	4303.74	4135.54	8289.45	8251.99	8247.07
VDA_001320	chorismate mutase I/prephenate dehydratase	ADBS01000001:188771-189943	2357.6	0.267567	1.20378	4.75185e-05	6.68282e-05	1979.49	2140.64	2297.76	2679.96	2413.85	2633.89
VDA_001321	ribosome hibernation protein YfiA	ADBS01000001:190021-190380	11622.1	1.48987	2.80864	7.17928e-20	1.8043e-19	5241.46	5513.4	7359.7	17751.7	16085	17781.4
VDA_001322	probable component of the lipoprotein assembly complex (forms a complex with YaeT YfgL and NlpB)	ADBS01000001:190784-191512	6242.66	-0.273331	-1.2086	6.40117e-09	1.08087e-08	6858.51	7004.8	6635.96	5728.43	5476.06	5752.22
VDA_001323	ribosomal large subunit pseudouridine synthase D	ADBS01000001:191681-192655	5715.12	-0.247767	-1.18737	3.82459e-06	5.64163e-06	6339.51	6430.09	5845.73	5436.93	5121.96	5116.49
VDA_001324	hypothetical protein	ADBS01000001:192658-193389	3979.53	-0.343178	-1.26855	6.82045e-08	1.08898e-07	4876.87	4375.19	4103.38	3411.12	3506.07	3604.54
VDA_001325	ClpB protein	ADBS01000001:193557-196130	57188.2	3.60186	12.1414	0	0	9033.15	8990.28	7947.28	110207	101012	105940
VDA_001326	hypothetical protein	ADBS01000001:202117-202731	257.479	0.428371	1.34571	0.000111672	0.000154354	233.764	228.662	195.144	279.792	317.192	290.322
VDA_001327	glutamate decarboxylase	ADBS01000001:202934-204334	4597.96	1.1629	2.23906	9.09013e-59	5.132e-58	3097.91	2940.96	2465.03	6389.4	6544.34	6150.11
VDA_001328	glutaminase	ADBS01000001:204346-205305	2318.12	1.18965	2.28097	8.54489e-53	4.36847e-52	1479.79	1479.15	1271.65	3071.86	3592.85	3013.4
VDA_001329	probable glutamate/gamma-aminobutyrate antiporter	ADBS01000001:205316-206842	1933.17	0.415049	1.33334	5.19631e-14	1.0724e-13	1684.6	1658.82	1625.48	2265.63	2234.31	2130.19
VDA_001330	2,3,4,5-tetrahydropyridine-2,6-dicarboxylate N-succinyltransferase	ADBS01000001:207389-208420	11751.4	0.277481	1.21208	5.47927e-08	8.8157e-08	10086.2	10644	11140.3	13049.8	12457.3	13131
VDA_001331	hypothetical protein	ADBS01000001:208756-209058	2106.92	-0.682946	-1.60541	2.62144e-33	9.19408e-33	2568.19	2649	2574.39	1708.97	1545.07	1595.9
VDA_001332	hypothetical protein	ADBS01000001:209140-209829	695.815	0.599762	1.51547	2.0585e-13	4.16342e-13	502.914	579.82	574.709	885.196	840.859	791.39
VDA_001333	hypothetical transcriptional regulator	ADBS01000001:209826-210719	2239.2	0.853188	1.80649	2.09733e-42	8.69687e-42	1525.9	1639.42	1619.05	2785.25	2762.97	3102.6
VDA_001334	hypothetical protein	ADBS01000001:210867-211853	3680.11	0.308725	1.23861	1.09728e-08	1.83309e-08	3322.02	3409.51	3130.88	4021.4	3946.95	4249.89
VDA_001335	exodeoxyribonuclease V gamma chain	ADBS01000001:212055-215510	5934.77	0.710171	1.636	2.4325e-38	9.45e-38	4773.93	4546.69	4181.65	7408.15	7270.49	7427.7
VDA_001336	exodeoxyribonuclease V beta chain	ADBS01000001:215804-219469	4133.67	0.904791	1.87227	2.98963e-43	1.26988e-42	3102.2	2971.58	2552.95	5358.94	5454.11	5362.21
VDA_001337	exodeoxyribonuclease V alpha chain	ADBS01000001:219462-221585	1739.57	0.877904	1.8377	3.24967e-35	1.19446e-34	1340.39	1247.43	1086.16	2261.73	2290.17	2211.52
VDA_001338	N-acetylglutamate synthase	ADBS01000001:222222-223547	403.261	0.157927	1.11568	0.0849459	0.0969972	349.574	395.054	398.865	410.427	424.918	440.73
VDA_001339	membrane-bound lytic murein transglycosylase A precursor	ADBS01000001:224196-225104	542.211	-0.552352	-1.46647	1.95482e-09	3.36967e-09	705.581	664.548	565.059	458.196	434.893	424.989
VDA_001340	HesA/MoeB/ThiF family protein	ADBS01000001:225209-226012	2005.32	-1.3838	-2.60954	6.55436e-98	6.63681e-97	2937.06	2939.93	2824.22	1162.06	1170.02	998.638
VDA_001341	hypothetical protein	ADBS01000001:226843-227214	42.2338	0.870213	1.82793	0.000379346	0.000504136	26.8078	29.6035	32.1665	64.3424	41.8933	58.5891
VDA_001342	cysteine desulfurase	ADBS01000001:228107-229327	1644.53	-0.220504	-1.16514	0.000126134	0.000173808	1815.42	1752.73	1743.43	1478.9	1499.18	1577.53
VDA_001343	glycine cleavage system transcriptional activator GcvA	ADBS01000001:229699-230610	673.936	-0.491272	-1.40568	5.22945e-10	9.20138e-10	834.258	771.733	756.986	569.333	587.504	523.804
VDA_001344	hypothetical protein	ADBS01000001:230600-231298	383.863	-0.437255	-1.35403	2.08242e-06	3.11867e-06	446.082	467.531	411.732	325.612	325.172	327.05
VDA_001345	putative RNA 2'-O-ribose methyltransferase mtfA	ADBS01000001:231717-232805	4246.16	-1.11386	-2.16424	3.28842e-98	3.35141e-97	5941.68	5969.7	5518.7	2752.1	2708.11	2586.66
VDA_001346	putative exodeoxyribonuclease IX	ADBS01000001:232862-233638	1608.91	0.831263	1.77924	1.21188e-26	3.679e-26	1288.92	1183.12	997.163	2093.08	2045.79	2045.37
VDA_001347	decarboxylase family protein	ADBS01000001:233710-235086	7143.98	1.28719	2.44052	1.26508e-135	2.00559e-134	4074.78	4086.3	4287.8	9880.46	9831.97	10702.6
VDA_001348	GGDEF domain family protein	ADBS01000001:235277-236827	2018.78	0.42968	1.34693	4.50452e-16	9.97157e-16	1701.76	1746.61	1711.26	2266.61	2356	2330.45
VDA_001349	hypothetical protein	ADBS01000001:236977-239253	3874.46	-0.0209839	-1.01465	0.660237	0.682637	3809.92	3901.54	3997.23	3770.86	3838.23	3928.97
VDA_001350	NADPH dependent preQ0 reductase	ADBS01000001:239372-240220	4023.16	-0.0222556	-1.01555	0.647115	0.670394	3925.73	4178.18	4058.34	4080.87	3917.03	3978.81
VDA_001351	Zn-ribbon-containing, possibly nucleic-acid-binding protein	ADBS01000001:240910-241683	1808.14	0.611339	1.52768	4.17847e-28	1.31954e-27	1420.81	1388.3	1481.8	2192.52	2156.51	2208.9
VDA_001352	nitric-oxide reductase quinol-dependent	ADBS01000001:244450-246714	300.7	0.91039	1.87955	8.4817e-18	1.98539e-17	197.305	204.162	224.094	368.507	386.017	424.115
VDA_001353	anaerobic nitric oxide reductase transcription regulator NorR	ADBS01000001:246905-248425	431.551	0.627652	1.54505	4.24087e-11	7.80767e-11	378.526	315.43	322.738	545.936	489.753	536.921
VDA_001354	hypothetical protein	ADBS01000001:248738-249778	3917.5	1.75076	3.36535	3.68026e-220	1.40882e-218	1876.55	1826.23	1673.73	5892.21	6055.58	6180.71
VDA_001355	tRNA pseudouridine synthase C	ADBS01000001:250246-251025	736.218	-0.711041	-1.63699	3.58854e-21	9.41843e-21	968.297	886.064	889.941	537.162	559.575	576.272
VDA_001356	[Protein-PII] uridylyltransferase	ADBS01000001:251713-254334	2090.75	-0.641635	-1.5601	1.85794e-19	4.58857e-19	2792.3	2473.42	2383.54	1524.72	1626.86	1743.68
VDA_001357	methionine aminopeptidase	ADBS01000001:254414-255241	9505.71	0.295406	1.22723	3.01266e-07	4.6862e-07	8216.05	8825.93	8561.66	10778.3	9659.41	10992.9
VDA_001358	SSU ribosomal protein S2p (SAe)	ADBS01000001:255566-256291	126362	-1.08842	-2.12641	2.22464e-60	1.3004e-59	179247	175873	160829	83639.3	81288	77298.2
VDA_001359	translation elongation factor Ts	ADBS01000001:256405-257250	58521.4	-0.677309	-1.59915	3.28635e-21	8.63252e-21	72762.8	76937.5	66436.8	48308.5	43704.7	42978.2
VDA_001360	uridylate kinase	ADBS01000001:257343-258071	13301.7	-0.845575	-1.79698	8.71486e-47	3.97038e-46	18021.3	17461	15810.9	9571.42	9886.83	9058.57
VDA_001361	ribosome recycling factor	ADBS01000001:258131-258688	12040.3	-0.645697	-1.56449	3.262e-24	9.33401e-24	15115.3	15174.3	13797.3	10267.5	8946.22	8941.39
VDA_001362	undecaprenyl pyrophosphate synthetase	ADBS01000001:258769-259533	3791.03	-0.897551	-1.8629	4.2304e-44	1.8469e-43	5108.49	5204.09	4493.66	2732.6	2708.11	2499.22
VDA_001363	phosphatidate cytidylyltransferase	ADBS01000001:259639-260487	2370.76	-1.29007	-2.4454	5.83927e-112	6.73877e-111	3388.5	3332.95	3377.49	1464.28	1364.53	1296.83
VDA_001364	1-deoxy-D-xylulose 5-phosphate reductoisomerase	ADBS01000001:260549-261745	4560.25	-0.412241	-1.33075	5.16193e-19	1.25802e-18	5185.7	5254.11	5184.17	4032.13	3826.26	3879.12
VDA_001365	membrane-associated zinc metalloprotease	ADBS01000001:261745-263097	7803.79	-0.404337	-1.32348	1.8501e-14	3.87165e-14	9450.28	8859.61	8365.44	6767.65	6683.98	6695.77
VDA_001366	outer membrane protein assembly factor YaeT precursor	ADBS01000001:263134-265557	24084.9	-0.393853	-1.3139	2.43333e-11	4.54928e-11	28480.6	28332.6	25260.4	21536.2	20204.6	20695.1
VDA_001367	putative outer membrane protein OmpH	ADBS01000001:265578-266087	7028.16	-0.0989296	-1.07098	0.152151	0.169542	7953.34	7471.31	6383.98	6860.27	6744.83	6755.23
VDA_001368	UDP-3-O-[3-hydroxymyristoyl] glucosamine N-acyltransferase	ADBS01000001:266192-267220	11001.4	-0.237701	-1.17911	0.000277063	0.000372463	12651.1	12514.1	10557.1	10267.5	10110.3	9908.55
VDA_001369	(3R)-hydroxymyristoyl-[acyl carrier protein] dehydratase	ADBS01000001:267392-267775	3145.94	-0.308872	-1.23874	6.1793e-06	9.05547e-06	3772.39	3548.34	3125.51	2694.58	2943.51	2791.29
VDA_001370	acyl-[acyl-carrier-protein]--UDP-N- acetylglucosamine O-acyltransferase	ADBS01000001:267772-268560	4178.14	-0.252103	-1.19094	0.000246174	0.000333078	4784.65	4788.62	4055.13	4042.85	3755.44	3642.14
VDA_001371	lipid-A-disaccharide synthase	ADBS01000001:268560-269702	1848.19	-0.401213	-1.32062	4.2427e-06	6.24079e-06	2225.05	2303.97	1784.17	1729.45	1481.23	1565.29
VDA_001372	ribonuclease HII	ADBS01000001:269708-270313	1115.87	-0.184565	-1.13647	0.0216208	0.025766	1240.66	1287.24	1033.62	1084.07	1027.38	1022.25
VDA_001373	DNA polymerase III alpha subunit	ADBS01000001:270431-273910	9091.71	0.174535	1.1286	0.000500082	0.000659839	8902.33	8683.01	8039.49	9767.38	9561.66	9596.37
VDA_001374	acetyl-coenzyme A carboxyl transferase alpha chain	ADBS01000001:273976-274935	10893.4	0.47341	1.38839	3.33766e-16	7.43572e-16	8889.46	9229.15	9238.23	13693.2	11781	12529.3
VDA_001375	tRNA(Ile)-lysidine synthetase	ADBS01000001:275000-276403	2095.44	0.794452	1.73442	3.16625e-50	1.53141e-49	1560.21	1480.18	1555.79	2634.14	2668.21	2674.11
VDA_001376	hypothetical D-alanine-D-alanine ligase B	ADBS01000001:276555-277466	404.807	-0.499277	-1.4135	1.0899e-07	1.72353e-07	511.493	472.635	439.609	349.984	313.203	341.915
VDA_001377	amino acid permease	ADBS01000001:277670-278881	345.559	0.169716	1.12484	0.0835683	0.0954589	293.813	334.826	346.326	376.306	374.048	348.037
VDA_001378	hypothetical protein	ADBS01000001:278947-279111	1622.41	0.3542	1.27828	0.00020078	0.00027319	1254.6	1304.6	1711.26	1934.17	1698.68	1831.13
VDA_001379	diguanylate cyclase (GGDEF domain) with PAS/PAC sensor	ADBS01000001:279483-280343	569.5	-0.0153146	-1.01067	0.855342	0.865824	568.325	573.695	575.781	510.84	602.466	585.891
VDA_001380	prolyl-tRNA synthetase	ADBS01000001:280539-282257	27424	-0.265817	-1.20232	0.000100862	0.00013972	32124.3	30830.5	26892.3	24861.5	25933	23902.6
VDA_001381	hypothetical protein	ADBS01000001:282389-283087	1026.65	0.38335	1.30437	2.5089e-09	4.30117e-09	880.368	879.939	912.457	1147.44	1153.06	1186.65
VDA_001382	methionine ABC transporter substrate-binding protein	ADBS01000001:283694-284518	11397.1	0.1943	1.14417	0.000496402	0.000655811	10115.1	10437.8	11336.6	11578.7	12441.3	12473.4
VDA_001383	methionine ABC transporter permease protein	ADBS01000001:284587-285273	2996.24	0.649754	1.5689	1.7178e-30	5.71204e-30	2330.13	2315.2	2350.3	3408.2	3764.42	3809.17
VDA_001384	methionine ABC transporter ATP-binding protein	ADBS01000001:285263-286297	7962	0.751475	1.68351	1.70109e-46	7.70522e-46	5621.06	5851.29	6321.8	9821.97	10087.3	10068.6
VDA_001385	D-glycero-D-manno-heptose 1,7-bisphosphate phosphatase	ADBS01000001:286645-287199	3766.44	-0.933893	-1.91042	1.21453e-51	6.08317e-51	4702.09	4934.6	5204.55	2736.5	2387.92	2633.01
VDA_001386	putative transmembrane ABC transporter protein	ADBS01000001:287439-288470	671.42	-0.24845	-1.18793	0.00297149	0.00376717	716.304	690.068	782.719	625.876	558.578	654.974
VDA_001387	oligopeptide transport system permease protein OppC	ADBS01000001:288467-289510	667.836	-0.192256	-1.14255	0.0142401	0.017146	689.496	700.276	748.408	626.851	583.514	658.471
VDA_001388	oligopeptide ABC transporter ATP-binding protein	ADBS01000001:289521-290408	639.871	0.00417099	1.0029	0.959862	0.963546	633.736	621.674	662.631	593.705	624.41	703.069
VDA_001389	ABC-type oligopeptide transport system ATPase component	ADBS01000001:290422-291252	623.484	0.35701	1.28077	1.52405e-05	2.21072e-05	587.627	495.093	557.553	680.47	695.23	724.931
VDA_001390	ABC-type dipeptide transport system component	ADBS01000001:291277-293106	1420.73	0.538224	1.45218	1.9334e-18	4.63633e-18	1165.6	1137.18	1173.01	1618.31	1664.76	1765.54
VDA_001391	hypothetical protein	ADBS01000001:299635-299970	3504.53	-0.166341	-1.12221	0.00673533	0.00834012	3567.58	3625.92	3927.53	3484.24	3062.2	3359.69
VDA_001392	hypothetical protein	ADBS01000001:300101-300964	995.156	-0.899401	-1.86529	2.08985e-32	7.24068e-32	1335.03	1349.51	1206.24	667.796	660.319	752.039
VDA_001393	hypothetical protein	ADBS01000001:300961-301653	771.672	-0.833311	-1.78177	2.11349e-26	6.37296e-26	992.961	1052.46	921.035	579.082	561.57	522.929
VDA_001394	membrane-bound lytic murein transglycosylase D precursor	ADBS01000001:301669-303219	1879.14	-0.970064	-1.95893	2.45826e-64	1.53105e-63	2564.97	2470.36	2430.72	1275.15	1314.65	1219
VDA_001395	hydroxyacylglutathione hydrolase	ADBS01000001:303290-304048	2267.76	-0.64259	-1.56113	3.78068e-25	1.10602e-24	2945.64	2797.02	2554.02	1720.67	1804.41	1784.78
VDA_001396	hypothetical SAM-dependent methyltransferase	ADBS01000001:304090-304881	1293.43	-0.239985	-1.18098	0.000309847	0.000414582	1303.93	1401.57	1497.89	1187.41	1163.04	1206.76
VDA_001397	DNA polymerase III epsilon subunit	ADBS01000001:305395-306120	2107.38	0.035334	1.02479	0.522659	0.548154	2156.42	1975.27	2113.34	2150.6	2131.57	2117.08
VDA_001398	hypothetical protein	ADBS01000001:306122-307357	1368.61	-0.871527	-1.8296	5.83721e-41	2.37037e-40	1836.87	1812.96	1663.01	957.337	937.613	1003.88
VDA_001399	acyl-CoA dehydrogenase short-chain specific	ADBS01000001:307386-309836	777.491	0.7148	1.64126	9.46015e-14	1.92827e-13	594.061	631.882	538.253	983.659	831.882	1085.21
VDA_001400	hypothetical sulfate permease family protein	ADBS01000001:310364-312070	2957.96	0.225053	1.16882	0.00164717	0.00211558	2466.32	2656.15	3059.04	3320.46	3088.14	3157.69
VDA_001401	phosphoheptose isomerase	ADBS01000001:312150-312728	2662.27	-0.146452	-1.10684	0.0082731	0.010176	2834.12	2822.54	2737.37	2445.99	2450.76	2682.86
VDA_001402	predicted glutamine amidotransferase	ADBS01000001:312785-313564	3897.12	-0.0272485	-1.01907	0.562353	0.586065	4010.45	3962.79	3828.89	3800.1	3875.13	3905.36
VDA_001403	phosphoribosylglycinamide formyltransferase	ADBS01000001:313693-314340	602.748	0.473482	1.38846	8.46571e-09	1.42258e-08	547.951	500.197	465.343	706.792	678.273	717.935
VDA_001404	phosphoribosylformylglycinamidine cyclo-ligase	ADBS01000001:314344-315384	952.5	0.425738	1.34326	7.39382e-09	1.2458e-08	879.296	800.315	758.058	1051.9	1141.09	1084.34
VDA_001405	uracil phosphoribosyltransferase	ADBS01000001:315581-316207	8421.82	-0.0105707	-1.00735	0.855175	0.865824	8759.71	8550.31	8046.99	9005.99	8233.04	7934.89
VDA_001406	membrane fusion protein of RND family multidrug efflux pump	ADBS01000001:316872-318068	1682.33	1.28133	2.43062	1.46169e-84	1.24681e-83	1043.36	993.249	901.735	2444.04	2283.19	2428.39
VDA_001407	inner membrane efflux transporter of RND family multidrug efflux pump	ADBS01000001:318085-321195	3141.57	0.970302	1.95925	6.54171e-47	2.989e-46	2264.72	2167.18	1931.06	4423.05	3900.07	4163.32
VDA_001409	hypothetical protein	ADBS01000001:323087-324253	1863.88	-0.0625954	-1.04434	0.2709	0.293774	1873.33	2001.81	1837.78	1826.93	1797.42	1845.99
VDA_001410	Trp repressor-binding protein	ADBS01000001:324848-325423	1300.94	0.986924	1.98195	1.60668e-51	8.00535e-51	908.248	896.272	810.597	1724.57	1691.69	1774.29
VDA_001411	arsenate reductase	ADBS01000001:325424-325723	1786.89	0.954998	1.93858	1.60771e-28	5.1079e-28	1386.5	1190.27	1065.78	2142.8	2521.58	2414.4
VDA_001412	zinc metalloprotease	ADBS01000001:325783-327246	2421.26	0.664414	1.58492	2.68039e-17	6.16391e-17	1985.92	2033.45	1595.46	2844.72	2979.41	3088.61
VDA_001413	permease PerM	ADBS01000001:327682-328761	1202.97	-0.413683	-1.33208	6.12821e-11	1.11905e-10	1410.09	1380.14	1332.77	1063.6	1041.35	989.893
VDA_001414	thiol peroxidase Bcp-type	ADBS01000001:330036-330308	2588.84	0.222937	1.16711	8.87935e-05	0.000123383	2515.64	2385.63	2264.52	2801.82	2874.68	2690.73
VDA_001415	glycine cleavage system transcriptional antiactivator GcvR	ADBS01000001:330531-331088	2778.37	0.306751	1.23692	8.51349e-09	1.42985e-08	2504.92	2378.49	2569.03	3027.02	3017.32	3173.43
VDA_001416	dihydrodipicolinate synthase	ADBS01000001:331392-332270	4475.43	0.580721	1.4956	1.41251e-25	4.17896e-25	3742.37	3646.34	3367.84	5342.37	5172.83	5580.83
VDA_001417	NlpB lipoprotein component of the protein assembly complex	ADBS01000001:332302-333315	9012.72	0.179033	1.13212	0.00127354	0.00164851	8863.73	8663.62	7832.55	9839.52	9274.39	9602.49
VDA_001418	lipoate synthase	ADBS01000001:333399-334313	7452.71	0.501315	1.4155	1.11548e-14	2.3437e-14	6564.69	6403.54	5534.79	8654.06	9140.73	8418.46
VDA_001419	octanoate-[acyl-carrier-protein]-protein-N- octanoyltransferase	ADBS01000001:334367-335014	6491	0.349075	1.27374	9.34845e-08	1.48495e-07	6206.54	5786.97	5129.49	7113.74	7551.77	7157.49
VDA_001420	hypothetical protein	ADBS01000001:335134-335406	9051.39	0.932183	1.90816	7.42853e-52	3.74288e-51	5891.28	6316.78	6450.46	12935.8	11310.2	11403.9
VDA_001421	D-alanyl-D-alanine carboxypeptidase	ADBS01000001:335602-336459	4516.53	-0.301479	-1.23241	4.17254e-07	6.44884e-07	5157.82	5228.59	4575.15	4003.85	4194.32	3939.46
VDA_001422	hypothetical protein	ADBS01000001:336662-336787	1016.66	-0.466304	-1.38157	9.68014e-10	1.68999e-09	1140.94	1145.35	1253.42	938.814	809.938	811.503
VDA_001423	rare lipoprotein A precursor	ADBS01000001:337013-337882	1223.43	-0.839649	-1.78962	1.37106e-38	5.35294e-38	1583.8	1601.65	1524.69	920.292	876.768	833.364
VDA_001424	rod shape-determining protein RodA	ADBS01000001:337883-339004	1013.1	-0.705844	-1.6311	1.00089e-21	2.67613e-21	1287.85	1334.2	1148.35	782.833	740.116	785.269
VDA_001425	penicillin-binding protein 2 (PBP-2)	ADBS01000001:339001-340962	2728.93	-0.52025	-1.4342	3.43282e-23	9.56983e-23	3249.1	3303.34	3095.49	2232.49	2306.13	2187.03
VDA_001426	hypothetical protein	ADBS01000001:340969-341406	1797.57	-0.770039	-1.70532	7.77535e-24	2.2008e-23	2460.96	2350.93	1990.04	1391.16	1322.63	1269.72
VDA_001427	hypothetical protein	ADBS01000001:341446-341763	3472.26	-0.610974	-1.52729	3.64997e-31	1.23329e-30	4198.1	4325.17	4067.99	2822.29	2801.87	2618.15
VDA_001428	DNA polymerase III delta subunit	ADBS01000001:341947-342975	1962.98	0.167811	1.12335	0.00361841	0.00455785	1919.44	1855.83	1770.23	2154.5	2072.72	2005.15
VDA_001429	LPS-assembly lipoprotein RlpB precursor	ADBS01000001:342972-343658	2346.44	0.141104	1.10275	0.0135647	0.0163767	2256.14	2125.33	2314.92	2398.22	2407.87	2576.17
VDA_001430	leucyl-tRNA synthetase	ADBS01000001:343801-346377	37953.9	0.232444	1.17482	4.44134e-05	6.27142e-05	35000.3	36557.3	33134.7	41544.7	42061.9	39424.3
VDA_001431	hypothetical protein	ADBS01000001:346737-347219	2773.27	0.459547	1.37511	3.80967e-19	9.32077e-19	2316.19	2368.28	2320.28	3236.62	3090.13	3308.1
VDA_001432	hypothetical protein	ADBS01000001:347336-348031	2683.18	0.931173	1.90683	6.12008e-28	1.92332e-27	2017.02	1985.48	1526.84	3661.67	3338.5	3569.56
VDA_001433	apolipoprotein N-acyltransferase/copper homeostasis protein CutE	ADBS01000001:348148-349701	2207.23	-0.558463	-1.4727	1.2002e-21	3.19545e-21	2701.15	2711.27	2476.82	1857.16	1737.58	1759.42
VDA_001434	magnesium and cobalt efflux protein CorC	ADBS01000001:349708-350580	4195.88	-0.0280195	-1.01961	0.6752	0.697418	4347.15	4550.77	3810.66	4229.05	4306.04	3931.59
VDA_001435	predicted metal-dependent hydrolase	ADBS01000001:350658-350894	2064.32	0.393026	1.31315	1.08703e-06	1.6548e-06	1983.78	1857.88	1509.68	2366.05	2373.96	2294.59
VDA_001436	phosphate starvation-inducible protein PhoH	ADBS01000001:351122-352240	10900.9	0.599203	1.51488	5.76147e-24	1.63964e-23	9111.43	8902.49	7980.52	12928.9	13817.8	12664
VDA_001437	tRNA-i(6)A37 methylthiotransferase	ADBS01000001:352363-353787	16172.8	-0.607491	-1.52361	1.18143e-17	2.75725e-17	21143.8	20121.2	17344.2	12949.4	13437.8	12040.5
VDA_001438	monofunctional biosynthetic peptidoglycan transglycosylase	ADBS01000001:353952-354644	644.064	0.527907	1.44184	1.75405e-11	3.28713e-11	540.445	524.697	516.809	712.641	774.029	795.762
VDA_001439	2-octaprenyl-3-methyl-6-methoxy-1,4-benzoquinol hydroxylase	ADBS01000001:354785-355945	3473.63	1.61327	3.05945	1.06433e-155	2.10121e-154	1810.06	1698.63	1617.98	4979.71	5187.79	5547.6
VDA_001440	GTP-binding and nucleic acid-binding protein YchF	ADBS01000001:359888-360979	2339.32	-0.346654	-1.27161	0.102191	0.115888	2478.11	3190.03	2208.77	2465.48	1785.45	1908.08
VDA_001441	peptidyl-tRNA hydrolase	ADBS01000001:361041-361631	1934.69	-0.499807	-1.41402	0.00426583	0.00534336	2240.06	2707.19	1867.8	1790.86	1455.29	1546.93
VDA_001442	ribose-phosphate pyrophosphokinase	ADBS01000001:361948-362895	10364.6	-0.450084	-1.36612	6.9232e-12	1.31789e-11	12314.4	12398.8	11200.4	9433.96	8883.38	7956.75
VDA_001443	4-diphosphocytidyl-2-C-methyl-D-erythritol kinase	ADBS01000001:362928-363809	2939.11	-0.244245	-1.18447	0.00146287	0.0018858	3523.62	3240.05	2799.56	2640.96	2879.67	2550.81
VDA_001444	outer membrane lipoprotein LolB precursor	ADBS01000001:363812-364465	895.742	-0.197962	-1.14708	0.00551483	0.00686402	943.634	1010.6	917.818	798.431	833.877	870.092
VDA_001445	glutamyl-tRNA reductase	ADBS01000001:364726-365979	3654.56	-0.10616	-1.07636	0.0574185	0.0665325	3887.13	3932.16	3546.9	3612.92	3557.94	3390.3
VDA_001446	peptide chain release factor 1	ADBS01000001:366149-367237	5716.98	-0.552986	-1.46712	7.46441e-19	1.81353e-18	7327.11	6839.43	6237.09	4586.83	4837.68	4473.76
VDA_001447	Polypeptide chain release factor methylase	ADBS01000001:367239-368087	3006.15	-0.270377	-1.20612	3.3447e-06	4.95705e-06	3478.58	3348.26	3035.45	2726.75	2730.05	2717.83
VDA_001448	protein SirB1	ADBS01000001:368522-369331	5268.75	0.379223	1.30064	7.68208e-12	1.45881e-11	4847.92	4590.58	4298.52	5830.79	6175.28	5869.4
VDA_001449	2-Keto-3-deoxy-D-manno-octulosonate-8-phosphate synthase	ADBS01000001:369346-370200	5771.59	0.364965	1.28785	1.11676e-12	2.20057e-12	4992.68	5197.97	4941.85	6846.62	6307.94	6342.49
VDA_001450	serine transporter	ADBS01000001:370498-371751	712.244	0.336927	1.26306	3.44075e-05	4.90042e-05	573.687	630.861	683.003	836.452	758.07	791.39
VDA_001451	methyl-accepting chemotaxis protein	ADBS01000001:371852-373735	15720.5	-1.14992	-2.21902	3.40487e-89	3.08898e-88	22055.3	22173	20818.2	9414.47	10526.2	9335.78
VDA_001452	methionine transporter MetT	ADBS01000001:374038-375396	4643.72	-0.218996	-1.16392	0.00115691	0.0014994	4490.84	5040.76	5456.52	4435.73	4331.97	4106.48
VDA_001453	UDP-sugar hydrolase	ADBS01000001:375861-377348	759.073	-0.621394	-1.53836	1.11204e-13	2.26227e-13	1009.05	915.667	836.33	608.328	625.408	559.657
VDA_001454	transcriptional regulator	ADBS01000001:377665-377970	833.801	-0.0779328	-1.0555	0.259855	0.283126	861.066	828.898	879.219	833.527	799.963	800.135
VDA_001455	putative threonine efflux protein	ADBS01000001:378034-378648	877.877	-0.117555	-1.08489	0.192037	0.212554	916.826	849.314	975.718	721.415	921.654	882.334
VDA_001456	hypothetical protein	ADBS01000001:379982-380563	1043.4	0.743173	1.67385	9.70784e-30	3.17757e-29	762.414	764.587	812.741	1335.59	1291.71	1293.33
VDA_001457	hypothetical protein	ADBS01000001:380626-381471	410.426	0.0956971	1.06858	0.289018	0.312191	369.948	400.158	420.309	407.502	430.903	433.734
VDA_001458	lead cadmium zinc and mercury transporting ATPase	ADBS01000001:381680-384568	4098.68	0.31989	1.24824	3.80428e-09	6.47595e-09	3459.28	3592.23	3884.64	4523.47	4641.18	4491.25
VDA_001459	hypothetical protein	ADBS01000001:385565-386230	2171.35	1.09635	2.13813	1.1772e-11	2.21803e-11	1211.71	1222.93	1687.67	2965.6	2935.53	3004.66
VDA_001460	outer membrane protein A precursor	ADBS01000001:386901-387920	64952.4	-0.582073	-1.497	1.98497e-10	3.54831e-10	86906.6	81869	65028.9	52100.8	49994.7	53814.5
VDA_001461	thioredoxin domain-containing protein	ADBS01000001:388593-389447	4854.58	1.01927	2.0269	1.93345e-113	2.29023e-112	3185.84	3216.57	3215.58	6399.15	6605.18	6505.14
VDA_001462	hypothetical oxidoreductase short-chain dehydrogenase/reductase family protein	ADBS01000001:389721-390545	411.838	-0.059312	-1.04197	0.504327	0.530168	433.214	400.158	427.815	387.029	417.936	404.877
VDA_001463	cell division inhibitor	ADBS01000001:390562-391473	689.439	0.318661	1.24717	2.34261e-05	3.35927e-05	634.808	602.278	603.659	729.214	770.04	796.637
VDA_001464	phosphodiesterase YfcE	ADBS01000001:391600-392148	1711.07	-0.109974	-1.07921	0.0645725	0.0745743	1800.41	1687.4	1841	1684.6	1666.76	1586.28
VDA_001465	phosphate acetyltransferase	ADBS01000001:392251-394398	47378.5	-1.03361	-2.04714	5.39813e-38	2.07656e-37	67734.7	67043.8	56348.3	31460.5	33108.7	28574.9
VDA_001466	acetate kinase	ADBS01000001:394560-395756	45453	-0.782827	-1.7205	6.60216e-42	2.71971e-41	58280.1	59392.8	54856.8	33254.3	34862.2	32071.8
VDA_001467	hypothetical iron-regulated protein	ADBS01000001:396761-397699	887.126	-0.983302	-1.97699	1.32098e-39	5.22896e-39	1232.09	1203.54	1102.24	566.408	591.494	626.991
VDA_001468	putative SAM-dependent methyltransferase	ADBS01000001:397818-398645	1472.08	-0.186309	-1.13785	0.00136618	0.00176406	1589.17	1600.63	1511.83	1376.54	1359.54	1394.77
VDA_001469	outer membrane protein C precursor	ADBS01000001:399174-400202	513.108	0.28809	1.22102	0.000741859	0.000971099	470.745	471.614	443.898	558.609	528.654	605.129
VDA_001470	hypothetical protein	ADBS01000001:400279-400992	386.364	0.410536	1.32918	2.20218e-05	3.16514e-05	358.152	340.951	294.86	445.523	459.829	418.868
VDA_001471	phosphoglycerate transport system transcription regulator	ADBS01000001:401041-402318	1626.32	0.457739	1.37339	8.07475e-16	1.76878e-15	1376.85	1390.34	1342.42	1847.41	1940.06	1860.86
VDA_001472	phosphoglycerate transport regulatory protein PgtB	ADBS01000001:402305-404674	1315.28	0.0910669	1.06516	0.162621	0.180953	1238.52	1229.06	1353.14	1334.62	1419.39	1316.94
VDA_001473	phosphoglycerate transport regulatory protein PgtC	ADBS01000001:404678-405919	559.076	-0.541567	-1.45555	5.06868e-10	8.92349e-10	650.893	614.528	723.747	455.271	479.779	430.236
VDA_001474	hypothetical protein	ADBS01000001:406132-406632	4448.41	-0.0538589	-1.03804	0.255935	0.279339	4565.9	4567.11	4461.5	4218.33	4482.59	4395.06
VDA_001475	formate--tetrahydrofolate ligase	ADBS01000001:406972-408726	616.16	1.11854	2.17127	3.64894e-37	1.38167e-36	384.96	409.345	368.843	915.417	771.037	847.356
VDA_001476	hypothetical protein	ADBS01000001:409105-409224	4865.34	-0.337952	-1.26396	0.171737	0.190691	3800.27	5507.27	7046.62	4391.86	3918.03	4527.97
VDA_001477	pyruvate formate-lyase activating enzyme	ADBS01000001:409320-409868	4158.53	-0.28474	-1.21819	2.76779e-06	4.12149e-06	4452.24	4345.59	4908.61	3844.95	3525.03	3874.75
VDA_001478	peptidase U32	ADBS01000001:410376-412271	1845.4	0.617598	1.53432	4.98939e-12	9.56147e-12	1501.24	1664.94	1197.67	2231.51	2168.48	2308.58
VDA_001479	pyruvate formate-lyase	ADBS01000001:412516-414789	26355.2	0.150318	1.10981	0.00400065	0.0050192	25182.2	26005.1	23756.1	27359.2	28515.4	27313
VDA_001480	formate efflux transporter	ADBS01000001:414845-415684	2117.08	-0.0139045	-1.00968	0.795136	0.810631	2106.02	2071.22	2204.48	2133.05	2119.6	2068.11
VDA_001481	hypothetical protein	ADBS01000001:416233-417981	14637.7	-0.321361	-1.24951	1.81016e-12	3.54025e-12	16334.5	16625.9	15827	13334.5	13071.7	12632.5
VDA_001482	exodeoxyribonuclease III	ADBS01000001:418192-418998	6638.06	0.946479	1.92716	1.2878e-97	1.29981e-96	4408.27	4626.31	4565.5	8858.78	8588.14	8781.37
VDA_001483	transglycosylase associated protein	ADBS01000001:419461-419709	749.581	0.644593	1.5633	4.80374e-14	9.93343e-14	608.001	511.426	633.681	887.146	970.529	886.706
VDA_001484	hypothetical protein	ADBS01000001:419872-421524	700.03	-0.742091	-1.6726	1.75654e-23	4.93184e-23	901.814	844.21	884.58	509.865	523.667	536.046
VDA_001485	hypothetical HlyD family secretion protein	ADBS01000001:423154-424263	297.879	-0.122726	-1.08879	0.217642	0.239627	321.693	304.202	305.582	287.591	296.246	271.958
VDA_001486	RND multidrug efflux transporter	ADBS01000001:424263-427385	969.799	0.0336891	1.02363	0.612017	0.635292	938.273	995.29	941.407	956.362	1005.44	982.023
VDA_001487	PTS system fructose-specific IIB component	ADBS01000001:427563-427871	358.212	0.157571	1.11541	0.118765	0.133641	347.429	340.951	327.026	427.975	349.111	356.781
VDA_001488	putative PTS system nitrogen regulatory IIA component	ADBS01000001:427892-428698	356.551	-0.233942	-1.17604	0.0111659	0.0135694	386.032	384.846	385.998	332.436	314.2	335.794
VDA_001489	putative ARAC-type regulatory protein	ADBS01000001:428695-429567	265.514	-0.0282994	-1.01981	0.785953	0.802572	280.946	265.411	258.404	256.395	257.345	274.582
VDA_001490	mannose-6-phosphate isomerase	ADBS01000001:429906-431036	4236.18	0.0366083	1.0257	0.45568	0.481933	4167	4021.99	4358.57	4265.12	4322.99	4281.38
VDA_001491	phospholipase A1 precursor	ADBS01000001:431303-432157	1466.15	-0.419844	-1.33778	3.41971e-10	6.05441e-10	1662.08	1600.63	1772.38	1193.26	1342.58	1226
VDA_001492	phosphotransferase system fructose-specific	ADBS01000001:432741-434567	7287.94	-1.10105	-2.14511	4.86457e-79	3.70629e-78	10601.9	10019.3	9214.64	4767.19	4670.11	4454.52
VDA_001493	chorismate synthase	ADBS01000001:434848-435936	3976.27	0.762401	1.69631	2.80673e-47	1.28995e-46	2903.82	2850.1	3091.2	4824.71	5030.19	5157.59
VDA_001494	hypothetical membrane protein	ADBS01000001:436076-436711	640.007	0.204446	1.15224	0.00975387	0.0119227	576.904	568.591	639.042	673.646	668.299	713.563
VDA_001495	sepiapterin reductase	ADBS01000001:438655-439269	0					0	0	0	0	0	0
VDA_001496	TagF domain protein	ADBS01000001:439318-441384	0					0	0	0	0	0	0
VDA_001497	putative polysaccharide polymerase	ADBS01000001:441391-442584	0					0	0	0	0	0	0
VDA_001498	glycosyltransferase	ADBS01000001:442581-443516	0					0	0	0	0	0	0
VDA_001499	membrane protein involved in the export of O-antigen teichoic acid lipoteichoic acids	ADBS01000001:443506-444744	0					0	0	0	0	0	0
VDA_001500	O-antigen chain length determinant protein	ADBS01000001:444752-445810	0					0	0	0	0	0	0
VDA_001501	WbcZ	ADBS01000001:446125-446931	0					0	0	0	0	0	0
VDA_001502	UDP-glucose lipid carrier transferase	ADBS01000001:446957-448198	0					0	0	0	0	0	0
VDA_001503	outer membrane protein A precursor	ADBS01000001:448827-449780	30833.5	-1.35152	-2.55182	1.07932e-117	1.38286e-116	45379.2	46571.4	41026.3	17201.8	17143.4	17679
VDA_001504	hypothetical protein	ADBS01000001:450166-452379	2817.29	-0.940492	-1.91918	9.73718e-60	5.61857e-59	3784.19	3870.91	3461.12	1933.2	1975.97	1878.35
VDA_001505	protein of unknown function DUF1017	ADBS01000001:452379-453197	1013.87	-0.941746	-1.92085	1.21425e-32	4.22097e-32	1386.5	1413.82	1201.96	679.495	742.111	659.346
VDA_001506	hypothetical lipoprotein	ADBS01000001:453214-453915	1378.79	-0.831004	-1.77892	1.81464e-40	7.29339e-40	1795.05	1807.86	1694.1	1031.43	988.483	955.789
VDA_001507	hypothetical protein	ADBS01000001:454044-454271	9241.47	-1.92478	-3.7968	1.07726e-143	1.85798e-142	13705.2	14205.6	16012.5	4280.72	3764.42	3480.37
VDA_001508	putative capsular polysaccharide transport protein	ADBS01000001:455014-455994	6237.69	-0.928546	-1.90336	1.06407e-83	8.90695e-83	8168.87	8276.73	8094.17	4398.68	4390.82	4096.86
VDA_001509	low molecular weight protein-tyrosine-phosphatase wzb	ADBS01000001:456336-456623	1859.97	-1.21901	-2.32786	1.23873e-88	1.11415e-87	2623.95	2712.29	2472.53	1108.44	1167.03	1075.59
VDA_001510	tyrosine-protein kinase wzc	ADBS01000001:457199-459169	6872.67	-1.39849	-2.63625	1.08367e-148	1.94379e-147	9802	10224.4	9878.34	3865.42	3946.95	3518.84
VDA_001511	undecaprenyl-phosphate N-acetylglucosaminyl 1-phosphate transferase	ADBS01000001:459427-460509	0					0	0	0	0	0	0
VDA_001512	O-antigen flippase Wzx	ADBS01000001:460750-462213	0					0	0	0	0	0	0
VDA_001513	hypothetical protein	ADBS01000001:462224-463201	0					0	0	0	0	0	0
VDA_001514	hypothetical protein	ADBS01000001:463220-464035	0					0	0	0	0	0	0
VDA_001515	hypothetical protein	ADBS01000001:464038-465045	0					0	0	0	0	0	0
VDA_001516	putative glycosyl transferase	ADBS01000001:465035-465874	0					0	0	0	0	0	0
VDA_001517	hypothetical protein	ADBS01000001:465832-467133	0					0	0	0	0	0	0
VDA_001518	UDP-glucose dehydrogenase	ADBS01000001:468010-469179	0					0	0	0	0	0	0
VDA_001519	dTDP-glucose 4,6-dehydratase	ADBS01000001:469192-470253	1951.87	-1.46573	-2.76203	2.18768e-83	1.80714e-82	2771.93	3087.95	2742.73	1054.83	1132.12	921.685
VDA_001520	glucose-1-phosphate thymidylyltransferase	ADBS01000001:470332-471204	10.173	-0.730791	-1.65955	0.112396	0.12691	9.6508	13.2705	16.0833	12.6735	4.9873	4.37232
VDA_001521	dTDP-4-dehydrorhamnose reductase	ADBS01000001:471217-472107	0					0	0	0	0	0	0
VDA_001522	dTDP-4-dehydrorhamnose 3,5-epimerase	ADBS01000001:472125-472670	0					0	0	0	0	0	0
VDA_001523	rhamnosyl transferase	ADBS01000001:472672-473454	0					0	0	0	0	0	0
VDA_001524	UTP--glucose-1-phosphate uridylyltransferase	ADBS01000001:473451-474341	1463.8	-1.12753	-2.18484	1.35032e-48	6.33582e-48	1843.3	2192.7	1992.18	884.221	999.455	870.966
VDA_001525	transposase	ADBS01000001:474473-475681	283.761	0.254667	1.19306	0.0133626	0.0161514	267.006	263.369	245.538	289.541	323.177	313.933
VDA_001526	N-acetylmuramoyl alanine amidase	ADBS01000001:475924-476559	0					0	0	0	0	0	0
VDA_001527	transposase	ADBS01000001:476591-477799	260.042	0.425364	1.34291	7.13687e-05	9.93906e-05	224.113	215.391	226.238	277.842	299.238	317.43
VDA_001528	metallo-beta-lactamase family protein RNA-specific	ADBS01000001:478183-479610	86.1922	0.86137	1.81676	1.30039e-06	1.9653e-06	64.3387	67.3735	50.3942	125.76	108.723	100.563
VDA_001529	5-methylaminomethyl-2-thiouridine-forming enzyme MnmC	ADBS01000001:480623-482923	1764.23	-0.0217691	-1.0152	0.80341	0.818003	2026.67	1806.83	1498.96	1677.78	1846.3	1728.82
VDA_001530	3-oxoacyl-[acyl-carrier-protein] synthase KASI	ADBS01000001:483113-484327	18884	0.368747	1.29123	1.0345e-13	2.1059e-13	15865.9	16386	17189.8	20908.4	21950.1	21003.8
VDA_001531	UDP-glucose dehydrogenase	ADBS01000001:485084-486250	2829.21	0.204964	1.15266	4.80085e-05	6.74267e-05	2687.21	2658.19	2539.01	2996.8	3091.13	3002.91
VDA_001532	erythronate-4-phosphate dehydrogenase	ADBS01000001:486417-487601	1849.29	0.223681	1.16771	0.000604528	0.000794978	1768.24	1805.81	1542.92	1989.74	2018.86	1970.17
VDA_001533	aspartate-semialdehyde dehydrogenase	ADBS01000001:487585-488598	5733.12	-0.153982	-1.11264	0.00217087	0.00277231	6356.66	5971.74	5788.9	5390.14	5515.96	5375.33
VDA_001534	hypothetical protein	ADBS01000001:488979-492971	6063.72	-0.834532	-1.78328	5.975e-48	2.77039e-47	8266.45	7818.39	7233.18	4272.92	4513.51	4277.88
VDA_001535	sialyltransferase 0160	ADBS01000001:493253-494785	0					0	0	0	0	0	0
VDA_001536	tRNA pseudouridine synthase A	ADBS01000001:494958-495743	1723.93	-0.084869	-1.06059	0.224854	0.247048	1916.22	1656.78	1750.93	1606.61	1801.41	1611.64
VDA_001537	acetyl-coenzyme A carboxyl transferase beta chain	ADBS01000001:496194-497126	16397.6	0.609531	1.52576	1.71916e-39	6.79651e-39	12517.1	13040.9	13383.4	20214.2	19777.6	19452.5
VDA_001538	dihydrofolate synthase/folylpolyglutamate synthase	ADBS01000001:497351-498619	3428.22	-0.490451	-1.40488	2.58895e-14	5.39264e-14	4353.59	3941.35	3723.81	2850.56	2987.39	2712.59
VDA_001539	DedD protein	ADBS01000001:498673-499341	3239.12	-0.223036	-1.16719	4.13814e-05	5.85119e-05	3676.96	3479.94	3311.01	2927.58	3065.2	2974.05
VDA_001540	amidophosphoribosyltransferase	ADBS01000001:499967-501484	2248.87	0.326805	1.25423	1.72296e-08	2.84502e-08	2081.36	2047.75	1854.94	2541.53	2480.68	2486.98
VDA_001541	hypothetical protein	ADBS01000001:501637-502236	3682.34	-0.997367	-1.99635	1.43911e-83	1.19507e-82	5059.17	4887.64	4777.8	2369.95	2554.5	2445
VDA_001542	transcriptional regulator	ADBS01000001:502615-503277	11393.1	-1.0293	-2.04103	1.58844e-85	1.36981e-84	16078.2	14790.5	15027.1	7123.49	7712.36	7627.07
VDA_001543	hypothetical response regulator	ADBS01000001:503813-504865	2174.94	-1.90254	-3.7387	0.000000000000000000000000000000000000000000000000000000000000000000000000000000000000000000000000000000000000000000000000000000000000000000000000000000000000000000000000000000000000000000000000000000000000000000000000000000000000000000000000000000000248595019282497	0.0000000000000000000000000000000000000000000000000000000000000000000000000000000000000000000000000000000000000000000000000000000000000000000000000000000000000000000000000000000000000000000000000000000000000000000000000000000000000000000000000000000109907009229262	3413.17	3513.63	3373.2	952.463	894.722	902.447
VDA_001544	di-/tripeptide transporter	ADBS01000001:504919-506022	3680.27	-0.687743	-1.61076	2.2157e-43	9.44984e-43	4455.45	4511.98	4658.79	2748.2	2925.55	2781.67
VDA_001545	transcriptional activator RfaH	ADBS01000001:506638-507240	1828.85	0.48866	1.40314	2.86147e-16	6.3839e-16	1552.71	1418.93	1593.32	2147.67	2156.51	2103.96
VDA_001546	UTP--glucose-1-phosphate uridylyltransferase	ADBS01000001:507328-508230	2851.85	0.615685	1.53229	1.22261e-27	3.81868e-27	2188.59	2341.74	2223.78	3612.92	3270.67	3473.37
VDA_001547	methylenetetrahydrofolate dehydrogenase (NADP+)/methenyltetrahydrofolate cyclohydrolase	ADBS01000001:508492-509352	2219.63	0.19123	1.14174	0.00332872	0.00420308	2271.16	2000.79	1945	2354.35	2452.76	2293.72
VDA_001548	cell division trigger factor	ADBS01000001:510198-511496	53141.8	-0.255659	-1.19388	2.26027e-05	3.24416e-05	59910	59775.6	53854.3	49644.1	48005.8	47660.9
VDA_001549	ATP-dependent Clp protease proteolytic subunit	ADBS01000001:511602-512225	21871.9	-0.110856	-1.07987	0.0690134	0.0793819	24321.1	23113.2	20705.6	20888.9	21246.9	20955.7
VDA_001550	ATP-dependent Clp protease ATP-binding subunit ClpX	ADBS01000001:512440-513618	37014.5	-0.413344	-1.33177	4.70221e-12	9.02766e-12	43876.8	43944.9	39049.1	32316.5	31644.4	31255.1
VDA_001551	ATP-dependent protease La Type I	ADBS01000001:513844-516207	43281.3	1.13073	2.18969	1.86862e-96	1.86209e-95	27855.4	27729.3	25763.2	60811.4	59168.4	58360
VDA_001552	DNA-binding protein HU-beta	ADBS01000001:516408-516680	5029.29	0.44896	1.36506	2.66684e-15	5.74551e-15	4505.85	4030.16	4220.25	6029.67	5523.94	5865.9
VDA_001553	peptidyl-prolyl cis-trans isomerase PpiD	ADBS01000001:517226-518923	23780.7	-1.36462	-2.57508	5.92726e-176	1.45357e-174	34537	35246.5	33021.1	13531.4	13358	12990.2
VDA_001554	putative DNA uptake protein	ADBS01000001:519086-519373	71.3771	-1.28503	-2.43687	9.29604e-11	1.68283e-10	108.303	115.352	81.4886	43.8698	39.8984	39.3509
VDA_001555	putative cytoplasmic protein	ADBS01000001:519458-519796	743.884	-1.04876	-2.06875	4.96092e-45	2.20571e-44	994.033	1011.62	1005.74	504.991	452.847	494.072
VDA_001556	hypothetical protein	ADBS01000001:519883-520440	149.682	0.64675	1.56564	1.64905e-06	2.47555e-06	125.46	109.227	114.727	190.103	170.566	188.01
VDA_001557	hypothetical protein	ADBS01000001:520450-521070	604.231	0.30108	1.23207	0.000341876	0.000456659	555.457	548.175	520.026	603.454	709.194	689.078
VDA_001558	deoxyguanosinetriphosphate triphosphohydrolase	ADBS01000001:521268-522596	1499.79	0.0616515	1.04366	0.350971	0.375878	1502.31	1498.55	1402.46	1413.58	1592.94	1588.9
VDA_001559	hypothetical protein	ADBS01000001:522596-523180	944.139	0.433899	1.35088	4.27009e-10	7.53871e-10	799.944	795.211	813.813	1017.78	1123.14	1114.94
VDA_001560	aspartate/tyrosine/aromatic aminotransferase	ADBS01000001:523290-524504	5983.67	0.682845	1.6053	2.70352e-44	1.18524e-43	4574.48	4736.56	4463.64	7655.77	7198.67	7272.92
VDA_001561	menaquinone-specific isochorismate synthase	ADBS01000001:524943-526340	3601.57	-0.536074	-1.45002	3.90515e-25	1.14137e-24	4268.87	4434.4	4087.29	2953.9	3006.35	2858.62
VDA_001562	2-succinyl-5-enolpyruvyl-6-hydroxy-3- cyclohexene-1-carboxylic-acid synthase	ADBS01000001:526406-528088	2659.33	-0.287033	-1.22013	8.54545e-05	0.000118796	3195.49	3028.74	2546.52	2431.36	2391.91	2361.93
VDA_001563	2-succinyl-6-hydroxy-2, 4-cyclohexadiene-1-carboxylate synthase	ADBS01000001:528072-528896	682.955	-0.71019	-1.63602	5.52186e-12	1.05497e-11	960.791	894.23	690.508	499.141	540.624	512.436
VDA_001564	O-succinylbenzoate-CoA synthase	ADBS01000001:528949-529923	2498.67	-0.0991187	-1.07112	0.217964	0.239898	2889.88	2666.36	2198.05	2334.85	2444.78	2458.12
VDA_001565	O-succinylbenzoic acid--CoA ligase	ADBS01000001:529911-531341	4412.9	0.0545153	1.03851	0.284985	0.308153	4383.61	4499.73	4104.45	4417.2	4551.41	4520.98
VDA_001566	lysophospholipid transporter LplT/2-acylglycerophosphoethanolamine acyltransferase/acyl-[acyl-carrier-protein] synthetase	ADBS01000001:531426-533303	2832.69	-0.675811	-1.59749	5.44812e-35	1.98625e-34	3671.59	3358.47	3426.81	2123.3	2176.46	2239.5
VDA_001567	transcriptional regulator	ADBS01000001:533318-533683	2378.59	-0.202537	-1.15072	0.000119603	0.000164881	2511.35	2604.09	2519.71	2254.91	2251.27	2130.19
VDA_001568	hypothetical protein	ADBS01000001:534547-535365	4440.5	0.127528	1.09242	0.00675547	0.00836176	4098.37	4276.18	4357.49	4667.75	4646.17	4597.06
VDA_001569	DNA-binding protein inhibitor Id-2-related protein	ADBS01000001:535617-535862	554.23	0.491741	1.40614	6.6347e-08	1.06094e-07	466.456	428.74	485.715	722.39	606.456	615.623
VDA_001570	hypothetical protein	ADBS01000001:536402-536839	868.903	-1.43789	-2.70925	3.31365e-64	2.05971e-63	1166.68	1307.66	1335.98	448.447	522.669	431.985
VDA_001571	hypothetical protein	ADBS01000001:537351-538202	1282.69	-1.21787	-2.32603	4.65126e-82	3.77269e-81	1827.22	1723.13	1834.56	794.531	762.06	754.662
VDA_001572	3',5'-cyclic-nucleotide phosphodiesterase	ADBS01000001:538330-539313	1045.38	-0.89613	-1.86107	3.5351e-43	1.49445e-42	1368.27	1361.76	1350.99	737.988	751.088	702.195
VDA_001573	putative inner membrane protein	ADBS01000001:539576-540439	1674.18	0.164892	1.12108	0.00776387	0.00957218	1553.78	1633.3	1548.28	1653.41	1831.34	1825.01
VDA_001574	tRNA-dihydrouridine synthase C	ADBS01000001:540680-541624	1344.7	-0.759622	-1.69305	6.39514e-26	1.9064e-25	1849.74	1665.96	1559	966.111	1038.36	989.019
VDA_001575	putative preprotein translocase SecA	ADBS01000001:541847-542431	1400.47	-0.822641	-1.76864	2.94485e-37	1.11641e-36	1877.62	1782.34	1709.12	1040.2	1033.37	960.161
VDA_001576	putative Na+/H+-exchanging protein	ADBS01000001:543252-544841	3662.95	-0.343423	-1.26876	1.10056e-11	2.07862e-11	3898.93	4213.91	4179.5	3216.15	3204.84	3264.37
VDA_001577	fatty acid metabolism regulator	ADBS01000001:545774-546289	4306.6	-0.631856	-1.54956	5.68878e-23	1.5747e-22	5497.74	5514.42	4697.39	3442.32	3381.39	3306.35
VDA_001578	hypothetical protein	ADBS01000001:546373-547902	504.794	0.221139	1.16565	0.0108364	0.0131997	478.251	468.552	451.404	495.242	576.532	558.782
VDA_001579	hypothetical protein	ADBS01000001:547989-549260	368.803	0.159826	1.11715	0.0889904	0.101321	329.2	363.409	351.687	381.18	413.946	373.396
VDA_001580	putative Ser protein kinase	ADBS01000001:549311-551245	764.355	-0.0139374	-1.00971	0.863949	0.87341	704.509	758.462	840.619	750.662	806.946	724.931
VDA_001581	hypothetical protein	ADBS01000001:552041-552286	59.6291	0.12305	1.08903	0.537577	0.56211	67.5556	52.0613	51.4665	62.3927	64.8349	59.4636
VDA_001582	UPF0010 protein yeaD	ADBS01000001:552375-553154	2543.33	-0.879997	-1.84037	1.45228e-66	9.4188e-66	3379.93	3290.07	3219.87	1777.22	1820.37	1772.54
VDA_001583	NAD-dependent glyceraldehyde-3-phosphate dehydrogenase	ADBS01000001:553574-554569	192493	-0.748763	-1.68035	7.12249e-26	2.1212e-25	224111	247022	253292	150324	137227	142982
VDA_001584	hypothetical protein	ADBS01000001:555377-556228	515.803	-0.0938094	-1.06718	0.26115	0.28424	532.939	514.488	550.048	485.493	532.644	479.206
VDA_001585	L-asparaginase	ADBS01000001:556793-557758	2002.66	-1.31223	-2.48324	1.3808e-128	1.99739e-127	2874.87	2903.19	2790.98	1162.06	1155.06	1129.81
VDA_001586	protease IV	ADBS01000001:558079-559932	7797.75	-0.456221	-1.37194	1.88405e-14	3.94007e-14	8410.14	9095.42	9560.97	6620.45	6893.45	6206.07
VDA_001588	protein ydjA	ADBS01000001:562281-562829	2478.23	0.620073	1.53695	1.94989e-28	6.18253e-28	1974.13	1906.87	1978.24	3148.88	2848.75	3012.53
VDA_001589	selenide,water dikinase	ADBS01000001:563030-564064	3811.82	-0.409963	-1.32865	4.64193e-12	8.9174e-12	4458.67	4547.71	4044.41	3413.07	3289.62	3117.46
VDA_001590	selenophosphate-dependent tRNA 2-selenouridine synthase	ADBS01000001:564064-565158	3572.95	-0.693477	-1.61718	5.40025e-29	1.7386e-28	4609.87	4439.5	4199.88	2787.2	2890.64	2510.59
VDA_001591	hypothetical protein	ADBS01000001:565252-566091	879.967	-1.75649	-3.37876	1.1069e-105	1.20227e-104	1479.79	1325.01	1272.72	416.276	395.992	390.011
VDA_001592	DNA topoisomerase III	ADBS01000001:566255-568243	1680.78	0.500491	1.4147	9.60493e-19	2.32279e-18	1432.61	1374.01	1368.15	2019.96	1960.01	1929.94
VDA_001593	hypothetical protein	ADBS01000001:568285-569901	538.523	0.704519	1.6296	2.19979e-15	4.75888e-15	392.466	388.929	446.043	619.052	712.187	672.463
VDA_001594	hypothetical protein	ADBS01000001:570288-570401	40.8887	-0.062214	-1.04407	0.789627	0.8058	45.0371	42.874	37.5276	38.0205	39.8984	41.9743
VDA_001595	hypothetical hydrolase of alkaline phosphatase superfamily	ADBS01000001:570453-572321	6137.13	-0.995125	-1.99325	1.92894e-111	2.21793e-110	8329.72	8064.4	8131.7	4114.02	4153.43	4029.53
VDA_001596	hypothetical protein	ADBS01000001:572369-572587	1184.21	-1.24479	-2.36984	3.61125e-83	2.97525e-82	1649.22	1616.96	1733.78	698.018	697.225	710.065
VDA_001597	nucleoid-associated protein NdpA	ADBS01000001:572664-573677	3643.36	-1.09064	-2.12969	3.24587e-84	2.73892e-83	4888.67	4896.83	5094.11	2254.91	2496.64	2229.01
VDA_001598	flavodoxin 1	ADBS01000001:574498-574986	82.9637	1.35155	2.55186	3.26425e-13	6.55566e-13	42.8925	38.7908	56.8275	119.911	125.68	113.68
VDA_001599	pyruvate-flavodoxin oxidoreductase	ADBS01000001:574998-578555	482.619	0.558969	1.47322	5.29638e-11	9.69973e-11	407.478	370.554	392.432	560.559	566.558	598.133
VDA_001600	hydroxylamine reductase	ADBS01000001:578716-580059	281.659	0.353083	1.27729	0.000730473	0.000956593	239.125	240.911	261.621	292.466	333.152	322.677
VDA_001601	acetylornithine deacetylase	ADBS01000001:580326-581450	244.983	0.98764	1.98294	4.17834e-19	1.01989e-18	165.136	164.35	161.905	312.938	334.149	331.422
VDA_001602	membrane protein	ADBS01000001:581534-581995	62.2634	0.567686	1.48214	0.00699226	0.00864803	55.7602	57.1654	36.4554	90.6643	68.8248	64.7103
VDA_001603	hypothetical protein	ADBS01000001:581995-582642	35.4525	0.0235781	1.01648	0.925734	0.931073	35.3863	39.8116	30.0221	34.121	41.8933	31.4807
VDA_001604	Na(+)/(H)+ antiporter NhaC	ADBS01000001:583276-584583	2362.11	-0.946705	-1.92746	2.15606e-65	1.37279e-64	3129.01	3169.62	3034.38	1599.79	1694.69	1545.18
VDA_001605	aspartate-semialdehyde dehydrogenase	ADBS01000001:585429-586547	6613.09	0.17037	1.12535	0.00130018	0.00168161	6261.23	6065.66	6340.02	6731.58	7461	6819.07
VDA_001606	superoxide dismutase [Fe]	ADBS01000001:586740-587324	78092.3	0.41161	1.33017	6.98024e-14	1.43115e-13	67635	67373.5	66021.8	85930.3	92531.4	89061.5
VDA_001607	glutaredoxin-related protein	ADBS01000001:587832-588161	10052.9	-1.0112	-2.01558	2.65026e-72	1.83646e-71	12623.3	13445.1	14263.7	6612.65	6419.66	6952.86
VDA_001608	putative permease	ADBS01000001:588693-590015	9978.12	-0.205679	-1.15323	0.00244169	0.00311184	9548.93	10791	11730.1	8884.13	9353.19	9561.39
VDA_001609	alkyl hydroperoxide reductase subunit C-like protein	ADBS01000001:590308-590913	6402.74	2.14807	4.43233	0	0	2274.37	2293.76	2490.76	10935.3	10219	10203.2
VDA_001610	putative lipase	ADBS01000001:590997-593393	11349	-0.200823	-1.14935	9.46309e-05	0.000131378	11704.3	12544.7	12167.5	10005.2	10717.7	10954.4
VDA_001611	long-chain fatty acid transport protein	ADBS01000001:593417-594709	6417.6	-0.217349	-1.1626	2.81087e-05	4.01242e-05	6510	7079.32	7113.09	5742.07	6017.68	6043.42
VDA_001612	ribonuclease T	ADBS01000001:594967-595632	1065.69	-0.856446	-1.81057	1.83153e-33	6.45974e-33	1469.07	1311.74	1341.34	780.883	717.174	773.901
VDA_001613	sodium-type flagellar protein MotY precursor	ADBS01000001:595803-596696	1312.73	-2.29382	-4.90352	1.50774e-180	3.97713e-179	2213.25	2082.45	2254.87	405.552	413.946	506.315
VDA_001614	endonuclease III	ADBS01000001:596786-597433	1728.74	-0.662177	-1.58247	3.40766e-23	9.50813e-23	2278.66	2133.49	1946.08	1303.42	1382.48	1328.31
VDA_001615	electron transport complex protein RnfE	ADBS01000001:597507-598193	1320.57	-1.09405	-2.13473	2.40664e-65	1.52001e-64	1817.57	1864	1717.69	838.401	813.928	871.841
VDA_001616	electron transport complex protein RnfG	ADBS01000001:598196-598828	1132.43	-1.08117	-2.11575	3.53737e-43	1.49445e-42	1650.29	1558.78	1407.82	673.646	786.996	717.06
VDA_001617	electron transport complex protein RnfD	ADBS01000001:598837-599886	1795.65	-1.06274	-2.0889	2.00717e-76	1.47553e-75	2438.44	2511.19	2338.51	1151.34	1187.98	1146.42
VDA_001618	electron transport complex protein RnfC	ADBS01000001:599889-601151	2396.98	-0.689047	-1.61222	8.68013e-22	2.32681e-21	3261.97	2975.66	2643.02	1759.67	1884.2	1857.36
VDA_001619	electron transport complex protein RnfB	ADBS01000001:602330-602908	1855.77	-0.488493	-1.40298	6.21481e-14	1.27839e-13	2259.36	2262.12	1980.39	1554.94	1585.96	1491.84
VDA_001620	electron transport complex protein RnfA	ADBS01000001:602910-603491	1706.51	-0.566502	-1.48093	2.48372e-19	6.11004e-19	1910.86	2030.39	2173.39	1369.71	1341.58	1413.13
VDA_001621	alpha-aspartyl dipeptidase Peptidase E	ADBS01000001:603872-604609	4375.85	-0.841169	-1.7915	8.11695e-51	3.98111e-50	5253.25	5661.41	5941.16	3184.95	3045.25	3169.06
VDA_001622	hypothetical protein	ADBS01000001:605376-605810	72.1999	0.185972	1.13758	0.328835	0.353014	52.5433	70.4359	79.3441	67.2671	85.7816	77.8273
VDA_001623	excinuclease ABC subunit B	ADBS01000001:606009-608036	4001.02	1.23529	2.35429	3.32105e-122	4.36359e-121	2305.47	2331.53	2514.35	5458.38	5683.53	5712.87
VDA_001624	putative repressor protein luxO	ADBS01000001:608384-609823	1914.83	0.565985	1.4804	9.88677e-22	2.64574e-21	1519.47	1477.11	1634.06	2209.09	2331.07	2318.2
VDA_001625	hypothetical protein	ADBS01000001:610160-611053	2205.87	-0.645931	-1.56475	2.3232e-22	6.31387e-22	2929.56	2698	2450.02	1733.35	1736.58	1687.72
VDA_001626	hypothetical protein	ADBS01000001:611216-611791	180.708	0.388265	1.30882	0.00351344	0.00442741	137.256	142.913	188.71	212.525	210.464	192.382
VDA_001627	molybdenum cofactor biosynthesis protein A	ADBS01000001:612463-613449	4425.03	-0.77119	-1.70668	1.99675e-46	9.03142e-46	5298.29	5706.33	5740.65	3420.87	3187.88	3196.17
VDA_001628	molybdenum cofactor biosynthesis protein C	ADBS01000001:613523-614002	2221.46	-0.857427	-1.8118	8.13188e-50	3.89709e-49	2987.46	2886.85	2718.07	1528.62	1575.99	1631.75
VDA_001629	hypothetical protein	ADBS01000001:613999-614244	1557.48	-0.643488	-1.5621	1.56475e-24	4.51863e-24	1961.26	1965.06	1772.38	1242	1221.89	1182.28
VDA_001630	hypothetical protein	ADBS01000001:615057-615593	411.688	0.137246	1.0998	0.143032	0.159722	383.888	375.658	417.093	391.904	446.862	454.721
VDA_001631	hypothetical protein	ADBS01000001:616124-616285	515.76	0.75573	1.68849	1.44915e-11	2.72225e-11	340.995	329.722	478.209	667.796	647.352	630.489
VDA_001632	oligopeptide ABC transporter periplasmic oligopeptide-binding protein OppA	ADBS01000001:616777-618405	12074.7	0.253793	1.19234	0.000267319	0.000360135	9703.35	11160.5	12174	13320.8	13196.4	12893.1
VDA_001633	oligopeptide transport system permease protein OppB	ADBS01000001:618485-619405	1147.3	0.225377	1.16908	0.00466	0.00582082	948.996	1035.1	1189.09	1181.56	1248.82	1280.22
VDA_001634	oligopeptide transport system permease protein OppC	ADBS01000001:619417-620331	1238.9	0.3028	1.23354	0.000190017	0.000258769	972.587	1108.6	1245.92	1308.3	1380.49	1417.51
VDA_001635	oligopeptide transport ATP-binding protein OppD	ADBS01000001:620405-621376	1660.73	0.52258	1.43652	5.58458e-19	1.35891e-18	1388.64	1347.47	1352.07	1868.85	2032.82	1974.54
VDA_001636	oligopeptide transport ATP-binding protein OppF	ADBS01000001:621370-622356	1535.95	0.458785	1.37438	2.11597e-11	3.95831e-11	1232.09	1280.1	1367.08	1668.03	1915.12	1753.3
VDA_001637	putative two-component response regulator and GGDEF family protein YeaJ	ADBS01000001:622442-623995	108.767	0.0225974	1.01579	0.88206	0.890285	97.5804	106.164	120.088	107.237	108.723	112.806
VDA_001638	hypothetical protein	ADBS01000001:624000-624935	162.945	-0.0892329	-1.0638	0.492884	0.519531	153.341	165.371	185.494	146.233	164.581	162.65
VDA_001639	hypothetical protein	ADBS01000001:625178-626311	2447.84	-0.96352	-1.95006	4.12149e-79	3.15545e-78	3225.51	3200.24	3286.35	1684.6	1614.89	1675.47
VDA_001640	nitric oxide reductase FlRd-NAD(+) reductase	ADBS01000001:626997-628148	475.945	0.32924	1.25635	0.00015384	0.000210691	409.623	413.428	441.754	568.358	512.695	509.812
VDA_001641	anaerobic nitric oxide reductase flavorubredoxin	ADBS01000001:628173-629660	290.811	0.479531	1.39429	4.0456e-06	5.96483e-06	226.258	249.078	253.043	328.536	324.175	363.777
VDA_001642	adenylosuccinate lyase	ADBS01000001:629924-631291	8281.97	-0.940156	-1.91874	9.27924e-70	6.29105e-69	10867.9	11238.1	10568.9	5882.46	5822.18	5312.37
VDA_001643	hypothetical protein	ADBS01000001:631374-631994	3523.56	-0.329626	-1.25669	7.33836e-05	0.000102106	4460.82	3999.54	3316.37	3111.83	3236.76	3016.03
VDA_001644	tRNA (5-methylaminomethyl-2-thiouridylate)-methyltransferase	ADBS01000001:632010-633011	6800.5	-0.373473	-1.29547	2.98822e-08	4.88289e-08	7991.94	8225.69	6815.02	5769.37	6175.28	5825.68
VDA_001645	putative pseudouridine synthase family 1protein	ADBS01000001:633399-634046	745.555	-0.732114	-1.66107	3.19842e-21	8.41564e-21	995.105	930.979	867.424	552.76	580.522	546.54
VDA_001646	isocitrate dehydrogenase [NADP]	ADBS01000001:634189-635442	19166.3	0.62399	1.54113	1.22093e-42	5.0964e-42	14867.6	15019.2	15354.2	23684.8	23591.9	22479.8
VDA_001647	cold shock protein CspD	ADBS01000001:635868-636089	3478.62	0.315557	1.24449	0.000259604	0.000350192	2651.83	3013.43	3629.46	4062.35	3754.44	3760.2
VDA_001648	ATP-dependent Clp protease ATP-binding subunit ClpA	ADBS01000001:636712-638976	12143.5	0.267532	1.20375	3.01701e-09	5.16098e-09	10711.3	11338.1	11009.5	13392	12931.1	13479
VDA_001649	translation initiation factor IF-1	ADBS01000001:639109-639327	9780.01	-1.13974	-2.20342	3.14446e-15	6.7606e-15	11756.8	13318.5	15394.9	6833.95	5850.11	5525.74
VDA_001650	leucyl/phenylalanyl-tRNA--protein transferase	ADBS01000001:639527-640210	438.874	0.287403	1.22044	0.0032109	0.00406084	441.792	403.22	339.893	495.242	488.756	464.34
VDA_001651	leucyl/phenylalanyl-tRNA--protein transferase	ADBS01000001:640223-640936	882.529	0.407378	1.32627	1.47475e-08	2.44159e-08	804.234	766.629	704.447	981.709	1019.4	1018.75
VDA_001652	transport ATP-binding protein CydC	ADBS01000001:641126-642847	2106.76	-1.31704	-2.49155	5.99372e-98	6.08877e-97	3146.16	3082.85	2795.27	1255.65	1187.98	1172.66
VDA_001653	transport ATP-binding protein CydD	ADBS01000001:642840-644621	2031.72	-1.33609	-2.52466	5.93928e-55	3.13334e-54	3156.89	3026.7	2556.17	1036.3	1282.73	1131.56
VDA_001654	thioredoxin reductase	ADBS01000001:644770-645729	7440.72	-0.129831	-1.09417	0.00398121	0.00499681	7556.58	7906.18	7863.65	7280.44	7004.17	7033.31
VDA_001655	leucine-responsive regulatory protein	ADBS01000001:646399-646893	7260.55	-0.0943472	-1.06758	0.509455	0.535201	6250.5	7339.63	8911.2	7097.16	6847.57	7117.26
VDA_001656	cell division protein FtsK	ADBS01000001:648017-650686	6354.22	-0.146129	-1.1066	0.00531277	0.00661515	6900.33	6882.3	6245.67	5918.53	6111.44	6067.03
VDA_001657	outer membrane lipoprotein carrier protein LolA	ADBS01000001:650819-651430	1469.84	-0.597685	-1.51329	7.44017e-23	2.05046e-22	1766.1	1848.69	1696.25	1150.36	1198.95	1158.66
VDA_001658	putative ATPase protein	ADBS01000001:651537-652880	2111.11	-0.926212	-1.90028	1.23841e-63	7.60736e-63	2767.64	2869.5	2664.46	1437.96	1477.24	1449.86
VDA_001659	seryl-tRNA synthetase	ADBS01000001:653065-654375	22119.4	-0.77712	-1.71371	2.14394e-53	1.1087e-52	27113.4	28468.4	28248.6	16181.1	17026.7	15678.3
VDA_001660	hypothetical protein	ADBS01000001:654424-655293	157.265	-0.674842	-1.59642	3.2771e-07	5.08744e-07	175.859	194.975	210.155	121.861	122.688	118.053
VDA_001661	putative proton/glutamate symporter	ADBS01000001:655516-656832	8297.19	-1.17103	-2.25173	6.47251e-48	2.99664e-47	9934.97	11275.9	13291.2	5175.67	5057.12	5048.28
VDA_001662	coenzyme A disulfide reductase	ADBS01000001:657335-658663	1631.17	0.519027	1.43299	2.91931e-19	7.17596e-19	1354.33	1305.62	1361.72	1851.31	1964	1950.05
VDA_001663	sodium/dicarboxylate symporter family protein	ADBS01000001:658728-660128	280.383	0.62899	1.54648	1.9702e-09	3.39433e-09	213.39	214.37	231.599	337.31	362.078	323.552
VDA_001664	methionyl-tRNA synthetase	ADBS01000001:660483-662531	22940	-0.210289	-1.15692	0.000299332	0.000401368	25741.9	25436.6	22656	21252.5	21711.7	20841.1
VDA_001665	Mrp protein	ADBS01000001:662778-663863	3035.05	0.238801	1.18001	1.80209e-05	2.6044e-05	2838.41	2901.14	2611.92	3390.65	3217.81	3250.38
VDA_001666	uridine kinase	ADBS01000001:664009-664653	5502.43	-0.908006	-1.87645	1.98091e-52	1.00616e-51	6651.55	7269.19	7623.47	3864.45	3955.93	3650.01
VDA_001667	deoxycytidine triphosphate deaminase	ADBS01000001:664866-665369	2468.29	-0.242236	-1.18282	1.51625e-05	2.20042e-05	2559.61	2827.65	2638.73	2285.13	2201.4	2297.22
VDA_001668	AsmA protein	ADBS01000001:665592-667712	4512.21	0.0627685	1.04447	0.18176	0.201535	4327.85	4388.46	4525.83	4493.25	4683.08	4654.77
VDA_001669	putative membrane protein	ADBS01000001:667877-668920	867.561	-0.496768	-1.41105	1.40132e-13	2.83974e-13	1024.06	999.373	1023.97	723.365	720.167	714.437
VDA_001670	hypothetical protein	ADBS01000001:669037-669243	484.737	1.10352	2.14879	1.87574e-21	4.96455e-21	250.921	295.014	374.204	730.189	650.344	607.752
VDA_001671	C4-dicarboxylate like transporter	ADBS01000001:669962-671290	369.033	0.0210432	1.01469	0.820942	0.8345	357.08	356.263	385.998	351.934	379.035	383.89
VDA_001672	hypothetical protein	ADBS01000001:671370-671528	549.221	0.630848	1.54847	2.84673e-14	5.91389e-14	399.972	430.782	461.054	685.344	655.332	662.844
VDA_001673	cob(I)alamin adenosyltransferase	ADBS01000001:671958-672563	3153.98	1.19475	2.28904	6.25511e-119	8.04705e-118	1954.82	1972.21	1821.7	4383.08	4369.87	4422.16
VDA_001674	cobalamin synthase	ADBS01000001:672568-673371	1266.32	0.653108	1.57255	4.64132e-26	1.38753e-25	992.961	979.978	978.935	1490.6	1598.93	1556.55
VDA_001677	sulfate permease	ADBS01000001:674530-676086	2483.07	-2.7078	-6.53325	0	0	4329.99	4527.29	4069.07	644.399	718.172	609.501
VDA_001678	ribonuclease E	ADBS01000001:676394-679681	32550.9	-0.595442	-1.51093	4.18429e-16	9.27124e-16	42492.5	40614	34469.7	25587.8	26720	25421.5
VDA_001679	ribosomal large subunit pseudouridine synthase C	ADBS01000001:680187-681221	3425.83	-0.798321	-1.73908	3.80036e-61	2.23815e-60	4416.85	4355.8	4280.29	2565.9	2494.65	2441.5
VDA_001680	Maf/YceF/YhdE family protein	ADBS01000001:681300-681896	1246.57	0.139716	1.10169	0.0294614	0.0348387	1231.01	1174.95	1151.56	1319.99	1357.54	1244.36
VDA_001681	hypothetical protein YceD (clustered with ribosomal protein L32p)	ADBS01000001:682526-682759	42245.2	-1.51152	-2.85111	5.71097e-166	1.2714e-164	63099.1	61331.3	63300.5	22918.6	22017.9	20803.5
VDA_001682	LSU ribosomal protein L32p	ADBS01000001:682782-682952	4702.13	-1.42202	-2.6796	6.72333e-17	1.53265e-16	7201.64	8066.44	5361.09	2368.97	2618.33	2596.28
VDA_001683	phosphate:acyl-ACP acyltransferase PlsX	ADBS01000001:682965-683987	3584.17	-1.2484	-2.37577	8.71749e-56	4.64587e-55	5703.63	5071.39	4371.43	2133.05	2192.42	2033.13
VDA_001684	3-oxoacyl-[acyl-carrier-protein] synthase KASIII	ADBS01000001:683993-684949	5657.03	-0.593029	-1.50841	7.50095e-29	2.40015e-28	6429.58	7179.36	6806.44	4603.41	4399.8	4523.6
VDA_001685	malonyl CoA-acyl carrier protein transacylase	ADBS01000001:685081-686010	14668.5	-0.210364	-1.15698	6.7984e-06	9.9488e-06	15978.5	16122.7	15110.8	13692.3	13267.2	13839.3
VDA_001686	3-oxoacyl-[acyl-carrier protein] reductase	ADBS01000001:686036-686770	15226.3	0.0479536	1.0338	0.388988	0.415176	15118.5	15341.8	14458.9	16236.7	14386.4	15815.6
VDA_001687	acyl carrier protein	ADBS01000001:686929-687165	46516	-0.0659334	-1.04676	0.422243	0.4484	43817.9	44168.4	54761.4	47103.5	43843.4	45401.3
VDA_001688	3-oxoacyl-[acyl-carrier-protein] synthase KASII	ADBS01000001:687250-688488	12712.9	-0.488323	-1.40281	9.14053e-17	2.07763e-16	15158.2	15674.5	13709.4	11078.6	10430.4	10226
VDA_001689	aminodeoxychorismate lyase	ADBS01000001:688622-689431	938.751	-1.10033	-2.14404	3.04367e-58	1.70002e-57	1285.7	1268.87	1287.73	601.504	619.423	569.276
VDA_001690	hypothetical protein	ADBS01000001:689425-690438	1303.07	-1.06569	-2.09317	1.46091e-60	8.5716e-60	1802.56	1827.25	1663.01	863.748	839.862	821.996
VDA_001691	thymidylate kinase	ADBS01000001:690435-691064	1020.76	-0.47815	-1.39296	1.31313e-09	2.27856e-09	1322.16	1161.68	1082.94	818.904	882.753	856.1
VDA_001692	DNA polymerase III delta prime subunit	ADBS01000001:691065-692027	1696.74	-0.322508	-1.2505	6.66146e-08	1.06468e-07	1963.4	1882.37	1813.12	1463.3	1484.22	1574.04
VDA_001693	putative deoxyribonuclease YcfH	ADBS01000001:692129-692908	1949.5	-0.166821	-1.12258	0.00214753	0.00274363	2130.68	2068.16	1987.89	1831.81	1840.31	1838.12
VDA_001694	PTS system maltose and glucose-specific IIBC component	ADBS01000001:693449-695074	21570.2	-0.661877	-1.58214	3.36478e-35	1.23533e-34	25191.8	26543.1	27583.9	16809	17269	16024.6
VDA_001695	phosphotransferase system glucose-specific IIBC component	ADBS01000001:696128-697558	4954.12	-0.51622	-1.4302	4.79604e-24	1.36737e-23	5713.28	6026.87	5755.67	4275.85	3976.88	3976.19
VDA_001696	hypothetical protein	ADBS01000001:697902-698330	456.437	-1.24464	-2.36959	1.82108e-21	4.82802e-21	790.294	615.549	525.387	270.043	230.413	306.937
VDA_001697	hypothetical protein	ADBS01000001:698377-698829	468.85	-0.845875	-1.79735	4.08853e-19	9.98748e-19	646.604	614.528	547.903	366.557	312.205	325.301
VDA_001698	membrane protein	ADBS01000001:698937-699836	240.393	-0.0163107	-1.01137	0.881832	0.890285	258.427	227.641	239.105	233.972	252.358	230.858
VDA_001699	predicted signal transduction protein	ADBS01000001:700133-701047	223.569	-2.05269	-4.14879	8.38599e-59	4.743e-58	338.85	372.596	372.06	79.9406	88.774	89.1953
VDA_001700	DNA transformation protein TfoX	ADBS01000001:701597-702187	183.228	0.725875	1.6539	2.53606e-08	4.15919e-08	113.665	144.955	154.399	214.475	238.393	233.482
VDA_001701	D-serine dehydratase transcriptional activator	ADBS01000001:702291-703223	500.428	-0.119378	-1.08627	0.199199	0.220171	482.54	520.613	560.77	427	509.702	501.942
VDA_001702	D-lactate dehydrogenase	ADBS01000001:703246-704241	16038.8	0.370328	1.29265	3.12191e-07	4.85132e-07	12391.6	13891.2	15675.8	17516.7	18186.7	18571
VDA_001703	sensor histidine kinase	ADBS01000001:704900-706849	435.397	-0.271996	-1.20748	0.00298949	0.0037854	439.648	507.343	482.498	366.557	407.961	408.375
VDA_001704	hypothetical protein	ADBS01000001:707027-708340	5227.12	-1.0391	-2.05494	8.52537e-80	6.64048e-79	6693.37	6927.22	7483.01	3523.24	3403.34	3332.58
VDA_001705	putative transporter	ADBS01000001:709268-710683	136.848	0.36087	1.2842	0.0104628	0.0127644	111.52	130.664	116.872	160.856	137.65	163.525
VDA_001706	hypothetical sensor histidine kinase	ADBS01000001:710702-712030	383.346	0.209647	1.1564	0.0398136	0.0466499	377.454	380.762	307.727	378.255	437.885	417.994
VDA_001707	lead cadmium zinc and mercury transporting ATPase	ADBS01000001:712683-715154	15756.8	-0.519027	-1.43299	5.52878e-29	1.77816e-28	18873.8	19071.8	17746.3	13021.5	12859.3	12968.3
VDA_001708	uridine phosphorylase	ADBS01000001:715620-716387	5683.78	0.306323	1.23655	3.00741e-10	5.34254e-10	5058.09	5032.6	5156.3	6373.8	5997.73	6484.15
VDA_001709	hypothetical protein	ADBS01000001:716520-717686	5083.01	0.307189	1.23729	3.01744e-11	5.60791e-11	4560.54	4607.94	4461.5	5460.33	5704.48	5703.25
VDA_001710	threonine efflux protein	ADBS01000001:718157-718810	663.894	-0.841607	-1.79205	3.26285e-27	1.01007e-26	866.428	816.648	876.002	491.342	445.865	487.076
VDA_001711	hypothetical protein	ADBS01000001:719047-733497	2644.47	0.30959	1.23936	8.79963e-10	1.53797e-09	2324.77	2327.45	2432.86	2894.43	2903.61	2983.67
VDA_001712	hypothetical membrane protein	ADBS01000001:733560-734144	2877.08	-0.691762	-1.61526	5.7479e-06	8.43115e-06	3053.94	3408.49	4223.47	1999.49	2235.31	2341.81
VDA_001713	hypothetical protein	ADBS01000001:734214-734411	3582.75	0.33787	1.26389	0.0269317	0.0319254	2853.42	2799.06	3827.82	4013.6	4137.47	3865.13
VDA_001714	collagenase-like protein	ADBS01000001:734723-736981	3796.72	-0.701821	-1.62656	2.21852e-48	1.0363e-47	4646.33	4744.73	4719.9	2791.1	2922.56	2955.69
VDA_001715	acetyltransferase	ADBS01000001:737054-737473	1378.54	-0.809022	-1.75202	1.92162e-33	6.76231e-33	1643.85	1748.65	1875.31	973.91	1041.35	988.144
VDA_001716	biotin sulfoxide reductase	ADBS01000001:737645-740287	10267.1	-0.716605	-1.64331	4.83865e-35	1.76816e-34	13362.1	13083.7	11864.1	7351.61	8067.46	7873.67
VDA_001717	cytochrome c-type protein torC	ADBS01000001:741265-742164	761.858	-2.11356	-4.32757	3.76198e-125	5.15671e-124	1149.52	1272.95	1293.09	300.265	305.223	250.097
VDA_001718	putative efflux (PET) family transporter	ADBS01000001:742283-744448	1442.12	0.419185	1.33717	4.65761e-11	8.56486e-11	1226.72	1213.74	1260.93	1539.34	1714.63	1697.33
VDA_001719	DNA helicase IV	ADBS01000001:744771-746876	6495.6	0.544657	1.45867	1.36991e-27	4.27026e-27	5437.69	5429.69	4979.38	7651.87	7669.47	7805.47
VDA_001720	hypothetical protein	ADBS01000001:746933-747922	249.419	-0.364756	-1.28766	0.000654944	0.000859836	289.524	282.765	270.199	224.224	223.431	206.373
VDA_001721	periplasmic protein TorT precursor	ADBS01000001:748712-749785	1566.29	-0.0485104	-1.0342	0.450589	0.476871	1496.95	1564.9	1716.62	1502.3	1549.06	1567.91
VDA_001723	hypothetical dipeptidase	ADBS01000001:753048-754523	1784.09	0.24663	1.18643	1.87647e-05	2.7094e-05	1637.42	1602.67	1655.5	1839.61	1993.92	1975.41
VDA_001724	translation elongation factor G-like protein	ADBS01000001:754606-756693	276186	-0.86932	-1.8268	2.08066e-40	8.34122e-40	366439	369791	335171	194890	194280	196545
VDA_001725	hypothetical protein	ADBS01000001:757076-757513	1265.22	-0.446542	-1.36277	3.27136e-11	6.05472e-11	1404.73	1397.49	1578.3	1060.68	1055.31	1094.83
VDA_001726	hypothetical protein	ADBS01000001:757637-758557	859.402	-0.609074	-1.52528	3.45483e-19	8.45922e-19	1050.87	1053.48	1011.1	684.369	683.26	673.337
VDA_001727	response regulator	ADBS01000001:758611-759855	177.445	0.0354324	1.02486	0.781377	0.798418	155.485	187.829	182.277	162.806	193.507	182.763
VDA_001728	sensory box sensor histidine kinase/response regulator VieS	ADBS01000001:759848-763597	273.276	0.265264	1.20186	0.0138105	0.0166415	221.969	249.078	273.416	285.641	298.241	311.309
VDA_001729	oxidoreductase aldo/keto reductase 2 family	ADBS01000001:764083-764991	3163.91	0.38425	1.30518	1.14639e-10	2.06574e-10	2599.28	2679.63	2955.03	3493.01	3519.04	3737.46
VDA_001730	putative thiosulfate sulfur transferase	ADBS01000001:765087-766391	2848.4	-0.837906	-1.78745	1.17611e-61	7.01867e-61	3656.58	3730.04	3574.77	2004.36	2104.64	2020.01
VDA_001731	hypothetical protein	ADBS01000001:766674-767693	2300.99	-0.772035	-1.70768	3.43006e-22	9.2979e-22	3250.18	2964.43	2498.27	1644.63	1719.62	1728.82
VDA_001734	hypothetical protein	ADBS01000001:769847-770917	1062.91	-2.49176	-5.62463	0.0000000000000000000000000000000000000000000000000000000000000000000000000000000000000000000000000000000000000000000000000000000000000000000000000000000000000000000000000000000000000000000000000000000000000000000000000000000000000000000000000000000000000138025421034681	0.000000000000000000000000000000000000000000000000000000000000000000000000000000000000000000000000000000000000000000000000000000000000000000000000000000000000000000000000000000000000000000000000000000000000000000000000000000000000000000000000000000000000627915647286759	1775.75	1811.94	1830.28	335.361	317.192	306.937
VDA_001735	hypothetical protein	ADBS01000001:771056-771517	424.337	1.34557	2.54131	3.6129e-46	1.62944e-45	244.487	226.62	245.538	601.504	646.354	581.519
VDA_001736	hypothetical protein	ADBS01000001:771646-772254	511.893	0.912568	1.88239	2.84071e-24	8.15081e-24	340.995	328.701	394.576	635.625	683.26	688.203
VDA_001737	glutaredoxin	ADBS01000001:772538-772846	2109.51	-0.187818	-1.13904	0.0382889	0.0449137	1971.98	2084.5	2685.91	1926.37	1928.09	2060.24
VDA_001738	choline-glycine betaine transporter	ADBS01000001:773200-774771	869.379	-1.46555	-2.76169	3.63351e-71	2.49031e-70	1194.56	1243.35	1394.96	497.191	442.872	443.353
VDA_001739	DNA polymerase III epsilon subunit	ADBS01000001:774835-775563	392.308	-0.174751	-1.12877	0.0542946	0.0630758	412.84	432.824	403.154	367.532	350.109	387.388
VDA_001740	Signal transduction protein	ADBS01000001:775574-777454	971.737	-0.113516	-1.08186	0.117115	0.132049	983.31	1035.1	1012.17	853.025	966.539	980.274
VDA_001741	2-dehydro-3-deoxygluconate kinase	ADBS01000001:777630-778556	140.41	0.164545	1.12081	0.238975	0.261647	128.677	125.56	142.605	135.509	167.573	142.538
VDA_001742	hypothetical protein	ADBS01000001:778553-779365	665.502	0.358995	1.28253	3.49849e-06	5.17763e-06	581.193	549.196	618.67	771.134	725.154	747.667
VDA_001743	hypothetical protein	ADBS01000001:780043-780225	1420.46	-0.941658	-1.92073	4.06307e-35	1.48821e-34	1893.7	1658.82	2056.51	972.935	967.537	973.278
VDA_001744	hypothetical protein	ADBS01000001:780721-781473	1496.21	1.03853	2.05413	5.77259e-40	2.29951e-39	909.32	898.313	1127.97	1979.02	2012.88	2049.74
VDA_001745	long-chain-fatty-acid--CoA ligase	ADBS01000001:781645-782322	721.944	-1.03312	-2.04644	1.75882e-34	6.36785e-34	917.899	912.605	1081.87	463.07	485.763	470.462
VDA_001746	hypothetical protein	ADBS01000001:783627-783839	210.403	0.477862	1.39268	0.000272294	0.000366366	143.69	169.455	213.371	260.294	247.37	228.235
VDA_001747	sensory box/GGDEF family protein	ADBS01000001:784453-786483	341.582	-0.0232648	-1.01626	0.838851	0.851051	305.609	316.451	410.659	344.134	363.076	309.56
VDA_001748	valyl-tRNA synthetase	ADBS01000001:786483-787088	45.9614	0.12453	1.09015	0.592067	0.615805	37.5309	38.7908	55.7553	39.9703	46.8806	56.8402
VDA_001749	TonB-dependent receptor	ADBS01000001:787097-789151	232.919	0.684108	1.60671	8.80638e-09	1.47588e-08	172.642	168.434	194.071	253.47	314.2	294.694
VDA_001750	succinate-semialdehyde dehydrogenase [NADP+]	ADBS01000001:789609-791057	1634.39	0.321839	1.24992	5.40696e-08	8.70382e-08	1476.57	1476.09	1405.68	1799.64	1752.54	1895.84
VDA_001751	membrane-associated phospholipid phosphatase	ADBS01000001:791208-792728	906.045	-1.19354	-2.28714	9.9445e-62	5.95721e-61	1190.27	1279.08	1315.61	535.212	562.568	553.536
VDA_001752	Fe-S oxidoreductase	ADBS01000001:792873-795968	5909.29	0.0786031	1.056	0.0919324	0.104556	5716.49	5781.87	5747.09	5851.26	6086.5	6272.53
VDA_001753	aquaporin Z	ADBS01000001:796068-796763	319.853	-1.09253	-2.13248	8.27346e-16	1.81105e-15	532.939	445.073	331.315	211.55	201.487	196.754
VDA_001754	transcriptional regulators LysR family	ADBS01000001:797248-798132	428.42	0.507937	1.42202	1.06237e-07	1.68084e-07	335.634	328.701	396.721	483.543	490.751	535.172
VDA_001755	cobalt-zinc-cadmium resistance protein	ADBS01000001:798594-799004	586.758	1.3195	2.4958	4.098e-45	1.82722e-44	314.187	326.659	363.482	920.292	759.067	836.862
VDA_001756	methyl-accepting chemotaxis protein	ADBS01000001:800094-800837	914.599	-1.0443	-2.06237	1.31733e-36	4.95222e-36	1378.99	1174.95	1145.13	564.459	615.433	608.627
VDA_001757	hypothetical protein	ADBS01000001:801064-801195	109.472	-0.507174	-1.42126	0.000788955	0.00103103	127.605	122.497	136.172	93.589	87.7765	89.1953
VDA_001758	phospholipase A1 precursor	ADBS01000001:801187-802179	1130.9	-0.401211	-1.32062	9.68341e-11	1.74993e-10	1302.86	1285.2	1274.87	969.036	956.565	996.889
VDA_001759	hypothetical protein	ADBS01000001:802336-804735	4055.23	-1.09563	-2.13707	1.54571e-45	6.9215e-45	5968.49	5775.75	4842.14	2483.03	2810.84	2451.12
VDA_001760	hypothetical protein	ADBS01000001:805421-806209	0					0	0	0	0	0	0
VDA_001761	hypothetical protein	ADBS01000001:806368-806487	0					0	0	0	0	0	0
VDA_001762	putative hemolysin	ADBS01000001:807928-809691	153.249	0.447009	1.36321	0.000751116	0.000982807	128.677	120.456	139.388	167.68	187.523	175.767
VDA_001763	D-alanine-D-alanine ligase	ADBS01000001:810158-811222	29.5171	1.21731	2.32512	2.34746e-05	3.3647e-05	18.2293	14.2913	19.2999	41.9201	44.8857	38.4764
VDA_001764	hypothetical protein	ADBS01000001:811222-811794	8.79772	1.05243	2.07402	0.0280049	0.03316	6.43387	4.08324	5.36109	11.6986	12.967	12.2425
VDA_001765	hypothetical protein	ADBS01000001:812164-812385	23.8192	-0.0906232	-1.06483	0.76281	0.781227	26.8078	25.5203	21.4444	20.4726	25.934	22.7361
VDA_001766	galactoside O-acetyltransferase	ADBS01000001:812386-813003	259.256	-0.576274	-1.49099	5.85175e-07	8.99102e-07	334.561	297.056	300.221	182.304	239.391	202.001
VDA_001767	putative integral membrane efflux protein	ADBS01000001:814354-815895	147.688	0.691603	1.61508	4.27339e-07	6.59821e-07	108.303	102.081	127.594	185.228	184.53	178.391
VDA_001768	tripeptide aminopeptidase	ADBS01000001:815864-817126	285.631	1.04666	2.06575	1.43859e-22	3.93699e-22	195.161	176.6	185.494	376.306	412.949	367.275
VDA_001769	anaerobic C4-dicarboxylate transporter DcuC	ADBS01000001:817875-819188	1255.87	0.103486	1.07437	0.102726	0.116452	1165.6	1186.18	1280.23	1316.1	1315.65	1271.47
VDA_001770	putative transcriptional regulator LysR family	ADBS01000001:819565-820440	235.511	0.612091	1.52847	6.67456e-08	1.06623e-07	172.642	190.892	194.071	270.043	308.215	277.205
VDA_001771	putative multidrug resistance protein	ADBS01000001:820548-821756	175.419	-0.229233	-1.17221	0.074152	0.0851053	213.39	181.704	173.699	151.107	158.596	174.018
VDA_001772	anaerobic glycerol-3-phosphate dehydrogenase subunit C	ADBS01000001:821841-823052	157.735	0.434364	1.35132	0.000796104	0.00103994	126.533	135.768	139.388	182.304	187.523	174.893
VDA_001773	anaerobic glycerol-3-phosphate dehydrogenase subunit B	ADBS01000001:823049-824371	139.852	0.521532	1.43548	0.000230276	0.00031224	130.822	113.31	99.7163	153.057	172.561	169.646
VDA_001774	anaerobic glycerol-3-phosphate dehydrogenase subunit A	ADBS01000001:824368-825966	118.844	0.422836	1.34056	0.00552768	0.00687728	105.087	114.331	84.7052	131.61	128.672	148.659
VDA_001775	hypothetical protein	ADBS01000001:826656-827210	0					0	0	0	0	0	0
VDA_001776	hypothetical protein	ADBS01000001:827353-828027	1047.25	-0.701593	-1.6263	1.10984e-26	3.37577e-26	1278.2	1279.08	1335.98	812.079	764.055	814.126
VDA_001777	hypothetical protein	ADBS01000001:828173-828361	112.45	-0.728502	-1.65692	4.29328e-06	6.31223e-06	124.388	132.705	165.122	82.8652	77.8019	91.8187
VDA_001778	transcriptional activator MetR	ADBS01000001:828421-829344	570.08	0.786629	1.72504	3.81543e-19	9.32759e-19	392.466	410.366	450.331	684.369	785.999	696.948
VDA_001779	5-methyltetrahydropteroyltriglutamate-- homocysteine methyltransferase	ADBS01000001:829559-831868	422.688	-0.000958233	-1.00066	0.991506	0.992771	435.359	410.366	423.526	393.854	420.928	452.098
VDA_001780	putative heat shock protein HslJ	ADBS01000001:832014-832466	5467.1	-0.744166	-1.67501	1.39145e-63	8.53077e-63	6918.55	6791.45	6833.24	4069.17	4162.4	4027.78
VDA_001781	hypothetical protein	ADBS01000001:832859-834502	4876.2	-1.54889	-2.92591	4.09543e-169	9.31563e-168	6887.46	7416.19	7508.74	2553.22	2544.52	2347.06
VDA_001782	hypothetical membrane spanning protein	ADBS01000001:835344-837041	135.843	0.375411	1.29721	0.00702794	0.00868874	115.81	113.31	125.449	141.358	155.604	163.525
VDA_001783	phosphate transport ATP-binding protein PstB	ADBS01000001:837181-837732	153.125	-0.164976	-1.12115	0.263043	0.286102	136.184	151.08	198.36	156.957	147.624	128.546
VDA_001784	phosphate transport system permease protein PstA	ADBS01000001:837953-838819	88.0918	0.055785	1.03942	0.7419	0.761303	75.0618	95.9562	87.9219	80.9155	97.7511	90.9443
VDA_001785	phosphate transport system permease protein PstC	ADBS01000001:838825-839739	129.05	0.469407	1.38454	0.00099612	0.00129368	101.87	105.143	116.872	149.157	159.594	141.663
VDA_001786	phosphate ABC transporter, periplasmic phosphate-binding protein PstS	ADBS01000001:839827-840651	76.6723	-0.0409217	-1.02877	0.837479	0.849934	100.797	74.5192	57.8998	64.3424	90.7689	71.706
VDA_001787	putative methyl-accepting chemotaxis protein	ADBS01000001:841718-842671	5664.42	-1.51856	-2.86506	2.59445e-196	7.90678e-195	8559.19	8626.87	8014.83	2993.87	2951.49	2840.26
VDA_001788	transcriptional regulator LysR family	ADBS01000001:842777-843697	833.445	-1.40763	-2.653	7.14229e-77	5.27521e-76	1264.26	1213.74	1156.92	480.618	426.913	458.219
VDA_001789	nucleoside permease NupC	ADBS01000001:844087-845310	1922.15	-3.42219	-10.7197	0	0	3574.01	3708.6	3273.48	338.285	299.238	339.292
VDA_001790	hypothetical protein	ADBS01000001:846025-846165	619.42	-0.550893	-1.46499	3.15887e-06	4.68828e-06	620.868	682.922	908.168	528.388	441.875	534.297
VDA_001791	putative NADH oxidase	ADBS01000001:846251-847903	1708.54	1.04846	2.06832	9.91527e-70	6.70777e-69	1130.22	1060.62	1147.27	2302.68	2370.96	2239.5
VDA_001792	tyrosine-specific transport protein	ADBS01000001:849807-850985	2252.74	-0.899003	-1.86478	1.60985e-50	7.84675e-50	2778.36	2884.81	3139.45	1543.24	1558.03	1612.51
VDA_001793	hypothetical Ap4A phosphorylase II	ADBS01000001:851360-852166	1637.1	-1.44414	-2.721	3.43397e-101	3.58114e-100	2229.34	2389.72	2569.03	890.07	842.854	901.572
VDA_001794	maltose/maltodextrin ABC transporter substrate binding periplasmic protein MalE	ADBS01000001:852915-854090	1217.8	-1.40677	-2.65144	4.05173e-86	3.54272e-85	1680.31	1713.94	1916.05	662.922	645.357	688.203
VDA_001795	hypothetical protein	ADBS01000001:854123-856180	1783.68	-1.28909	-2.44374	4.72577e-110	5.33604e-109	2577.84	2572.44	2447.87	1000.23	1047.33	1056.35
VDA_001796	glucose-6-phosphate 1-dehydrogenase	ADBS01000001:856659-858158	37196.3	0.723404	1.65107	3.456e-43	1.46402e-42	27051.2	29115.6	27979.5	47527.6	45044.3	46459.4
VDA_001797	6-phosphogluconolactonase eukaryotic type	ADBS01000001:858164-858877	11037.5	0.823974	1.77028	8.10353e-66	5.20184e-65	8224.63	8080.74	7590.23	13886.3	13981.4	14461.9
VDA_001798	6-phosphogluconate dehydrogenase decarboxylating	ADBS01000001:858888-860336	38120.8	0.854823	1.80854	1.47638e-38	5.74983e-38	29145.4	26490	25735.4	46008.7	49828.1	51517.3
VDA_001799	hypothetical lipoprotein	ADBS01000001:860694-861374	1026.67	-0.389606	-1.31004	1.12259e-07	1.77432e-07	1116.28	1203.54	1174.08	820.853	965.542	879.711
VDA_001800	5-Enolpyruvylshikimate-3-phosphate synthase	ADBS01000001:862047-863327	5782.61	0.664849	1.5854	1.18232e-26	3.59275e-26	4320.34	4279.24	4813.19	6624.35	7480.95	7177.6
VDA_001801	cytidylate kinase	ADBS01000001:863610-864287	18190.9	-1.55949	-2.94749	1.46332e-124	1.99711e-123	28036.7	28849.1	24657.8	9156.12	9711.28	8734.15
VDA_001802	SSU ribosomal protein S1p	ADBS01000001:864412-866082	300680	-1.31856	-2.49418	1.83113e-56	9.89316e-56	453519	442255	393195	170244	186097	158768
VDA_001803	integration host factor beta subunit	ADBS01000001:866171-866458	51949.5	-1.04456	-2.06273	4.40187e-54	2.29526e-53	64690.4	70823.8	74526.6	33568.2	35688.1	32399.8
VDA_001804	hypothetical protein	ADBS01000001:866740-866952	1267.27	-0.298737	-1.23007	6.06341e-05	8.46666e-05	1395.08	1365.84	1435.7	1182.54	1005.44	1219
VDA_001805	putative N-acetylglucosaminyl transferase	ADBS01000001:866959-868128	2171.2	-0.686735	-1.60964	3.36879e-35	1.23536e-34	2755.84	2683.71	2599.06	1681.68	1592.94	1713.95
VDA_001806	orotidine 5'-phosphate decarboxylase	ADBS01000001:868354-869073	1211.86	-2.36243	-5.14236	0.00000000000000000000000000000000000000000000000000000000000000000000000000000000000000000000000000000000000000000000000000000000000000000000000000000000000000000000000000000000000000000000000000000000000000000000000000000000000000000000000000000242636361439393	0.000000000000000000000000000000000000000000000000000000000000000000000000000000000000000000000000000000000000000000000000000000000000000000000000000000000000000000000000000000000000000000000000000000000000000000000000000000000000000000000000000104333635418939	2062.06	2038.56	1992.18	369.482	390.007	418.868
VDA_001807	peptide transport system ATP-binding protein SapF	ADBS01000001:869179-870003	767.836	-1.26715	-2.40686	9.07118e-66	5.79927e-65	1125.93	1087.16	1044.34	446.497	444.867	458.219
VDA_001808	peptide transport system ATP-binding protein SapD	ADBS01000001:870000-870998	1024.35	-0.918525	-1.89018	4.01355e-40	1.60083e-39	1326.45	1394.43	1301.67	671.696	704.207	747.667
VDA_001809	peptide transport system permease protein SapC	ADBS01000001:870998-871885	696.084	-1.47007	-2.77035	4.18142e-79	3.19355e-78	986.527	1052.46	1031.47	374.356	381.03	350.66
VDA_001810	peptide transport system permease protein SapB	ADBS01000001:871872-872834	673.037	-1.1526	-2.22314	5.43349e-44	2.36556e-43	998.322	940.166	849.196	407.502	425.916	417.119
VDA_001811	hypothetical peptide ABC transporter peptide-binding protein	ADBS01000001:872838-874457	1833.81	-1.14251	-2.20765	4.04401e-68	2.68944e-67	2388.04	2654.11	2533.65	1081.15	1224.88	1121.06
VDA_001812	Psp operon transcriptional activator	ADBS01000001:874603-875610	522.753	0.454084	1.36991	5.98155e-08	9.58943e-08	440.72	438.949	442.826	566.408	643.362	604.255
VDA_001813	phage shock protein A	ADBS01000001:875844-876509	2719.45	2.82068	7.06494	8.97261e-76	6.51968e-75	625.158	581.862	774.141	5219.54	4919.48	4196.55
VDA_001814	phage shock protein B	ADBS01000001:876576-876803	814.799	2.61841	6.14071	1.62404e-197	4.99789e-196	226.258	226.62	227.31	1484.75	1410.41	1313.44
VDA_001815	hypothetical phage shock protein C	ADBS01000001:876986-877189	807.022	2.56145	5.90302	1.77356e-117	2.26309e-116	208.028	214.37	272.343	1595.89	1324.63	1226.87
VDA_001816	putative ATPase	ADBS01000001:877439-878833	1066.23	0.816806	1.7615	5.2484e-29	1.69145e-28	760.269	752.337	800.947	1381.41	1449.31	1253.11
VDA_001817	DUF697 domain-containing protein	ADBS01000001:878833-879861	939.854	0.58849	1.50367	1.03044e-11	1.94852e-11	695.93	694.151	859.919	1148.41	1186.98	1053.73
VDA_001818	transcriptional regulators LysR family	ADBS01000001:879984-880907	1594.07	0.694613	1.61845	1.52209e-19	3.77098e-19	1113.06	1173.93	1362.79	1834.73	2060.75	2019.14
VDA_001819	transcriptional repressor protein TyrR	ADBS01000001:881127-882668	3070.44	0.287839	1.22081	9.90605e-08	1.57125e-07	2648.61	2743.94	2902.49	3328.26	3307.58	3491.73
VDA_001820	ribosomal-protein-S5p-alanine acetyltransferase	ADBS01000001:883326-883922	403.767	0.261534	1.19875	0.00392295	0.00492566	363.514	350.138	388.143	418.226	447.86	454.721
VDA_001821	pyruvate kinase	ADBS01000001:884048-885493	6279.61	-0.0507922	-1.03583	0.284791	0.30805	6602.22	6458.67	6109.5	6211.97	6172.29	6123
VDA_001822	transcriptional regulator	ADBS01000001:885894-886748	3710.54	-0.911831	-1.88143	3.52838e-66	2.27424e-65	4902.61	5037.7	4599.81	2566.87	2641.28	2514.96
VDA_001823	hypothetical enzyme of sugar metabolism	ADBS01000001:887126-887974	993.668	-0.489491	-1.40395	5.37909e-12	1.02894e-11	1143.08	1186.18	1154.78	761.385	836.869	879.711
VDA_001824	hypothetical carboxypeptidase G2	ADBS01000001:888895-890025	338.737	0.40956	1.32828	2.25321e-05	3.23552e-05	284.163	284.806	303.438	362.657	402.974	394.383
VDA_001825	predicted transcriptional regulator for fatty acid degradation FadQ TetR family	ADBS01000001:890344-891012	647.825	0.0786442	1.05603	0.410643	0.437248	550.096	629.84	710.88	695.093	601.469	699.571
VDA_001826	acyl-CoA dehydrogenase short-chain specific	ADBS01000001:891129-893405	1535.98	-0.0493403	-1.03479	0.406969	0.43363	1617.05	1531.22	1539.7	1511.07	1453.3	1563.54
VDA_001827	short-chain alcohol dehydrogenase family	ADBS01000001:893598-894800	20753.6	-0.517111	-1.43109	4.90103e-13	9.76783e-13	22014.6	24037	27278.3	17566.5	16312.5	17312.6
VDA_001828	sensor protein phoQ	ADBS01000001:894874-896220	1742.94	-0.749334	-1.68102	4.70709e-39	1.84694e-38	2254	2118.18	2187.32	1258.58	1329.61	1309.95
VDA_001829	putative transcriptional regulatory protein PhoP	ADBS01000001:896230-896904	1570.52	-0.0880624	-1.06294	0.180703	0.200434	1694.25	1657.8	1504.32	1536.42	1442.33	1588.03
VDA_001830	TrkA Potassium channel-family protein	ADBS01000001:897134-898816	3599.03	-0.923115	-1.8962	3.16452e-65	1.99467e-64	4950.86	4754.94	4436.84	2486.93	2491.66	2472.98
VDA_001831	glutaredoxin 1	ADBS01000001:899131-899397	8252.31	-0.949369	-1.93103	2.32624e-62	1.40695e-61	10444.3	10733.8	11456.6	5747.92	5255.62	5875.52
VDA_001832	iron-containing alcohol dehydrogenase	ADBS01000001:899770-900987	370.625	0.0168445	1.01174	0.858776	0.869019	383.888	366.471	354.904	345.109	399.982	373.396
VDA_001833	hypothetical protein	ADBS01000001:901455-902042	2619.05	-2.51485	-5.7154	0.0000000000000000000000000000000000000000000000000000000000000000000000000000000000000000000000000000000000000000000000000000000000000000000000000000000000000000000000000000000000000000000000000000000000000000000000000000000000000000000000000000000000000000000000000000583893836507604	0.00000000000000000000000000000000000000000000000000000000000000000000000000000000000000000000000000000000000000000000000000000000000000000000000000000000000000000000000000000000000000000000000000000000000000000000000000000000000000000000000000000000000000000000000000286381680124589	4657.05	4341.51	4382.15	772.109	869.786	691.701
VDA_001834	transcriptional regulator AraC family protein	ADBS01000001:903050-904015	2493.29	-1.16996	-2.25005	1.93825e-54	1.01403e-53	3075.39	3430.94	3857.84	1468.18	1597.93	1529.44
VDA_001835	L-serine dehydratase	ADBS01000001:904467-905762	5492.11	-0.694948	-1.61883	9.36188e-38	3.57941e-37	6772.72	7121.17	6480.48	4394.78	4079.61	4103.86
VDA_001836	serine transporter	ADBS01000001:906065-907318	4052.6	-0.214266	-1.16011	0.00157675	0.00202844	4338.57	4387.44	4332.83	3929.76	4019.77	3307.22
VDA_001837	hypothetical nudix hydrolase YeaB	ADBS01000001:907509-908108	216.073	0.030388	1.02129	0.797558	0.812572	229.475	199.058	213.371	194.002	224.429	236.105
VDA_001838	para-aminobenzoate synthase aminase component	ADBS01000001:908173-909582	1571.71	-0.19227	-1.14256	0.00152135	0.00195959	1623.48	1721.09	1684.45	1396.04	1536.09	1469.1
VDA_001839	fumarate hydratase class I aerobic	ADBS01000001:910012-911262	2714.16	-0.0131687	-1.00917	0.832452	0.845653	2878.08	2813.35	2487.55	2650.71	2796.88	2658.37
VDA_001840	hypothetical membrane-fusion protein	ADBS01000001:911566-912684	649.615	-0.361186	-1.28448	2.10774e-06	3.15507e-06	742.04	716.609	734.469	570.308	539.626	594.636
VDA_001841	hypothetical periplasmic linker protein	ADBS01000001:912686-913780	404.599	-0.368181	-1.29072	0.000102517	0.000141951	450.371	420.574	497.509	374.356	348.114	336.669
VDA_001842	putative AcrB Cation/multidrug efflux pump	ADBS01000001:913780-916845	2048.25	-0.459281	-1.37486	2.16198e-12	4.21258e-12	2185.37	2350.93	2580.83	1683.63	1734.58	1754.17
VDA_001843	dihydroorotase	ADBS01000001:916986-918014	930.916	-1.84328	-3.58824	3.32239e-122	4.36359e-121	1517.32	1516.92	1337.06	413.351	409.956	390.885
VDA_001844	methyl-accepting chemotaxis protein	ADBS01000001:918149-920152	358.449	-0.6543	-1.57385	3.59783e-11	6.65503e-11	438.575	401.179	477.137	264.194	279.289	290.322
VDA_001845	putative Hit Diadenosine tetraphosphate (Ap4A) hydrolase and other HIT family hydrolase	ADBS01000001:920386-920736	2008.4	-0.265135	-1.20175	5.63247e-05	7.87893e-05	1989.14	2248.85	2340.65	1858.13	1768.5	1845.12
VDA_001846	putative lipoprotein	ADBS01000001:921321-921980	2284.27	-0.100998	-1.07251	0.0778946	0.0892376	2433.08	2421.36	2238.79	2110.63	2241.29	2260.49
VDA_001847	hypothetical protein	ADBS01000001:922021-922872	531.207	-0.207472	-1.15466	0.0169787	0.0203576	602.639	580.841	525.387	457.221	501.723	519.432
VDA_001848	NADH dehydrogenase	ADBS01000001:923743-925032	7775.74	0.256392	1.19449	2.76106e-07	4.30122e-07	7078.33	7198.76	6979.07	8154.91	8941.24	8302.16
VDA_001849	transcriptional regulator VpsT	ADBS01000001:925091-925750	0					0	0	0	0	0	0
VDA_001850	hypothetical protein	ADBS01000001:926774-927043	0					0	0	0	0	0	0
VDA_001851	p pilus assembly protein chaperone PapD	ADBS01000001:927103-927828	50.8361	0.487113	1.40164	0.040172	0.0470522	45.0371	24.4995	56.8275	64.3424	61.8426	52.4678
VDA_001852	conserved hypothetical protein	ADBS01000001:927856-928518	16.7883	0.429052	1.34635	0.25267	0.275968	17.157	8.16648	17.1555	11.6986	22.9416	23.6105
VDA_001853	hypothetical protein	ADBS01000001:928521-931019	206.709	0.0295374	1.02068	0.812202	0.826151	202.667	178.642	232.671	190.103	225.426	210.746
VDA_001854	hypothetical protein	ADBS01000001:931033-931923	212.551	0.646517	1.56538	8.85413e-08	1.40796e-07	150.124	155.163	190.855	272.968	254.352	251.846
VDA_001855	putative peptidyl-prolyl cis-trans isomerase FKBP-type	ADBS01000001:932597-932722	382.3	-1.03638	-2.05108	9.58562e-26	2.84397e-25	475.034	504.28	565.059	249.571	238.393	261.465
VDA_001856	hypothetical ribosomal-protein-serine acetyltransferase	ADBS01000001:933127-933678	507.488	0.0548446	1.03875	0.54244	0.566629	472.889	486.927	533.964	465.995	545.611	539.544
VDA_001857	transcription-repair coupling factor	ADBS01000001:933794-937255	7173.38	0.713435	1.6397	1.89356e-44	8.34814e-44	5563.15	5572.6	5161.66	8683.3	9255.44	8804.1
VDA_001858	hypothetical protein	ADBS01000001:937252-937833	696.9	-0.459774	-1.37533	1.21543e-09	2.11371e-09	779.571	860.543	781.647	587.856	581.519	590.263
VDA_001859	lipoprotein releasing system transmembrane protein LolC	ADBS01000001:938033-939241	1565.76	-1.17685	-2.26083	2.54169e-84	2.15051e-83	2074.92	2204.95	2236.65	983.659	938.61	955.789
VDA_001860	lipoprotein releasing system ATP-binding protein LolD	ADBS01000001:939234-939923	881.3	-0.870885	-1.82878	7.03191e-36	2.62776e-35	1117.35	1108.6	1194.45	621.002	626.405	619.995
VDA_001861	lipoprotein releasing system transmembrane protein LolE	ADBS01000001:939923-941167	1316.73	-1.08966	-2.12824	1.76687e-51	8.78957e-51	1792.91	1673.11	1913.91	850.1	781.012	889.33
VDA_001862	hypothetical protein	ADBS01000001:941718-942269	42624.7	-0.604234	-1.52017	4.00838e-22	1.08562e-21	54692.2	51884.7	47741.6	33178.3	35028.8	33222.6
VDA_001863	DedA protein	ADBS01000001:942583-943278	989.788	-0.841105	-1.79142	2.953e-25	8.67116e-25	1160.24	1227.01	1427.12	716.541	687.25	720.558
VDA_001864	hypothetical protein	ADBS01000001:944010-944258	1990.39	-0.739821	-1.66997	1.16727e-32	4.06214e-32	2331.21	2603.07	2539.01	1473.05	1433.35	1562.67
VDA_001865	hypothetical protein	ADBS01000001:945347-945895	425.14	-1.02554	-2.03572	6.34826e-31	2.13125e-30	582.265	576.758	553.264	284.666	272.307	281.577
VDA_001866	predicted hydrolase of the metallo-beta-lactamase superfamily	ADBS01000001:945876-948239	409.184	-0.559119	-1.47337	4.95081e-08	7.99002e-08	528.65	419.553	515.737	310.014	354.098	327.05
VDA_001867	putative transport ATP-binding protein MsbA	ADBS01000001:948920-950140	2918.89	-1.32041	-2.49738	4.4015e-157	8.91374e-156	4223.84	4140.41	4145.19	1704.1	1655.78	1643.99
VDA_001868	tetraacyldisaccharide 4'-kinase	ADBS01000001:950140-951174	2066.53	-1.05144	-2.0726	6.47421e-82	5.23777e-81	2885.59	2753.13	2727.72	1373.61	1339.59	1319.57
VDA_001869	protein ycaR	ADBS01000001:951155-951334	293.014	-0.479289	-1.39406	2.38173e-06	3.55504e-06	354.935	352.18	317.376	237.872	247.37	248.348
VDA_001870	3-deoxy-manno-octulosonate cytidylyltransferase	ADBS01000001:951336-952082	3542.74	-0.526324	-1.44025	7.37077e-26	2.19306e-25	4165.93	4288.42	4093.73	2997.77	2803.86	2906.72
VDA_001871	hypothetical sigma-54 modulation protein	ADBS01000001:952183-952428	970.225	-0.901408	-1.86789	1.8561e-22	5.06194e-22	1149.52	1165.77	1479.66	707.767	673.286	645.354
VDA_001872	putative sodium/dicarboxylate symporter	ADBS01000001:952886-954280	55606.8	-1.31691	-2.49133	6.76318e-90	6.1894e-89	75261.3	78504.4	84450	29848.1	32784.5	32792.4
VDA_001873	membrane protein functionally coupled to the MukBEF chromosome partitioning mechanism	ADBS01000001:954610-955446	739.212	-0.562264	-1.47658	3.15619e-15	6.78116e-15	872.862	874.835	897.446	600.529	605.459	584.142
VDA_001874	S-adenosylmethionine-dependent methyltransferase functionally coupled to the MukBEF chromosome partitioning mechanism	ADBS01000001:955569-956366	1150.03	-0.814002	-1.75808	7.9186e-35	2.88024e-34	1436.9	1411.78	1551.5	828.652	852.829	818.498
VDA_001875	chromosome partition protein MukF	ADBS01000001:956385-957707	2478.33	-0.977049	-1.96843	6.73415e-53	3.44837e-52	3333.82	3521.8	3008.64	1693.38	1686.71	1625.63
VDA_001876	chromosome partition protein MukE	ADBS01000001:957688-958437	1988.73	-0.813074	-1.75695	1.26939e-29	4.13341e-29	2684	2685.75	2238.79	1443.81	1407.42	1472.6
VDA_001877	chromosome partition protein MukB	ADBS01000001:958731-962897	9824.52	-0.597765	-1.51337	1.34641e-25	3.98714e-25	12291.9	12395.7	10815.5	7880.97	7767.23	7795.85
VDA_001878	hypothetical protein	ADBS01000001:963052-963984	16646.2	-2.13839	-4.40271	0	0	26105.4	26175.6	29145	6023.82	6287.99	6139.61
VDA_001879	hypothetical protein	ADBS01000001:965197-965745	0					0	0	0	0	0	0
VDA_001880	hypothetical protein	ADBS01000001:965748-966572	0					0	0	0	0	0	0
VDA_001881	glycosaminoglycan attachment site	ADBS01000001:968082-969101	0					0	0	0	0	0	0
VDA_001882	hypothetical protein	ADBS01000001:969215-970141	0					0	0	0	0	0	0
VDA_001883	hypothetical protein	ADBS01000001:970958-971209	4995.21	-0.69039	-1.61372	0.000311483	0.000416593	4719.24	6277.98	7573.07	3979.48	3658.69	3762.82
VDA_001884	phenylalanyl-tRNA synthetase alpha chain	ADBS01000001:971510-972493	17597.8	-0.84987	-1.80234	7.44068e-42	3.05311e-41	23865.4	23102	20969.4	11941.4	13414.8	12294.1
VDA_001885	phenylalanyl-tRNA synthetase beta chain	ADBS01000001:972513-974900	31718.7	-0.800752	-1.74201	1.19792e-33	4.25852e-33	41766.5	42638.2	36555.1	23127.2	24026.8	22198.3
VDA_001886	integration host factor alpha subunit	ADBS01000001:975501-975719	12650.4	-1.45697	-2.74531	3.28817e-113	3.86575e-112	17436.9	18172.5	20059.1	7237.55	6347.84	6648.55
VDA_001887	succinylglutamate desuccinylase	ADBS01000001:975982-977013	2096.61	-0.577161	-1.49191	1.00768e-24	2.9234e-24	2435.22	2511.19	2588.33	1659.25	1628.85	1756.8
VDA_001888	vitamin B12 import system permease protein btuC	ADBS01000001:977097-978092	483.628	-1.03923	-2.05513	2.74391e-32	9.4963e-32	644.459	640.048	670.136	327.561	287.269	332.296
VDA_001889	vitamin B12 ABC transporter ATPase component BtuD	ADBS01000001:978089-978853	308.883	-0.374431	-1.29633	0.000137768	0.000189175	343.14	346.055	358.121	264.194	259.34	282.452
VDA_001890	RNA methyltransferase TrmA family	ADBS01000001:978952-980091	1481.36	-1.16812	-2.24718	2.28386e-65	1.4489e-64	2198.24	2019.16	1936.43	889.095	965.542	879.711
VDA_001891	hypothetical membrane protein	ADBS01000001:980145-981188	200.726	-0.532216	-1.44615	0.000347975	0.000464016	175.859	284.806	251.971	180.354	163.584	147.784
VDA_001892	putative membrane/transport protein	ADBS01000001:981361-983019	168.919	-0.20114	-1.14961	0.11054	0.124949	181.221	184.767	175.844	156.957	169.568	145.161
VDA_001893	hypothetical protein	ADBS01000001:983484-984170	2614.95	1.19677	2.29226	3.13453e-112	3.64419e-111	1520.54	1625.13	1615.83	3696.76	3556.94	3674.5
VDA_001894	ribonucleotide reductase of class II (coenzyme B12-dependent)	ADBS01000001:984199-986349	6801.36	1.06122	2.08669	1.7567e-102	1.85043e-101	4184.16	4441.55	4586.95	9229.24	9040.98	9325.28
VDA_001895	hypothetical major outer membrane protein OmpU	ADBS01000001:986787-987797	72.7028	0.306013	1.23629	0.101305	0.114925	62.1941	66.3527	66.4775	70.1917	74.8095	96.191
VDA_001896	hypothetical protein	ADBS01000001:988111-989136	186.421	0.800514	1.74172	9.66561e-11	1.74772e-10	129.75	134.747	142.605	226.173	233.406	251.846
VDA_001897	thiol-disulfide isomerase	ADBS01000001:989464-990090	2098.33	-2.21059	-4.62866	6.06938e-145	1.06435e-143	3017.48	3597.34	3747.4	736.038	821.907	669.839
VDA_001898	putative heat shock protein YegD	ADBS01000001:990344-991696	864.463	-2.86272	-7.27386	7.25187e-209	2.55771e-207	1642.78	1505.7	1417.47	216.425	180.54	223.863
VDA_001899	hypothetical protein	ADBS01000001:992382-993017	266.714	-0.755378	-1.68807	7.29595e-11	1.32688e-10	305.609	311.347	389.215	198.877	205.477	189.759
VDA_001900	putative sodium/alanine symporter	ADBS01000001:993652-995058	2053.79	-1.17486	-2.25771	1.7133e-83	1.41901e-82	2700.08	2811.31	3032.23	1286.85	1262.79	1229.5
VDA_001901	chitinase	ADBS01000001:995564-996874	148.606	-0.404298	-1.32344	0.0116131	0.014102	149.051	138.83	220.877	118.936	140.642	123.299
VDA_001902	hypothetical transcription regulator	ADBS01000001:997327-998031	118.474	0.117313	1.08471	0.41936	0.445774	110.448	109.227	121.161	119.911	127.675	122.425
VDA_001903	hypothetical AcrB/AcrD/AcrF family protein	ADBS01000001:998023-1001118	520.494	-0.0198102	-1.01383	0.815008	0.828737	507.203	508.364	557.553	506.94	493.743	549.163
VDA_001904	hypothetical protein	ADBS01000001:1001111-1002202	201.895	0.455476	1.37124	0.00017631	0.000240625	162.991	168.434	179.06	207.651	241.385	251.846
VDA_001905	hypothetical transcriptional regulator TetR family	ADBS01000001:1002367-1002996	260.304	1.21882	2.32756	3.03592e-27	9.40746e-27	147.979	150.059	169.41	388.004	360.083	346.288
VDA_001906	hypothetical outer membrane lipoprotein	ADBS01000001:1003342-1003527	110.162	1.09614	2.13781	1.19261e-11	2.2457e-11	62.1941	65.3319	81.4886	152.082	162.586	137.291
VDA_001907	accessory colonization factor AcfD precursor	ADBS01000001:1004417-1008946	940.03	-0.318937	-1.24741	1.16095e-05	1.69028e-05	970.442	1068.79	1091.52	808.18	882.753	818.498
VDA_001908	TsgA protein	ADBS01000001:1009030-1010217	5261.69	-1.28181	-2.43143	3.3125e-158	6.75192e-157	7253.12	7431.5	7691.02	3100.14	3101.1	2993.29
VDA_001909	putative uroporphyrin-III C-methyltransferase	ADBS01000001:1010630-1011457	76.8372	1.33126	2.51622	2.32915e-12	4.52426e-12	37.5309	52.0613	39.6721	107.237	111.716	112.806
VDA_001910	anaerobic sulfite reductase subunit A	ADBS01000001:1011457-1012503	77.3618	1.41782	2.67182	9.43427e-14	1.92425e-13	47.1817	35.7284	41.8165	114.062	118.698	106.685
VDA_001911	anaerobic sulfite reductase subunit B	ADBS01000001:1012512-1013345	83.7333	0.826516	1.7734	2.32898e-06	3.47796e-06	57.9048	68.3943	53.6109	103.338	110.718	108.434
VDA_001912	anaerobic sulfite reductase subunit C	ADBS01000001:1013356-1014366	171.74	0.771082	1.70655	1.10007e-08	1.83677e-08	108.303	141.893	128.666	232.023	225.426	194.131
VDA_001913	hypothetical protein	ADBS01000001:1014762-1014938	27.4655	0.416978	1.33513	0.163025	0.181274	28.9524	12.2497	28.9499	29.2466	33.9137	31.4807
VDA_001914	hypothetical protein	ADBS01000001:1015136-1015765	1745.82	1.36179	2.57004	6.32142e-117	7.90555e-116	940.417	968.749	1021.82	2523	2451.76	2569.18
VDA_001915	hypothetical protein	ADBS01000001:1016072-1017427	458.101	-0.299414	-1.23064	0.000466693	0.00061708	485.757	521.634	509.303	429.924	397.987	404.002
VDA_001916	hypothetical protein	ADBS01000001:1017577-1017942	2261.77	-0.315254	-1.24423	1.93051e-05	2.78358e-05	2276.52	2421.36	2828.51	2055.06	1935.07	2054.12
VDA_001917	transcriptional regulator	ADBS01000001:1019135-1019992	304.931	-0.66949	-1.59051	1.47386e-11	2.76701e-11	367.803	376.679	379.565	246.646	232.408	226.486
VDA_001918	peptidase T	ADBS01000001:1020050-1021291	915.184	-0.192813	-1.14299	0.00720616	0.00889506	1001.54	923.833	1004.67	802.331	873.775	884.958
VDA_001919	Na(+)-linked D-alanine glycine permease	ADBS01000001:1021387-1022634	20198.2	0.517657	1.43163	3.42064e-13	6.85657e-13	14570.6	16993.4	18247	23965.6	23892.2	23520.5
VDA_001920	hypothetical ribonuclease	ADBS01000001:1024101-1025111	1772.78	-1.20094	-2.29889	2.70483e-97	2.7213e-96	2436.29	2408.09	2571.18	1082.12	1071.27	1067.72
VDA_001921	hypothetical protein	ADBS01000001:1025604-1025915	4432.08	-0.717527	-1.64436	9.1455e-53	4.66792e-52	5428.04	5446.02	5665.6	3292.19	3412.31	3348.32
VDA_001922	hypothetical ABC transporter ATP-binding protein	ADBS01000001:1026314-1027174	778.305	-1.08148	-2.11621	1.91842e-33	6.75862e-33	944.707	1024.89	1205.17	484.518	500.725	509.812
VDA_001923	putative ABC transporter	ADBS01000001:1027178-1028017	900.646	-1.10595	-2.1524	1.54917e-44	6.84907e-44	1163.46	1179.04	1350.99	572.258	542.619	595.51
VDA_001924	hypothetical protein	ADBS01000001:1028077-1028280	4216.11	-0.502381	-1.41655	1.11906e-10	2.01764e-10	5309.01	4795.77	4732.77	3266.84	3203.84	3988.43
VDA_001925	putative DnaK-related protein	ADBS01000001:1028677-1031538	3093.11	-0.982915	-1.97645	8.6422e-63	5.26755e-62	4214.18	4274.13	3840.68	1980.97	2103.64	2145.06
VDA_001926	DnaK-related protein	ADBS01000001:1031682-1033517	10439.9	-0.692923	-1.61656	1.00404e-40	4.06145e-40	13303.1	13370.6	12035.6	7936.54	7966.72	8026.7
VDA_001927	hypothetical protein	ADBS01000001:1033517-1034146	2808.9	-0.943075	-1.92262	3.34139e-46	1.50915e-45	3483.94	3521.8	4087.29	1953.67	1866.25	1940.44
VDA_001928	hypothetical protein	ADBS01000001:1034621-1034977	1276.53	-0.176954	-1.13049	0.0050796	0.00633738	1301.79	1360.74	1402.46	1234.2	1147.08	1212.88
VDA_001929	Zn-dependent protease	ADBS01000001:1035082-1036161	571.807	-0.449302	-1.36538	2.80877e-07	4.37337e-07	588.699	678.839	714.097	465.995	484.766	498.444
VDA_001930	lipid A biosynthesis lauroyl acyltransferase	ADBS01000001:1036413-1037345	402.614	-1.45767	-2.74664	3.09862e-48	1.44525e-47	572.614	552.258	648.692	200.826	224.429	216.867
VDA_001931	lipid A biosynthesis lauroyl acyltransferase	ADBS01000001:1037578-1038504	2174.67	-0.608374	-1.52454	7.98142e-25	2.31979e-24	2788.01	2628.59	2465.03	1749.92	1715.63	1700.83
VDA_001932	hypothetical protein	ADBS01000001:1038636-1039472	307.874	-2.57178	-5.94542	1.18768e-80	9.39072e-80	467.528	505.301	612.236	73.1164	100.744	88.3209
VDA_001933	serine transporter	ADBS01000001:1039540-1040829	266.799	-0.830342	-1.77811	2.90474e-13	5.85236e-13	301.32	340.951	383.854	198.877	182.535	193.257
VDA_001934	protein yajQ	ADBS01000001:1041429-1041911	3917.83	-0.362464	-1.28562	1.5249e-09	2.6431e-09	4182.02	4234.32	4808.9	3492.04	3378.4	3411.28
VDA_001935	2-keto-3-deoxy-D-arabino-heptulosonate-7- phosphate synthase I alpha	ADBS01000001:1042176-1043234	3747.01	-1.42098	-2.67768	2.52718e-134	3.94668e-133	5451.63	5804.33	5120.91	2006.31	2008.89	2089.97
VDA_001936	hypothetical protein	ADBS01000001:1043526-1044398	1784.81	0.176719	1.13031	0.00614743	0.00762418	1603.11	1632.28	1791.68	1784.04	1924.1	1973.67
VDA_001937	fructose repressor FruR LacI family	ADBS01000001:1044487-1045467	266.33	-0.711737	-1.63778	3.99578e-11	7.36943e-11	333.489	348.096	310.943	209.6	210.464	185.386
VDA_001938	fructose-specific phosphocarrier protein HPr/PTS system fructose-specific IIA component	ADBS01000001:1046004-1047122	452.61	-1.77166	-3.41447	1.44029e-51	7.19914e-51	810.668	720.692	573.637	196.927	199.492	214.244
VDA_001939	1-phosphofructokinase	ADBS01000001:1047123-1048070	408.823	-1.55675	-2.94191	3.4242e-38	1.32698e-37	734.533	560.425	540.398	200.826	188.52	228.235
VDA_001940	phosphotransferase system fructose-specific IIB and IIC subunit	ADBS01000001:1048173-1049819	948.711	-0.952452	-1.93516	1.11412e-29	3.63538e-29	1347.9	1306.64	1102.24	636.6	612.441	686.454
VDA_001941	probable sensor/response regulator hybrid	ADBS01000001:1050164-1052080	129.615	-0.0550177	-1.03887	0.722586	0.74294	100.797	137.809	157.616	120.886	134.657	125.923
VDA_001942	peptide deformylase	ADBS01000001:1052263-1052778	4701.12	-0.897671	-1.86306	3.45141e-38	1.33588e-37	5745.45	5822.7	6796.79	3487.16	3105.09	3249.51
VDA_001943	putative potassium channel related protein	ADBS01000001:1052834-1053973	430.857	-0.282223	-1.21607	0.00259133	0.0032972	445.009	466.51	508.231	352.908	397.987	414.496
VDA_001944	hypothetical protein	ADBS01000001:1054001-1054945	1468.91	0.31317	1.24243	5.77885e-07	8.88336e-07	1268.54	1267.85	1393.88	1600.76	1599.93	1682.47
VDA_001945	anhydro-N-acetylmuramic acid kinase (AnhMurNAc kinase)	ADBS01000001:1055049-1056173	2190.97	0.610097	1.52636	2.19252e-24	6.30248e-24	1756.45	1819.08	1625.48	2543.48	2657.23	2744.07
VDA_001946	transcriptional regulator	ADBS01000001:1056204-1057136	389.555	0.451902	1.36784	3.8008e-06	5.60917e-06	360.297	324.618	301.293	417.251	481.773	452.098
VDA_001947	2-amino-3-ketobutyrate coenzyme A ligase	ADBS01000001:1057347-1058540	7144.95	-1.05588	-2.07898	5.37326e-52	2.72043e-51	9652.95	9460.87	9852.61	4333.36	4317.01	5252.91
VDA_001948	L-threonine 3-dehydrogenase	ADBS01000001:1058543-1059574	6664.1	-0.985366	-1.97982	1.21508e-51	6.08317e-51	8688.94	9029.07	8864.02	4368.46	4077.62	4956.46
VDA_001949	hypothetical protein	ADBS01000001:1060089-1061417	166.37	-1.45067	-2.73335	5.30843e-21	1.38283e-20	229.475	212.329	291.643	106.262	72.8146	85.6975
VDA_001950	hypothetical protein	ADBS01000001:1061407-1062723	12.1934	0.356234	1.28008	0.392847	0.419152	5.36156	11.2289	15.011	15.5982	11.9695	13.9914
VDA_001951	hypothetical protein	ADBS01000001:1062724-1063767	34.5915	0.676546	1.59831	0.0143219	0.0172379	20.3739	26.5411	32.1665	50.694	27.9289	49.8444
VDA_001952	peptidase S8 and S53 subtilisin kexin sedolisin	ADBS01000001:1064002-1065141	233.801	0.0385673	1.02709	0.722359	0.74294	226.258	229.682	235.888	243.721	236.398	230.858
VDA_001953	putative ABC transporter ATP-binding protein	ADBS01000001:1065366-1066961	7893.39	-2.74136	-6.687	0	0	14058	13893.2	13259	2058.96	2080.7	2010.39
VDA_001954	predicted hydrolase	ADBS01000001:1067168-1068982	332.755	-0.565911	-1.48032	1.23459e-08	2.05809e-08	384.96	383.825	423.526	252.495	290.261	261.465
VDA_001955	hypothetical nucleoside-diphosphate-sugar epimerase	ADBS01000001:1070810-1072273	128.219	-0.459454	-1.37502	0.00110822	0.00143748	141.545	148.018	156.544	110.162	103.736	109.308
VDA_001956	Na(+) driven multidrug efflux pump	ADBS01000001:1072500-1073867	326.634	-0.371662	-1.29384	0.000162482	0.000222236	376.381	359.325	369.915	271.018	311.208	271.958
VDA_001957	putative ABC transporter ATP-binding protein	ADBS01000001:1074201-1074872	255.748	-0.0521608	-1.03682	0.654175	0.677261	226.258	274.598	279.849	232.023	281.284	240.478
VDA_001958	ABC-type antimicrobial peptide transport system permease component	ADBS01000001:1074853-1077318	391.283	-0.218485	-1.16351	0.0191848	0.0229501	421.418	396.074	446.043	336.335	370.058	377.768
VDA_001959	hypothetical protein	ADBS01000001:1077318-1078397	431.395	-0.214716	-1.16048	0.0164771	0.0197864	435.359	458.344	497.509	391.904	389.01	416.245
VDA_001960	hypothetical hydrolase	ADBS01000001:1078432-1079721	2114.56	-0.114419	-1.08254	0.0280482	0.0331988	2190.73	2248.85	2155.16	2035.56	2052.77	2004.27
VDA_001961	hypothetical protein	ADBS01000001:1080127-1082349	221.683	-0.130767	-1.09488	0.239571	0.262208	235.909	220.495	239.105	213.5	209.467	211.62
VDA_001962	putative outer membrane protein	ADBS01000001:1082365-1083999	149.343	-0.0828705	-1.05912	0.527199	0.552546	154.413	148.018	158.688	150.132	139.644	145.161
VDA_001963	hypothetical protein	ADBS01000001:1084216-1085112	57.7233	-0.253408	-1.19202	0.2204	0.242495	57.9048	73.4984	56.8275	51.6689	61.8426	44.5977
VDA_001964	potassium channel protein	ADBS01000001:1085157-1085849	63.1908	-0.141652	-1.10317	0.47744	0.504098	65.411	67.3735	66.4775	44.8447	66.8299	68.2082
VDA_001965	putative membrane protein	ADBS01000001:1085854-1086969	381.092	-0.053693	-1.03792	0.567772	0.591319	384.96	365.45	414.948	353.883	372.053	395.258
VDA_001966	hypothetical protein	ADBS01000001:1087095-1088258	770.086	-0.0787758	-1.05612	0.328783	0.353014	872.862	764.587	736.614	708.742	762.06	775.65
VDA_001967	hypothetical protein	ADBS01000001:1088251-1089795	1102.39	-0.0593131	-1.04197	0.513617	0.539212	1282.48	1143.31	949.985	1027.53	1081.25	1129.81
VDA_001968	sodium/glucose cotransporter (Na(+)/glucose symporter)	ADBS01000001:1089898-1091046	183.626	-0.406782	-1.32573	0.00126602	0.00163945	232.692	207.225	188.71	170.605	148.622	153.906
VDA_001969	fucose 4-O-acetylase	ADBS01000001:1091916-1092941	80.2537	-0.602389	-1.51823	0.000618648	0.000812866	98.6527	101.06	91.1385	57.5182	72.8146	60.338
VDA_001970	hypothetical transcriptional	ADBS01000001:1093068-1093994	457.827	0.0625109	1.04428	0.495776	0.522404	409.623	444.053	490.004	438.698	489.753	474.834
VDA_001971	hypothetical protein	ADBS01000001:1094026-1095390	1652.72	0.141632	1.10315	0.029467	0.0348387	1469.07	1607.78	1638.35	1649.51	1719.62	1832
VDA_001972	hypothetical protein	ADBS01000001:1095865-1096611	2760.04	-1.57207	-2.97331	2.78035e-174	6.66222e-173	4024.39	4013.83	4359.64	1417.48	1368.52	1376.41
VDA_001973	putative NupC nucleoside permease	ADBS01000001:1096949-1098157	255.416	-0.672449	-1.59378	1.86746e-10	3.34395e-10	317.404	313.389	312.015	196.927	192.51	200.252
VDA_001974	molybdopterin biosynthesis protein B	ADBS01000001:1098336-1099094	2308.68	-1.47736	-2.78439	3.98108e-152	7.52808e-151	3456.06	3437.07	3304.58	1227.38	1159.05	1267.97
VDA_001975	molybdopterin biosynthesis protein A	ADBS01000001:1099107-1100315	4737.11	-1.22082	-2.33079	2.38528e-81	1.90519e-80	6980.75	6912.93	6006.56	2713.11	2895.63	2913.71
VDA_001976	GTP cyclohydrolase I type 1	ADBS01000001:1100637-1101290	12149.5	-0.393	-1.31312	6.27544e-12	1.1953e-11	12671.5	14172.9	14545.7	10780.3	10324.7	10401.7
VDA_001977	LysR-family transcriptional regulator	ADBS01000001:1101397-1102317	926.517	-1.34622	-2.54244	5.66815e-68	3.76159e-67	1375.78	1401.57	1214.82	535.212	530.649	501.068
VDA_001978	radical activating enzyme	ADBS01000001:1102333-1103217	201.38	-0.630871	-1.5485	1.50852e-07	2.37713e-07	233.764	257.244	243.393	169.63	162.586	141.663
VDA_001979	hypothetical protein	ADBS01000001:1103240-1104784	223.134	0.236282	1.17795	0.0376807	0.0442167	183.365	218.453	212.299	244.696	240.388	239.603
VDA_001980	hypothetical amidase	ADBS01000001:1105540-1107306	10536	-1.22423	-2.33631	2.09517e-95	2.04882e-94	15390.9	15335.6	13560.3	6298.73	6565.29	6065.28
VDA_001981	membrane protein TerC	ADBS01000001:1107426-1108400	559.769	-1.02946	-2.04126	1.93709e-37	7.37033e-37	760.269	741.108	754.841	350.959	378.038	373.396
VDA_001982	arginine/ornithine antiporter ArcD	ADBS01000001:1109652-1111058	1126.7	-1.34895	-2.54726	7.29011e-70	4.95318e-69	1461.56	1657.8	1739.14	648.299	612.441	640.982
VDA_001983	putative NADH-dependent flavin oxidoreductase	ADBS01000001:1114054-1115157	661.084	-0.377863	-1.29942	1.87953e-06	2.8175e-06	787.077	769.691	685.147	570.308	588.502	565.778
VDA_001984	hypothetical protein	ADBS01000001:1115439-1115738	1352.98	-2.51303	-5.70818	0	0	2285.1	2316.22	2309.56	406.527	413.946	386.513
VDA_001985	putative efflux (PET) family transporter	ADBS01000001:1115905-1117992	1993.43	-1.27422	-2.41868	3.32684e-117	4.19396e-116	2830.9	2755.17	2878.9	1144.52	1202.94	1148.17
VDA_001986	hypothetical membrane protein	ADBS01000001:1118273-1119877	1955.82	-1.19802	-2.29424	4.22711e-59	2.40815e-58	2534.94	2612.25	3032.23	1115.27	1194.96	1245.24
VDA_001987	hypothetical ToxR-regulated lipoprotein	ADBS01000001:1120199-1123039	997.031	-0.547711	-1.46176	2.3554e-17	5.43249e-17	1159.17	1202.51	1191.23	816.954	813.928	798.386
VDA_001988	ABC transporter ATP-binding protein	ADBS01000001:1123707-1124552	354.927	-1.01767	-2.02464	2.07376e-26	6.27124e-26	466.456	478.76	481.426	225.198	250.363	227.361
VDA_001989	putative restriction enzyme	ADBS01000001:1124890-1127442	0					0	0	0	0	0	0
VDA_001990	hypothetical protein	ADBS01000001:1128649-1129656	0					0	0	0	0	0	0
VDA_001991	hypothetical protein	ADBS01000001:1130078-1131343	0					0	0	0	0	0	0
VDA_001992	hypothetical protein	ADBS01000001:1131356-1132066	0					0	0	0	0	0	0
VDA_001993	hypothetical protein	ADBS01000001:1132846-1135029	0					0	0	0	0	0	0
VDA_001994	hypothetical protein	ADBS01000001:1135050-1137515	0					0	0	0	0	0	0
VDA_001995	MutL protein	ADBS01000001:1137518-1138930	0					0	0	0	0	0	0
VDA_001996	ABC transporter ATP-binding protein	ADBS01000001:1139032-1140006	431.665	-0.972663	-1.96246	2.64616e-26	7.94862e-26	531.867	594.112	591.864	278.817	287.269	306.062
VDA_001997	agmatinase	ADBS01000001:1140172-1141095	3866.83	0.628384	1.54583	9.28552e-31	3.09747e-30	2903.82	3009.35	3196.28	4897.82	4599.29	4594.43
VDA_001998	catalase/peroxidase	ADBS01000001:1141702-1143888	12009.5	0.365449	1.28828	6.23508e-16	1.3754e-15	10199.8	10895.1	10389.8	13510.9	13350	13711.6
VDA_001999	hypothetical protein	ADBS01000001:1144866-1145747	584.276	-1.37391	-2.59171	1.40527e-58	7.90526e-58	806.378	830.94	894.23	312.938	348.114	313.058
VDA_002000	anaerobic C4-dicarboxylate transporter DcuC	ADBS01000001:1145890-1147269	117.052	-0.516799	-1.43078	0.000691084	0.000905767	130.822	125.56	157.616	91.6392	105.731	90.9443
VDA_002001	transposase OrfAB subunit B	ADBS01000001:1148338-1149015	0					0	0	0	0	0	0
VDA_002002	chromosome segregation ATPase	ADBS01000001:1149830-1150618	0					0	0	0	0	0	0
VDA_002003	ATP binding protein	ADBS01000001:1150967-1152298	0					0	0	0	0	0	0
VDA_002004	hypothetical protein	ADBS01000001:1152295-1153125	0					0	0	0	0	0	0
VDA_002005	serine/threonine protein kinase	ADBS01000001:1153567-1154778	793.204	-0.441612	-1.35812	4.65878e-09	7.90909e-09	959.719	922.813	859.919	632.701	686.253	697.822
VDA_002006	hypothetical protein	ADBS01000001:1154937-1155314	726.506	0.626877	1.54422	1.28507e-16	2.90831e-16	569.397	609.424	532.892	874.472	874.773	898.074
VDA_002007	magnesium transporter putative	ADBS01000001:1155474-1156439	1638.32	0.917107	1.88833	1.01205e-48	4.75573e-48	1193.48	1134.12	1073.29	2052.13	2164.49	2212.39
VDA_002008	putative ATP-dependent helicase HrpA	ADBS01000001:1156857-1160693	5505.49	-0.733449	-1.66261	6.00589e-34	2.14966e-33	7020.42	7341.67	6271.4	4218.33	4074.63	4106.48
VDA_002009	m23/M37 peptidase/aminotransferase class III	ADBS01000001:1160804-1161469	1453.91	-1.19657	-2.29194	3.29687e-79	2.53649e-78	2071.71	2083.47	1920.34	901.769	899.709	846.481
VDA_002010	major facilitator superfamily (MFS_1) transporter	ADBS01000001:1161459-1162700	2576.56	-1.54937	-2.92689	5.45383e-162	1.15673e-160	3696.26	4048.53	3781.71	1313.17	1345.57	1274.09
VDA_002011	hypothetical protein	ADBS01000001:1163498-1164808	190.019	0.0773087	1.05505	0.532696	0.557749	170.498	185.788	198.36	174.504	212.459	198.503
VDA_002012	hypothetical protein	ADBS01000001:1164805-1166343	178.747	-0.319441	-1.24785	0.0135797	0.0163886	218.752	167.413	210.155	158.906	154.606	162.65
VDA_002013	hypothetical glycine betaine transporter	ADBS01000001:1166831-1168384	166.937	-1.37731	-2.59784	2.54291e-25	7.48098e-25	247.704	238.87	238.032	94.5639	96.7537	85.6975
VDA_002014	putative membrane protein	ADBS01000001:1168498-1169730	1042.18	-0.792996	-1.73267	3.63877e-24	1.03837e-23	1256.75	1230.08	1480.73	759.436	767.047	759.035
VDA_002015	hypothetical protein	ADBS01000001:1170525-1170644	228.821	-0.744643	-1.67556	1.09237e-10	1.97067e-10	273.439	307.264	279.849	156.957	187.523	167.897
[truncated: 1,529 more rows]

## Sheet: diff_expr
ID	name	locus	baseMean	log2FoldChange	FoldChange	pvalue	padj	RM-25-1	RM-25-2	RM-25-3	RM-37-1	RM-37-2	RM-37-3	description	E_value	#GO	GO	#KO	KO	Pathways	#Pfam	Pfam
VDA_000011		ADBS01000008:99-221	38.3208	1.32269	2.50132	6.66986e-07	1.0223e-06	18.2293	27.5619	18.2277	50.694	47.8781	67.3337			0		0			0
VDA_000012		ADBS01000008:1861-2871	209.174	-1.12593	-2.18242	3.20874e-21	8.4357e-21	289.524	275.619	297.004	122.836	140.642	129.421		2e-119	2	GO:0042597; C:periplasmic space | GO:0000746; P:conjugation	1	K12060;		1	PF06834; TraU
VDA_000013		ADBS01000008:3211-3858	79.2833	1.49913	2.82673	6.12863e-15	1.30073e-14	42.8925	32.6659	47.1776	123.81	106.728	122.425		2e-11	2	GO:0042597; C:periplasmic space | GO:0000746; P:conjugation	1	K12059;		1	PF09673; TrbC_Ftype
VDA_000014		ADBS01000008:3855-5669	48.6278	1.59482	3.02056	3.07581e-11	5.71206e-11	22.5185	20.4162	27.8777	80.9155	64.8349	75.2039		1e-65	2	GO:0009279; C:cell outer membrane | GO:0000746; P:conjugation	1	K12058;		1	PF06986; TraN
VDA_000015		ADBS01000008:5666-6424	29.1481	2.66582	6.34587	5.95661e-14	1.22689e-13	6.43387	8.16648	6.43331	53.6187	39.8984	60.338		1e-36	2	GO:0042597; C:periplasmic space | GO:0000746; P:conjugation	1	K12057;		0
VDA_000016		ADBS01000008:7187-8560	29.3121	1.61464	3.06235	2.16806e-07	3.39089e-07	19.3016	12.2497	9.64996	50.694	49.873	34.1041		1e-74	2	GO:0042597; C:periplasmic space | GO:0000746; P:conjugation	1	K12072;		1	PF06122; TraH
VDA_000017		ADBS01000008:8563-11274	81.4867	1.24829	2.3756	3.25183e-11	6.02212e-11	54.6879	55.1238	33.2388	112.112	115.705	118.053		4e-58	3	GO:0016021; C:integral component of membrane | GO:0005886; C:plasma membrane | GO:0000746; P:conjugation	1	K12056;		1	PF07916; TraG_N
VDA_000018		ADBS01000008:11797-13926	102.529	1.60761	3.04746	3.87528e-20	9.84184e-20	56.8325	50.0197	42.8887	152.082	172.561	140.789		4e-118	4	GO:0016021; C:integral component of membrane | GO:0005886; C:plasma membrane | GO:0005524; F:ATP binding | GO:0000746; P:conjugation	0			2	PF12615; TraD_N | PF10412; TrwB_AAD_bind
VDA_000029		ADBS01000005:12109-13080	37.8725	0.923112	1.8962	0.000476324	0.00062955	34.314	15.3122	27.8777	42.8949	50.8705	55.9657		9e-75	3	GO:0003677; F:DNA binding | GO:0004803; F:transposase activity | GO:0006313; P:transposition, DNA-mediated	0			2	PF04986; Y2_Tnp | PF14319; Zn_Tnp_IS91
VDA_000030		ADBS01000005:14386-15198	1445.53	1.86599	3.64517	9.71235e-145	1.69373e-143	662.689	613.507	585.431	2420.64	2271.22	2119.7			0		0			0
VDA_000032		ADBS01000005:18661-18987	104.726	2.02984	4.0836	3.43969e-30	1.13416e-29	43.9648	40.8324	36.4554	174.504	165.578	167.023			0		0			0
VDA_000033		ADBS01000005:19906-20607	22.0985	1.99938	3.99828	2.94931e-08	4.82182e-08	5.36156	9.18729	9.64996	33.1461	42.8908	32.3552		3e-10	2	GO:0005886; C:plasma membrane | GO:0000746; P:conjugation	1	K12066;		1	PF06586; TraK
VDA_000035		ADBS01000005:20728-22101	56.6361	1.63123	3.09776	7.30566e-13	1.45234e-12	28.9524	32.6659	19.2999	80.9155	81.7918	96.191		1e-37	2	GO:0016887; F:ATPase activity | GO:0000746; P:conjugation	1	K12065;		1	PF03743; TrbI
VDA_000036		ADBS01000005:22536-24143	53.2571	1.53299	2.89385	2.63564e-11	4.91872e-11	33.2417	23.4786	23.5888	88.7146	71.8172	78.7018		2e-39	2	GO:0005886; C:plasma membrane | GO:0000746; P:conjugation	1	K12063;		2	PF01935; DUF87 | PF11130; TraC_F_IV
VDA_000037		ADBS01000005:24097-25122	76.5626	1.00138	2.00192	1.00006e-07	1.58545e-07	54.6879	45.9365	51.4665	98.4634	90.7689	118.053		2e-44	2	GO:0005886; C:plasma membrane | GO:0000746; P:conjugation	1	K12063;		2	PF01935; DUF87 | PF11130; TraC_F_IV
VDA_000038		ADBS01000005:25759-26448	130.03	1.30476	2.47042	3.45508e-16	7.69184e-16	91.1465	69.4151	62.1886	208.625	183.533	165.274		8e-20	2	GO:0042597; C:periplasmic space | GO:0000746; P:conjugation	1	K12061;		1	PF12477; TraW_N
VDA_000039		ADBS01000005:26918-27037	58.6205	1.34403	2.53859	8.06799e-10	1.41404e-09	30.0247	41.8532	25.7332	82.8652	76.8045	94.4421			0		0			0
VDA_000040		ADBS01000005:28126-28248	52.1712	1.52167	2.87124	2.97147e-11	5.53229e-11	22.5185	29.6035	26.8054	83.8401	76.8045	73.455			0		0			0
VDA_000041		ADBS01000005:28851-29891	347.43	-1.03248	-2.04554	2.08939e-26	6.31242e-26	480.396	449.157	472.848	217.399	223.431	241.352		1e-119	2	GO:0042597; C:periplasmic space | GO:0000746; P:conjugation	1	K12060;		1	PF06834; TraU
VDA_000042		ADBS01000005:30231-30878	132.59	1.50504	2.83832	2.33278e-23	6.52057e-23	67.5556	76.5608	61.1164	192.052	194.505	203.75		2e-11	2	GO:0042597; C:periplasmic space | GO:0000746; P:conjugation	1	K12059;		1	PF09673; TrbC_Ftype
VDA_000043		ADBS01000005:30875-32707	110.533	2.0822	4.23451	3.33873e-32	1.15422e-31	36.4586	50.0197	37.5276	184.253	176.551	178.391		4e-65	2	GO:0009279; C:cell outer membrane | GO:0000746; P:conjugation	1	K12058;		1	PF06986; TraN
VDA_000044		ADBS01000005:32704-33462	27.2596	1.93128	3.81395	6.01555e-09	1.01685e-08	9.6508	9.18729	12.8666	33.1461	55.8578	42.8487		1e-36	2	GO:0042597; C:periplasmic space | GO:0000746; P:conjugation	1	K12057;		0
VDA_000045		ADBS01000005:34225-35598	22.8728	1.30508	2.47098	9.54353e-05	0.000132378	17.157	10.2081	10.7222	29.2466	27.9289	41.9743		1e-74	2	GO:0042597; C:periplasmic space | GO:0000746; P:conjugation	1	K12072;		1	PF06122; TraH
VDA_000046		ADBS01000005:35601-38312	51.178	1.39641	2.63246	1.35058e-08	2.23955e-08	39.6755	15.3122	27.8777	85.7899	65.8324	72.5805		5e-59	3	GO:0016021; C:integral component of membrane | GO:0005886; C:plasma membrane | GO:0000746; P:conjugation	1	K12056;		1	PF07916; TraG_N
VDA_000047		ADBS01000005:38833-40968	102.404	1.16219	2.23796	2.52823e-11	4.72106e-11	61.1218	57.1654	69.6942	170.605	131.665	124.174		4e-117	4	GO:0016021; C:integral component of membrane | GO:0005886; C:plasma membrane | GO:0005524; F:ATP binding | GO:0000746; P:conjugation	0			2	PF12615; TraD_N | PF10412; TrwB_AAD_bind
VDA_000048		ADBS01000005:41488-47430	141.125	1.20431	2.30428	3.03554e-16	6.76745e-16	77.2064	78.6024	98.644	195.952	214.454	181.889		4e-37	8	GO:0005737; C:cytoplasm | GO:0005524; F:ATP binding | GO:0003677; F:DNA binding | GO:0003678; F:DNA helicase activity | GO:0003917; F:DNA topoisomerase type I activity | GO:0046872; F:metal ion binding | GO:0000746; P:conjugation | GO:0008152; P:metabolic process	0			2	PF07057; TraI | PF08751; TrwC
VDA_000051		ADBS01000005:52094-53038	1010.84	2.2639	4.80287	4.11773e-208	1.43617e-206	346.357	364.429	330.243	1667.05	1672.74	1684.22			0		0			0
VDA_000090		ADBS01000004:1270-2112	247.078	1.77353	3.41888	1.97976e-44	8.71593e-44	112.593	121.476	98.644	338.285	403.972	407.5			0		0			0
VDA_000091		ADBS01000004:4167-5018	205.047	1.69425	3.23608	9.12138e-37	3.43309e-36	85.7849	91.8729	110.438	345.109	289.264	307.811		9e-61	4	GO:0003677; F:DNA binding | GO:0046872; F:metal ion binding | GO:0006310; P:DNA recombination | GO:0032196; P:transposition	0			3	PF12323; HTH_OrfB_IS605 | PF01385; OrfB_IS605 | PF07282; OrfB_Zn_ribbon
VDA_000092		ADBS01000004:9687-10934	6943.76	0.80771	1.75043	1.47733e-64	9.21935e-64	4883.31	5037.7	5220.63	8585.81	8984.13	8951.01		8e-15	2	GO:0042802; F:identical protein binding | GO:0030541; P:plasmid partitioning	0			1	PF13614; AAA_31
VDA_000093		ADBS01000004:10936-11895	4104.64	0.840623	1.79082	6.25569e-51	3.07302e-50	2804.09	2857.25	3158.75	5293.63	5137.92	5376.2		8e-13	4	GO:0003677; F:DNA binding | GO:0009405; P:pathogenesis | GO:0006355; P:regulation of transcription, DNA-templated | GO:0006351; P:transcription, DNA-templated	1	K03497;		2	PF08775; ParB | PF02195; ParBc
VDA_000094		ADBS01000004:12015-13094	140.992	1.53284	2.89354	9.08646e-05	0.000126205	79.3511	87.7897	34.311	158.906	250.363	235.231			0		0			0
VDA_000095		ADBS01000004:14062-14271	120.874	1.17983	2.2655	1.52258e-14	3.19478e-14	68.6279	71.4567	80.4163	157.931	181.538	165.274			0		0			0
VDA_000096		ADBS01000004:14748-15551	74.7675	1.06852	2.09728	1.17758e-08	1.96514e-08	41.8202	48.9989	52.5387	109.187	100.744	95.3166			0		0			0
VDA_000097		ADBS01000004:15560-16888	170.553	1.86357	3.63907	2.96932e-38	1.15213e-37	60.0495	72.4775	85.7774	263.219	259.34	282.452		3e-63	1	GO:0009306; P:protein secretion	1	K02280;		3	PF04972; BON | PF00263; Secretin | PF13629; T2SS-T3SS_pil_N
VDA_000098		ADBS01000004:17394-18623	131.105	1.3129	2.4844	6.00841e-17	1.37366e-16	70.7726	75.54	77.1997	178.404	219.441	165.274		5e-06	5	GO:0005886; C:plasma membrane | GO:0005524; F:ATP binding | GO:0016887; F:ATPase activity | GO:0007049; P:cell cycle | GO:0051301; P:cell division	1	K03609;		1	PF01656; CbiA
VDA_000099		ADBS01000004:18627-19907	207.747	1.54943	2.92702	1.65703e-33	5.85744e-33	89.0019	114.331	111.511	304.164	330.159	297.318		3e-49	4	GO:0005737; C:cytoplasm | GO:0005524; F:ATP binding | GO:0000746; P:conjugation | GO:0006810; P:transport	1	K02283;		1	PF00437; T2SSE
VDA_000100		ADBS01000004:19907-20827	65.1843	1.04061	2.05709	1.5391e-07	2.42288e-07	42.8925	42.874	40.7443	97.4885	85.7816	81.3251			0		0			0
VDA_000101		ADBS01000004:20830-21711	55.5833	1.76252	3.39291	6.25564e-14	1.28595e-13	20.3739	24.4995	28.9499	100.413	71.8172	87.4464			0		0			0
VDA_000102		ADBS01000004:21704-22432	56.7357	2.30227	4.93235	1.09531e-19	2.73305e-19	21.4462	22.4578	10.7222	77.9908	103.736	104.061			0		0			0
VDA_000103		ADBS01000004:23500-24810	332.876	2.42547	5.37206	1.55701e-93	1.49007e-92	93.2911	92.8938	124.377	575.182	546.608	564.904			0		0			0
VDA_000104		ADBS01000004:24839-25471	270.735	2.42738	5.37916	5.73249e-76	4.18472e-75	76.1341	70.4359	105.077	461.121	478.781	432.86		8e-17	2	GO:0009279; C:cell outer membrane | GO:0016021; C:integral component of membrane	1	K03640;		1	PF00691; OmpA
VDA_000105		ADBS01000004:26447-27124	1291.18	3.05747	8.32513	0.0000000000000000000000000000000000000000000000000000000000000000000000000000000000000000000000000000000000000000000000000000000000000000000000000000000000000000000000000000000000000000000000000000000000000000000000000000000000000000000000000000000000000000000000000000000000000000000000000000000192502732167092	0.00000000000000000000000000000000000000000000000000000000000000000000000000000000000000000000000000000000000000000000000000000000000000000000000000000000000000000000000000000000000000000000000000000000000000000000000000000000000000000000000000000000000000000000000000000000000000000000000000000106011592328509	258.427	250.099	317.376	2379.69	2201.4	2340.07		2e-19	3	GO:0003677; F:DNA binding | GO:0000150; F:recombinase activity | GO:0015074; P:DNA integration	0			2	PF02796; HTH_7 | PF00239; Resolvase
VDA_000106		ADBS01000004:27466-28092	334.208	1.16769	2.24652	3.09694e-28	9.78984e-28	211.245	186.808	217.66	506.94	448.857	433.734		0.007	3	GO:0043565; F:sequence-specific DNA binding | GO:0006355; P:regulation of transcription, DNA-templated | GO:0006351; P:transcription, DNA-templated	0			1	PF01381; HTH_3
VDA_000107		ADBS01000004:28910-30589	184.367	1.61777	3.069	1.67172e-33	5.90274e-33	84.7126	94.9354	90.0663	256.395	286.271	293.82		2e-18	5	GO:0016021; C:integral component of membrane | GO:0005622; C:intracellular | GO:0005886; C:plasma membrane | GO:0000155; F:phosphorelay sensor kinase activity | GO:0071555; P:cell wall organization	0			2	PF07694; 5TM-5TMR_LYT | PF00990; GGDEF
VDA_000108		ADBS01000004:31477-32313	489.189	1.37057	2.58572	1.56057e-51	7.78797e-51	244.487	271.536	300.221	703.867	703.21	711.814		0	5	GO:0043531; F:ADP binding | GO:0005524; F:ATP binding | GO:0016776; F:phosphotransferase activity, phosphate group as acceptor | GO:0004674; F:protein serine/threonine kinase activity | GO:0006470; P:protein dephosphorylation	1	K09773;		1	PF03618; Kinase-PPPase
VDA_000109		ADBS01000004:32641-35001	1208.52	1.04372	2.06153	4.35059e-57	2.3875e-56	738.823	809.503	817.03	1625.13	1664.76	1595.9		0	5	GO:0005524; F:ATP binding | GO:0046872; F:metal ion binding | GO:0008986; F:pyruvate, water dikinase activity | GO:0006094; P:gluconeogenesis | GO:0006090; P:pyruvate metabolic process	1	K01007;	ko00620; Pyruvate metabolism | ko00680; Methane metabolism | ko00720; Carbon fixation pathways in prokaryotes | ko01200; Carbon metabolism	3	PF00391; PEP-utilizers | PF02896; PEP-utilizers_C | PF01326; PPDK_N
VDA_000112		ADBS01000004:41431-42408	3676.17	0.902218	1.86894	8.72377e-44	3.77709e-43	2366.59	2540.8	2773.83	5100.6	4636.2	4639.03			0		0			0
VDA_000116		ADBS01000004:53779-54375	634.298	0.628725	1.5462	3.88832e-13	7.78408e-13	438.575	507.343	546.831	802.331	770.04	740.671		1e-46	2	GO:0019172; F:glyoxalase III activity | GO:0019243; P:methylglyoxal catabolic process to D-lactate via S-lactoyl-glutathione	1	K03152;		1	PF01965; DJ-1_PfpI
VDA_000117		ADBS01000004:55204-56415	198.638	1.47411	2.77811	6.61355e-30	2.17154e-29	92.2188	104.123	116.872	282.717	315.198	280.703			0		0			0
VDA_000121		ADBS01000004:62294-63106	4443.88	1.82596	3.54543	5.24025e-190	1.5091e-188	1946.25	1926.27	1981.46	7470.55	6961.28	6377.47			0		0			0
VDA_000123		ADBS01000004:66567-66893	98.7548	2.11661	4.33673	3.01892e-29	9.76947e-29	37.5309	43.8949	26.8054	156.957	172.561	154.78			0		0			0
VDA_000124		ADBS01000004:67812-68513	20.2911	2.146	4.42598	2.12757e-08	3.50207e-08	9.6508	4.08324	6.43331	37.0456	26.9314	37.602		3e-10	2	GO:0005886; C:plasma membrane | GO:0000746; P:conjugation	1	K12066;		1	PF06586; TraK
VDA_000126		ADBS01000004:68634-70007	54.6589	2.14358	4.41856	2.36278e-18	5.65303e-18	21.4462	17.3538	19.2999	85.7899	102.738	81.3251		1e-37	2	GO:0016887; F:ATPase activity | GO:0000746; P:conjugation	1	K12065;		1	PF03743; TrbI
VDA_000127		ADBS01000004:70442-73027	150.85	1.33441	2.52172	1.65611e-20	4.25063e-20	73.9895	91.8729	88.9941	204.726	237.396	208.122		6e-90	2	GO:0005886; C:plasma membrane | GO:0000746; P:conjugation	1	K12063;		2	PF01935; DUF87 | PF11130; TraC_F_IV
VDA_000128		ADBS01000004:73664-74353	139.87	1.25139	2.38071	1.53748e-17	3.56964e-17	81.4957	84.7273	80.4163	212.525	174.556	205.499		8e-20	2	GO:0042597; C:periplasmic space | GO:0000746; P:conjugation	1	K12061;		1	PF12477; TraW_N
VDA_000129		ADBS01000004:74823-74942	59.1715	1.461	2.75298	9.30321e-12	1.76026e-11	27.8801	28.5827	36.4554	86.7648	88.774	86.5719			0		0			0
VDA_000130		ADBS01000004:76031-76153	50.2681	1.21191	2.31644	8.7595e-08	1.39362e-07	28.9524	32.6659	27.8777	75.0662	61.8426	75.2039			0		0			0
VDA_000131		ADBS01000004:76756-77796	344.903	-1.02914	-2.0408	2.30014e-26	6.92913e-26	465.383	448.136	477.137	213.5	234.403	230.858		1e-119	2	GO:0042597; C:periplasmic space | GO:0000746; P:conjugation	1	K12060;		1	PF06834; TraU
VDA_000132		ADBS01000004:78136-78783	72.5717	1.70442	3.25899	3.85542e-15	8.24961e-15	19.3016	40.8324	39.6721	123.81	93.7613	118.053		2e-11	2	GO:0042597; C:periplasmic space | GO:0000746; P:conjugation	1	K12059;		1	PF09673; TrbC_Ftype
VDA_000133		ADBS01000004:78780-80612	109.849	1.85903	3.62765	8.59792e-27	2.61774e-26	34.314	51.0405	54.6831	170.605	173.558	174.893		4e-65	2	GO:0009279; C:cell outer membrane | GO:0000746; P:conjugation	1	K12058;		1	PF06986; TraN
VDA_000134		ADBS01000004:80609-81367	28.904	2.32181	4.99958	3.42729e-12	6.60827e-12	9.6508	6.12486	10.7222	44.8447	54.8603	47.2211		1e-36	2	GO:0042597; C:periplasmic space | GO:0000746; P:conjugation	1	K12057;		0
VDA_000135		ADBS01000004:82130-83503	25.2903	1.98071	3.94687	5.86636e-09	9.9216e-09	8.57849	14.2913	5.36109	42.8949	43.8883	36.7275		1e-74	2	GO:0042597; C:periplasmic space | GO:0000746; P:conjugation	1	K12072;		1	PF06122; TraH
VDA_000136		ADBS01000004:83506-85998	38.0602	1.49559	2.81979	1.27173e-08	2.11887e-08	23.5909	17.3538	17.1555	55.5685	57.8527	56.8402		2e-58	3	GO:0016021; C:integral component of membrane | GO:0005886; C:plasma membrane | GO:0000746; P:conjugation	1	K12056;		1	PF07916; TraG_N
VDA_000137		ADBS01000004:86739-88874	99.586	1.19985	2.29716	4.83319e-12	9.27346e-12	67.5556	53.0821	58.972	162.806	125.68	129.421		4e-117	4	GO:0016021; C:integral component of membrane | GO:0005886; C:plasma membrane | GO:0005524; F:ATP binding | GO:0000746; P:conjugation	0			2	PF12615; TraD_N | PF10412; TrwB_AAD_bind
VDA_000141		ADBS01000004:100688-101785	571.694	1.73823	3.33626	4.0437e-74	2.87176e-73	243.415	246.015	298.077	901.769	927.638	813.251		3e-89	4	GO:0003677; F:DNA binding | GO:0046872; F:metal ion binding | GO:0006310; P:DNA recombination | GO:0032196; P:transposition	0			3	PF12323; HTH_OrfB_IS605 | PF01385; OrfB_IS605 | PF07282; OrfB_Zn_ribbon
VDA_000142		ADBS01000004:102903-103847	1787.6	2.3004	4.92595	0	0	595.133	597.174	613.309	2939.28	2987.39	2993.29			0		0			0
VDA_000143		ADBS01000004:104005-104391	3943.98	2.33308	5.03878	0	0	1229.94	1284.18	1393.88	6933.38	6597.2	6225.31		2e-29	3	GO:0005622; C:intracellular | GO:0003677; F:DNA binding | GO:0006355; P:regulation of transcription, DNA-templated	1	K03746;		1	PF00816; Histone_HNS
VDA_000144		ADBS01000004:104794-105561	3303.41	-0.843186	-1.79401	1.58007e-62	9.59353e-62	4416.85	4177.16	4135.54	2381.64	2384.93	2324.33			0		0			0
VDA_000145		ADBS01000004:106529-107125	925.748	1.00536	2.00745	7.26577e-37	2.74455e-36	567.253	598.195	678.714	1316.1	1190.97	1203.26			0		0			0
VDA_000151		ADBS01000004:127236-128339	1136.48	2.12489	4.36169	1.61662e-204	5.51584e-203	419.274	413.428	435.32	1890.3	1851.29	1809.27		4e-13	5	GO:0016021; C:integral component of membrane | GO:0005524; F:ATP binding | GO:0070733; F:protein adenylyltransferase activity | GO:0034260; P:negative regulation of GTPase activity | GO:0018117; P:protein adenylylation	0			1	PF02661; Fic
VDA_000152		ADBS01000004:129247-129846	235.425	2.32835	5.02232	9.68836e-64	5.98657e-63	75.0618	64.3111	92.2107	391.904	427.911	361.154			0		0			0
VDA_000154		ADBS01000004:132131-132823	4343.31	-0.612336	-1.52873	1.5019e-26	4.55505e-26	5589.96	5308.21	4860.36	3478.39	3421.29	3401.66		7e-88	7	GO:0043190; C:ATP-binding cassette (ABC) transporter complex | GO:0042895; F:antibiotic transporter activity | GO:0005524; F:ATP binding | GO:0042626; F:ATPase activity, coupled to transmembrane movement of substances | GO:0022857; F:transmembrane transporter activity | GO:0042891; P:antibiotic transport | GO:0046677; P:response to antibiotic	1	K05685;	ko02010; ABC transporters	3	PF00005; ABC_tran | PF02687; FtsX | PF12704; MacB_PCD
VDA_000155		ADBS01000004:132843-134126	7134.61	-0.982656	-1.9761	1.88691e-39	7.45033e-39	10559.1	9612.97	8270.02	4648.25	5009.25	4708.11		4e-28	6	GO:0043190; C:ATP-binding cassette (ABC) transporter complex | GO:0042895; F:antibiotic transporter activity | GO:0005524; F:ATP binding | GO:0016887; F:ATPase activity | GO:0016820; F:hydrolase activity, acting on acid anhydrides, catalyzing transmembrane movement of substances | GO:0046677; P:response to antibiotic	1	K05685;	ko02010; ABC transporters	3	PF00005; ABC_tran | PF02687; FtsX | PF12704; MacB_PCD
VDA_000156		ADBS01000004:134129-135343	9126.38	-0.919785	-1.89183	5.45948e-53	2.8048e-52	12904.2	11808.7	11124.3	6062.81	6568.28	6290.02		4e-31	6	GO:0043190; C:ATP-binding cassette (ABC) transporter complex | GO:0042895; F:antibiotic transporter activity | GO:0005524; F:ATP binding | GO:0042626; F:ATPase activity, coupled to transmembrane movement of substances | GO:0046677; P:response to antibiotic | GO:0006810; P:transport	1	K05685;	ko02010; ABC transporters	3	PF00005; ABC_tran | PF02687; FtsX | PF12704; MacB_PCD
VDA_000157		ADBS01000004:135340-136611	11763.5	-0.59885	-1.51451	5.55753e-29	1.78375e-28	14854.7	14481.2	13185.1	9349.15	9523.75	9187.12		1e-11	5	GO:0009279; C:cell outer membrane | GO:0016021; C:integral component of membrane | GO:0005215; F:transporter activity | GO:0009405; P:pathogenesis | GO:0046677; P:response to antibiotic	0			1	PF02321; OEP
VDA_000159		ADBS01000004:138631-140352	214276	-2.08114	-4.2314	0.0000000000000000000000000000000000000000000000000000000000000000000000000000000000000000000000000000000000000000000000000000000000000000000000000000000000000000000000000000000000000000000000000000000000000000000000000000000000000000000000000000000000000000000000000000863505694069475	0.00000000000000000000000000000000000000000000000000000000000000000000000000000000000000000000000000000000000000000000000000000000000000000000000000000000000000000000000000000000000000000000000000000000000000000000000000000000000000000000000000000000000000000000000000417006826720628	348389	338064	353964	79266.9	82229.6	83740.4		0	2	GO:0016788; F:hydrolase activity, acting on ester bonds | GO:0044179; P:hemolysis in other organism	0			0
VDA_000161		ADBS01000004:144232-145938	1603.14	1.22761	2.34178	1.63819e-80	1.28557e-79	922.188	925.875	1027.18	2146.7	2296.15	2300.71			0		0			0
VDA_000162		ADBS01000004:145992-147062	920.694	1.44716	2.72671	2.01824e-68	1.34506e-67	451.443	477.739	548.976	1383.36	1410.41	1252.23			0		0			0
VDA_000218		ADBS01000003:91888-93201	79.3227	1.86717	3.64817	6.69622e-21	1.74146e-20	25.7355	33.6867	40.7443	129.66	123.685	122.425		5e-119	4	GO:0003677; F:DNA binding | GO:0015074; P:DNA integration | GO:0006310; P:DNA recombination | GO:0032196; P:transposition	0			1	PF00665; rve
VDA_000220		ADBS01000003:97236-97922	128.043	0.638124	1.5563	0.000127103	0.000175067	86.8572	79.6232	132.955	172.555	154.606	141.663		6e-36	4	GO:0003677; F:DNA binding | GO:0015074; P:DNA integration | GO:0006310; P:DNA recombination | GO:0032196; P:transposition	0			1	PF13610; DDE_Tnp_IS240
VDA_000233		ADBS01000003:124883-126094	88.6116	1.74432	3.35038	2.55712e-21	6.7452e-21	37.5309	42.874	39.6721	134.534	140.642	136.416			0		0			0
VDA_000254		ADBS01000003:166814-168166	246.242	1.04929	2.06952	1.33161e-19	3.3069e-19	169.425	139.851	170.483	344.134	343.126	310.435		5e-117	4	GO:0003677; F:DNA binding | GO:0015074; P:DNA integration | GO:0006310; P:DNA recombination | GO:0032196; P:transposition	0			1	PF00665; rve
VDA_000265		ADBS01000003:182251-188178	24.0505	1.66335	3.16751	9.07244e-07	1.38379e-06	11.7954	10.2081	10.7222	41.9201	25.934	43.7232		4e-33	8	GO:0005737; C:cytoplasm | GO:0005524; F:ATP binding | GO:0003677; F:DNA binding | GO:0003678; F:DNA helicase activity | GO:0003917; F:DNA topoisomerase type I activity | GO:0046872; F:metal ion binding | GO:0000746; P:conjugation | GO:0008152; P:metabolic process	0			2	PF07057; TraI | PF08751; TrwC
VDA_000275		ADBS01000002:104-1816	169.427	1.06257	2.08865	7.3357e-16	1.61139e-15	101.87	123.518	101.861	231.048	234.403	223.863		1e-131	4	GO:0016021; C:integral component of membrane | GO:0005886; C:plasma membrane | GO:0008137; F:NADH dehydrogenase (ubiquinone) activity | GO:0042773; P:ATP synthesis coupled electron transport	1	K12137;		1	PF00361; Proton_antipo_M
VDA_000276		ADBS01000002:1816-2769	99.2095	1.04485	2.06315	2.32301e-10	4.14078e-10	72.9172	60.2278	60.0442	131.61	129.67	140.789		2e-71	4	GO:0016021; C:integral component of membrane | GO:0005886; C:plasma membrane | GO:0016491; F:oxidoreductase activity | GO:0006974; P:cellular response to DNA damage stimulus	1	K12138;		1	PF00146; NADHdh
VDA_000277		ADBS01000002:2779-4524	402.724	1.01748	2.02438	6.12106e-28	1.92332e-27	274.512	271.536	250.899	527.413	565.56	526.427		0	5	GO:0051539; F:4 iron, 4 sulfur cluster binding | GO:0051287; F:NAD binding | GO:0008137; F:NADH dehydrogenase (ubiquinone) activity | GO:0016151; F:nickel cation binding | GO:0048038; F:quinone binding	1	K12142;		3	PF00329; Complex1_30kDa | PF00346; Complex1_49kDa | PF00374; NiFeSe_Hases
VDA_000278		ADBS01000002:5079-5942	400.677	1.7101	3.27183	2.28482e-65	1.4489e-64	211.245	176.6	172.627	616.127	600.471	626.991		4e-103	4	GO:0051539; F:4 iron, 4 sulfur cluster binding | GO:0046872; F:metal ion binding | GO:0008137; F:NADH dehydrogenase (ubiquinone) activity | GO:0048038; F:quinone binding	1	K12144;		1	PF01058; Oxidored_q6
VDA_000279		ADBS01000002:7242-7787	84.0979	0.882805	1.84396	6.75685e-07	1.03513e-06	60.0495	54.103	62.1886	123.81	97.7511	106.685		3e-61	3	GO:0051539; F:4 iron, 4 sulfur cluster binding | GO:0046872; F:metal ion binding | GO:0055114; P:oxidation-reduction process	1	K05796;		3	PF13247; Fer4_11 | PF12798; Fer4_3 | PF12800; Fer4_4
VDA_000280		ADBS01000002:7822-9966	263.777	1.08542	2.122	1.33148e-20	3.42303e-20	191.944	159.246	154.399	373.381	324.175	379.517		0	6	GO:0005829; C:cytosol | GO:0051539; F:4 iron, 4 sulfur cluster binding | GO:0009055; F:electron carrier activity | GO:0008863; F:formate dehydrogenase (NAD+) activity | GO:0030151; F:molybdenum ion binding | GO:0015944; P:formate oxidation	1	K00123;	ko00630; Glyoxylate and dicarboxylate metabolism | ko00680; Methane metabolism | ko01200; Carbon metabolism	3	PF04879; Molybdop_Fe4S4 | PF00384; Molybdopterin | PF01568; Molydop_binding
VDA_000281		ADBS01000002:10207-12426	291.721	0.826025	1.77279	2.2699e-15	4.90718e-15	212.318	209.266	208.01	396.778	375.045	348.911		5e-146	6	GO:0005622; C:intracellular | GO:0005524; F:ATP binding | GO:0043565; F:sequence-specific DNA binding | GO:0000160; P:phosphorelay signal transduction system | GO:0006355; P:regulation of transcription, DNA-templated | GO:0006351; P:transcription, DNA-templated	1	K15836;		3	PF01590; GAF | PF02954; HTH_8 | PF00158; Sigma54_activat
VDA_000282		ADBS01000002:12459-13289	174.827	0.820408	1.76591	5.73548e-10	1.00804e-09	111.52	117.393	149.038	229.098	229.416	212.495		1e-70	4	GO:0005737; C:cytoplasm | GO:0097163; F:sulfur carrier activity | GO:0016783; F:sulfurtransferase activity | GO:0006777; P:Mo-molybdopterin cofactor biosynthetic process	1	K02379;		1	PF02634; FdhD-NarQ
VDA_000283		ADBS01000002:13645-14721	327.568	0.788708	1.72753	1.78193e-15	3.86557e-15	253.066	242.953	223.021	429.924	415.941	400.504		9e-108	4	GO:0005525; F:GTP binding | GO:0016787; F:hydrolase activity | GO:0016151; F:nickel cation binding | GO:0006461; P:protein complex assembly	1	K04652;		1	PF02492; cobW
VDA_000284		ADBS01000002:14880-15485	100351	-0.606286	-1.52233	1.35219e-24	3.90841e-24	126359	118825	118319	82664.4	77883.7	78052		0.002	6	GO:0009279; C:cell outer membrane | GO:0046930; C:pore complex | GO:0015288; F:porin activity | GO:0005198; F:structural molecule activity | GO:0000746; P:conjugation | GO:0006811; P:ion transport	1	K03286;		2	PF00691; OmpA | PF01389; OmpA_membrane
VDA_000285		ADBS01000002:15581-16441	1247.84	0.674507	1.59605	8.22249e-27	2.51318e-26	924.333	990.186	967.14	1509.12	1586.96	1509.32			0		0			0
VDA_000286		ADBS01000002:16523-17998	3915.77	1.89465	3.71831	0.0000000000000000000000000000000000000000000000000000000000000000000000000000000000000000000000000000000000000000000000000000000000000000000000000000000000000000000000000000000000000000000000000000000000000000000000000000000000000000000000000000000000000000000000000000000000000000000000000000000000323512037522855	0.00000000000000000000000000000000000000000000000000000000000000000000000000000000000000000000000000000000000000000000000000000000000000000000000000000000000000000000000000000000000000000000000000000000000000000000000000000000000000000000000000000000000000000000000000000000000000000000000000000000188056349219304	1591.31	1685.36	1695.18	6281.19	6226.15	6015.44		0	0		0			1	PF02696; UPF0061
VDA_000288		ADBS01000002:19250-20296	515.962	-0.682403	-1.60481	1.77842e-16	4.00175e-16	653.038	644.131	611.164	379.23	412.949	395.258		2e-38	3	GO:0016021; C:integral component of membrane | GO:0005886; C:plasma membrane | GO:0005215; F:transporter activity	1	K02015;	ko02010; ABC transporters	1	PF01032; FecCD
VDA_000293		ADBS01000002:24028-24630	307.667	0.891998	1.85574	6.21838e-18	1.46323e-17	210.173	214.37	220.877	374.356	395.992	430.236		1e-69	3	GO:0004064; F:arylesterase activity | GO:0016298; F:lipase activity | GO:0006629; P:lipid metabolic process	0			1	PF13472; Lipase_GDSL_2
VDA_000294		ADBS01000002:24629-25309	129.285	1.03584	2.0503	2.73389e-12	5.2908e-12	94.3634	84.7273	73.983	167.68	169.568	185.386		7e-83	3	GO:0005524; F:ATP binding | GO:0016887; F:ATPase activity | GO:0006810; P:transport	1	K02003;		1	PF00005; ABC_tran
VDA_000295		ADBS01000002:25306-27783	434.483	0.983782	1.97764	7.22874e-29	2.31541e-28	279.873	299.097	294.86	577.132	573.54	582.393		9e-116	3	GO:0016021; C:integral component of membrane | GO:0005886; C:plasma membrane | GO:0006810; P:transport	1	K02004;		1	PF02687; FtsX
VDA_000296		ADBS01000002:28421-29248	167.599	1.24388	2.36835	7.19513e-20	1.80684e-19	94.3634	91.8729	110.438	250.546	242.383	215.993			0		0			0
VDA_000299		ADBS01000002:34892-36304	791.689	1.05572	2.07875	1.02424e-42	4.28109e-42	483.613	499.176	557.553	1083.1	1099.2	1027.5		4e-18	6	GO:0005887; C:integral component of plasma membrane | GO:0015233; F:pantothenate transmembrane transporter activity | GO:0031402; F:sodium ion binding | GO:0015081; F:sodium ion transmembrane transporter activity | GO:0015293; F:symporter activity | GO:0071436; P:sodium ion export	1	K14392;		1	PF00474; SSF
VDA_000302		ADBS01000002:39211-39831	256.801	1.68077	3.20598	2.30662e-44	1.01407e-43	122.244	122.497	119.016	358.758	430.903	387.388		1e-136	5	GO:0005737; C:cytoplasm | GO:0005525; F:GTP binding | GO:0003924; F:GTPase activity | GO:0016151; F:nickel cation binding | GO:0006807; P:nitrogen compound metabolic process	0			1	PF02492; cobW
VDA_000303		ADBS01000002:39844-40509	184.64	2.25825	4.78411	2.62317e-51	1.29468e-50	71.8449	64.3111	52.5387	328.536	272.307	318.305		3e-96	3	GO:0005737; C:cytoplasm | GO:0016151; F:nickel cation binding | GO:0006807; P:nitrogen compound metabolic process	1	K03188;		1	PF01730; UreF
VDA_000304		ADBS01000002:40539-40823	73.881	1.80587	3.49639	4.26325e-17	9.77526e-17	26.8078	23.4786	46.1054	131.61	107.726	107.559		1e-40	7	GO:0005737; C:cytoplasm | GO:0016151; F:nickel cation binding | GO:0018307; P:enzyme active site formation | GO:0009405; P:pathogenesis | GO:0006461; P:protein complex assembly | GO:0006457; P:protein folding | GO:0019627; P:urea metabolic process	1	K03187;		2	PF05194; UreE_C | PF02814; UreE_N
VDA_000305		ADBS01000002:41015-42718	327.148	1.71083	3.2735	1.4581e-58	8.1878e-58	145.834	148.018	162.977	518.639	504.715	482.704		0	4	GO:0005737; C:cytoplasm | GO:0016151; F:nickel cation binding | GO:0009039; F:urease activity | GO:0043419; P:urea catabolic process	1	K01428;	ko00220; Arginine biosynthesis | ko00230; Purine metabolism | ko00791; Atrazine degradation | ko05120; Epithelial cell signaling in Helicobacter pylori infection	2	PF01979; Amidohydro_1 | PF00449; Urease_alpha
VDA_000306		ADBS01000002:43045-43218	33.006	1.632	3.09942	3.00681e-08	4.91071e-08	8.57849	22.4578	15.011	57.5182	49.873	44.5977		3e-32	4	GO:0005737; C:cytoplasm | GO:0016151; F:nickel cation binding | GO:0009039; F:urease activity | GO:0043419; P:urea catabolic process	1	K01430;	ko00220; Arginine biosynthesis | ko00230; Purine metabolism | ko00791; Atrazine degradation	1	PF00547; Urease_gamma
VDA_000307		ADBS01000002:43372-44220	48.4862	1.23046	2.34642	7.12461e-08	1.13697e-07	26.8078	27.5619	31.0943	71.1666	67.8273	66.4593		1e-120	3	GO:0005737; C:cytoplasm | GO:0016151; F:nickel cation binding | GO:0006807; P:nitrogen compound metabolic process	0			1	PF01774; UreD
VDA_000308		ADBS01000002:44741-46315	1885.98	0.62916	1.54666	4.08268e-27	1.26013e-26	1534.48	1460.78	1445.35	2344.6	2348.02	2182.66		1e-55	2	GO:0043190; C:ATP-binding cassette (ABC) transporter complex | GO:0055085; P:transmembrane transport	0			1	PF00496; SBP_bac_5
VDA_000314		ADBS01000002:51118-52191	392.719	0.668932	1.5899	8.26386e-12	1.56644e-11	276.656	288.889	343.11	504.016	468.806	474.834		3e-137	8	GO:0005887; C:integral component of plasma membrane | GO:0015104; F:antimonite transmembrane transporter activity | GO:0015297; F:antiporter activity | GO:0015105; F:arsenite transmembrane transporter activity | GO:0005342; F:organic acid transmembrane transporter activity | GO:0015699; P:antimonite transport | GO:0015700; P:arsenite transport | GO:0046685; P:response to arsenic-containing substa…	1	K03325;		1	PF01758; SBF
VDA_000316		ADBS01000002:55690-56247	363.17	-0.616091	-1.53272	5.12869e-11	9.4146e-11	442.865	442.011	435.32	267.119	288.266	303.439			0		0			0
VDA_000318		ADBS01000002:57416-60241	1550.36	-0.970134	-1.95902	4.29343e-46	1.93358e-45	2025.6	2101.85	2032.92	1149.39	1024.39	968.032		2e-32	4	GO:0051539; F:4 iron, 4 sulfur cluster binding | GO:0050660; F:flavin adenine dinucleotide binding | GO:0046872; F:metal ion binding | GO:0016614; F:oxidoreductase activity, acting on CH-OH group of donors	0			3	PF02913; FAD-oxidase_C | PF01565; FAD_binding_4 | PF13183; Fer4_8
VDA_000324		ADBS01000002:69593-70825	422.475	0.853659	1.80708	6.55951e-22	1.76589e-21	309.898	300.118	291.643	531.312	553.591	548.289		2e-80	5	GO:0005743; C:mitochondrial inner membrane | GO:0005739; C:mitochondrion | GO:0015067; F:amidinotransferase activity | GO:0015068; F:glycine amidinotransferase activity | GO:0006601; P:creatine biosynthetic process	1	K00613;	ko00260; Glycine, serine and threonine metabolism | ko00330; Arginine and proline metabolism	0
VDA_000325		ADBS01000002:71506-72432	84.4685	1.13323	2.19349	1.91756e-10	3.43171e-10	47.1817	50.0197	60.0442	118.936	118.698	111.931			0		0			0
VDA_000326		ADBS01000002:72538-73464	198.227	1.01626	2.02266	1.13345e-15	2.47248e-15	143.69	111.268	137.244	250.546	284.276	262.339		1e-29	3	GO:0042597; C:periplasmic space | GO:0003948; F:N4-(beta-N-acetylglucosaminyl)-L-asparaginase activity | GO:0008233; F:peptidase activity	0			1	PF01112; Asparaginase_2
VDA_000327		ADBS01000002:73479-74852	208.576	1.19423	2.28823	5.26895e-23	1.46106e-22	128.677	120.456	129.738	284.666	307.218	280.703		2e-65	4	GO:0005737; C:cytoplasm | GO:0004177; F:aminopeptidase activity | GO:0030145; F:manganese ion binding | GO:0008235; F:metalloexopeptidase activity	1	K01255;	ko00480; Glutathione metabolism	2	PF00883; Peptidase_M17 | PF02789; Peptidase_M17_N
VDA_000328		ADBS01000002:74868-75890	91.5479	1.21524	2.32179	5.39644e-12	1.03163e-11	61.1218	44.9157	57.8998	141.358	120.693	123.299		1e-37	8	GO:0005887; C:integral component of plasma membrane | GO:0016151; F:nickel cation binding | GO:0015099; F:nickel cation transmembrane transporter activity | GO:0030420; P:establishment of competence for transformation | GO:0035444; P:nickel cation transmembrane transport | GO:0015833; P:peptide transport | GO:0015031; P:protein transport | GO:0030435; P:sporulation resulting in formation of a cel…	1	K02034;		2	PF00528; BPD_transp_1 | PF12911; OppC_N
VDA_000329		ADBS01000002:75893-76879	60.0995	1.10221	2.14683	2.04855e-07	3.21039e-07	39.6755	28.5827	45.0331	74.0913	92.7638	80.4507		4e-47	4	GO:0016021; C:integral component of membrane | GO:0005886; C:plasma membrane | GO:0015833; P:peptide transport | GO:0015031; P:protein transport	1	K02033;		1	PF00528; BPD_transp_1
VDA_000330		ADBS01000002:76969-78636	92.9913	1.33135	2.51638	1.33663e-12	2.62887e-12	39.6755	57.1654	60.0442	138.434	108.723	153.906		4e-14	2	GO:0043190; C:ATP-binding cassette (ABC) transporter complex | GO:0055085; P:transmembrane transport	0			1	PF00496; SBP_bac_5
VDA_000331		ADBS01000002:78885-81389	178.865	0.739925	1.67009	1.71806e-08	2.83842e-08	149.051	136.789	114.727	245.671	214.454	212.495		7e-112	3	GO:0005764; C:lysosome | GO:0004567; F:beta-mannosidase activity | GO:0005975; P:carbohydrate metabolic process	1	K01192;	ko00511; Other glycan degradation | ko04142; Lysosome	1	PF02836; Glyco_hydro_2_C
VDA_000333		ADBS01000002:82768-83082	70.3604	0.666808	1.58756	0.000589799	0.00077626	55.7602	52.0613	54.6831	96.5136	67.8273	95.3166		3e-39	4	GO:0005737; C:cytoplasm | GO:0016301; F:kinase activity | GO:0022877; F:protein-N(PI)-phosphohistidine-fructose phosphotransferase system transporter activity | GO:0009401; P:phosphoenolpyruvate-dependent sugar phosphotransferase system	1	K11202;		1	PF02302; PTS_IIB
VDA_000334		ADBS01000002:83117-84121	68.9389	0.770966	1.70641	4.85154e-05	6.80777e-05	57.9048	48.9989	45.0331	88.7146	83.7867	89.1953		2e-86	5	GO:0005887; C:integral component of plasma membrane | GO:0005886; C:plasma membrane | GO:0008982; F:protein-N(PI)-phosphohistidine-sugar phosphotransferase activity | GO:0005351; F:sugar:proton symporter activity | GO:0009401; P:phosphoenolpyruvate-dependent sugar phosphotransferase system	1	K11203;		0
VDA_000341		ADBS01000002:92508-93539	1943.47	-2.97737	-7.87548	0	0	3717.7	3426.86	3208.08	466.97	453.845	387.388		2e-114	3	GO:0042597; C:periplasmic space | GO:0019808; F:polyamine binding | GO:0015846; P:polyamine transport	1	K11069;	ko02010; ABC transporters	0
VDA_000342		ADBS01000002:93735-95015	1635.71	-1.67719	-3.19804	4.73193e-72	3.2717e-71	2747.26	2503.03	2233.43	847.175	831.882	651.476		9e-89	1	GO:0016491; F:oxidoreductase activity	1	K09471;	ko00330; Arginine and proline metabolism	1	PF01266; DAO
VDA_000343		ADBS01000002:95711-97378	6118.45	-1.38206	-2.60641	2.78022e-135	4.38549e-134	9248.69	9096.44	8197.1	3453.04	3357.45	3357.94		2e-42	5	GO:0042597; C:periplasmic space | GO:0008253; F:5'-nucleotidase activity | GO:0046872; F:metal ion binding | GO:0000166; F:nucleotide binding | GO:0009166; P:nucleotide catabolic process	1	K01081;	ko00230; Purine metabolism | ko00240; Pyrimidine metabolism | ko00760; Nicotinate and nicotinamide metabolism	2	PF02872; 5_nucleotid_C | PF00149; Metallophos
VDA_000345		ADBS01000002:98262-98408	42.8162	0.619729	1.53659	0.00876502	0.0107558	38.6032	25.5203	36.4554	48.7443	56.8553	50.7189			0		0			0
VDA_000346		ADBS01000002:98810-99019	80014.9	-3.0721	-8.40995	0.0000000000000000000000000000000000000000000000000000000000000000000000000000000000000000000000000000000000000000000000000000000000000000000000000000000000000000000000000000000000000000000000000000000000000000000000000000000000000000000000000000000000031036337941518	0.000000000000000000000000000000000000000000000000000000000000000000000000000000000000000000000000000000000000000000000000000000000000000000000000000000000000000000000000000000000000000000000000000000000000000000000000000000000000000000000000000000000139175806854893	133230	133789	162459	18740.2	15633.2	16237		5e-32	4	GO:0005737; C:cytoplasm | GO:0003677; F:DNA binding | GO:0006355; P:regulation of transcription, DNA-templated | GO:0006351; P:transcription, DNA-templated	1	K03704;		1	PF00313; CSD
VDA_000349		ADBS01000002:100791-101279	4825.22	-0.662866	-1.58322	3.28732e-30	1.08506e-29	5576.02	5905.39	6268.19	3912.21	3559.94	3729.59			0		0			0
VDA_000350		ADBS01000002:101509-102189	3099.51	0.696649	1.62074	4.57973e-41	1.86456e-40	2416.99	2348.88	2326.71	3989.23	3816.28	3698.98		5e-47	5	GO:0005829; C:cytosol | GO:0003824; F:catalytic activity | GO:0030151; F:molybdenum ion binding | GO:0030170; F:pyridoxal phosphate binding | GO:0009636; P:response to toxic substance	0			2	PF03475; 3-alpha | PF03473; MOSC
VDA_000351		ADBS01000002:102236-103477	833.73	-1.37846	-2.5999	1.38333e-83	1.1518e-82	1233.16	1193.33	1189.09	465.995	453.845	466.964		3e-50	5	GO:0005737; C:cytoplasm | GO:0031071; F:cysteine desulfurase activity | GO:0030170; F:pyridoxal phosphate binding | GO:0009000; F:selenocysteine lyase activity | GO:0006534; P:cysteine metabolic process	1	K11717;	ko00450; Selenocompound metabolism	1	PF00266; Aminotran_5
VDA_000352		ADBS01000002:103455-104087	41.8639	1.39544	2.63068	3.26663e-08	5.32121e-08	23.5909	17.3538	26.8054	58.4931	55.8578	69.0827			0		0			0
VDA_000353		ADBS01000002:104296-106875	314.993	1.0578	2.08176	8.57265e-26	2.54825e-25	195.161	200.079	216.588	423.1	423.921	431.111		0	5	GO:0004555; F:alpha,alpha-trehalase activity | GO:0015926; F:glucosidase activity | GO:0046872; F:metal ion binding | GO:0006974; P:cellular response to DNA damage stimulus | GO:0005993; P:trehalose catabolic process	1	K03931;		1	PF01204; Trehalase
VDA_000358		ADBS01000002:112380-113156	61307.4	-1.40888	-2.65531	1.90336e-150	3.51451e-149	89748.2	87167	90401.9	34713.7	33434.9	32378.8			0		0			0
VDA_000359		ADBS01000002:113243-113677	7309.79	-1.31401	-2.48632	1.85886e-190	5.50467e-189	10501.1	10486.8	10297.6	4145.21	4318.01	4109.98		5e-58	6	GO:0005737; C:cytoplasm | GO:0046872; F:metal ion binding | GO:0015035; F:protein disulfide oxidoreductase activity | GO:0047134; F:protein-disulfide reductase activity | GO:0045454; P:cell redox homeostasis | GO:0006662; P:glycerol ether metabolic process	1	K03672;		1	PF00085; Thioredoxin
VDA_000360		ADBS01000002:113948-114145	1352.38	2.17455	4.51445	3.15604e-153	6.0778e-152	470.745	449.157	545.759	2412.84	2069.73	2166.05			0		0			0
VDA_000363		ADBS01000002:118669-121065	335.994	0.589404	1.50462	3.23569e-08	5.27354e-08	229.475	265.411	308.799	421.15	394.994	396.132		3e-74	3	GO:0030246; F:carbohydrate binding | GO:0016798; F:hydrolase activity, acting on glycosyl bonds | GO:0005975; P:carbohydrate metabolic process	0			1	PF07971; Glyco_hydro_92
VDA_000364		ADBS01000002:121121-121882	140.531	1.23347	2.35133	7.1015e-18	1.66604e-17	81.4957	87.7897	80.4163	198.877	207.472	187.135		2e-102	6	GO:0051287; F:NAD binding | GO:0043115; F:precorrin-2 dehydrogenase activity | GO:0051266; F:sirohydrochlorin ferrochelatase activity | GO:0004851; F:uroporphyrin-III C-methyltransferase activity | GO:0009236; P:cobalamin biosynthetic process | GO:0019354; P:siroheme biosynthetic process	1	K02302;	ko00860; Porphyrin and chlorophyll metabolism	4	PF10414; CysG_dimeriser | PF13241; NAD_binding_7 | PF14824; Sirohm_synth_M | PF00590; TP_methylase
VDA_000365		ADBS01000002:121904-122722	118.146	1.13245	2.1923	5.74421e-12	1.09545e-11	55.7602	81.6648	82.5608	152.082	185.528	151.282		9e-136	5	GO:0016021; C:integral component of membrane | GO:0005887; C:integral component of plasma membrane | GO:0005886; C:plasma membrane | GO:0005215; F:transporter activity | GO:0042128; P:nitrate assimilation	1	K02598;		1	PF01226; Form_Nir_trans
VDA_000366		ADBS01000002:123165-125729	383.472	1.06609	2.09375	5.31106e-28	1.67384e-27	235.909	233.766	272.343	499.141	544.613	515.059		0	8	GO:0051537; F:2 iron, 2 sulfur cluster binding | GO:0051539; F:4 iron, 4 sulfur cluster binding | GO:0050660; F:flavin adenine dinucleotide binding | GO:0020037; F:heme binding | GO:0046872; F:metal ion binding | GO:0050661; F:NADP binding | GO:0008942; F:nitrite reductase [NAD(P)H] activity | GO:0042128; P:nitrate assimilation	0			5	PF04324; Fer2_BFD | PF01077; NIR_SIR | PF03460; NIR_SIR_ferr | PF07992; Pyr_redox_2 | PF13806; Rieske_2
VDA_000367		ADBS01000002:125894-126841	1742.51	1.1763	2.25997	5.14515e-94	4.95418e-93	1046.58	1060.62	1096.88	2362.15	2472.7	2416.14		7e-67	6	GO:0051287; F:NAD binding | GO:0043115; F:precorrin-2 dehydrogenase activity | GO:0051266; F:sirohydrochlorin ferrochelatase activity | GO:0004851; F:uroporphyrin-III C-methyltransferase activity | GO:0009236; P:cobalamin biosynthetic process | GO:0019354; P:siroheme biosynthetic process	1	K02302;	ko00860; Porphyrin and chlorophyll metabolism	4	PF10414; CysG_dimeriser | PF13241; NAD_binding_7 | PF14824; Sirohm_synth_M | PF00590; TP_methylase
VDA_000369		ADBS01000002:127790-128677	999.847	-0.683169	-1.60566	5.00671e-20	1.26335e-19	1248.17	1161.68	1287.73	802.331	796.971	702.195		1e-33	4	GO:0005737; C:cytoplasm | GO:0003677; F:DNA binding | GO:0003700; F:transcription factor activity, sequence-specific DNA binding | GO:0006351; P:transcription, DNA-templated	1	K03566;		2	PF00126; HTH_1 | PF03466; LysR_substrate
VDA_000372		ADBS01000002:131930-133849	2267.88	2.95322	7.74474	0	0	470.745	519.593	557.553	4311.92	3968.9	3778.56		1e-87	3	GO:0016021; C:integral component of membrane | GO:0005886; C:plasma membrane | GO:0005215; F:transporter activity	1	K03451;		1	PF02028; BCCT
VDA_000373		ADBS01000002:133983-135494	1740.45	1.39129	2.62314	1.83781e-130	2.73408e-129	931.839	968.749	977.863	2541.53	2544.52	2478.23		9e-152	3	GO:0016810; F:hydrolase activity, acting on carbon-nitrogen (but not peptide) bonds | GO:0008080; F:N-acetyltransferase activity | GO:0006807; P:nitrogen compound metabolic process	0			2	PF00583; Acetyltransf_1 | PF00795; CN_hydrolase
VDA_000374		ADBS01000002:135582-136733	529.04	0.594094	1.50952	3.07712e-11	5.71206e-11	401.045	421.595	440.682	583.956	698.222	628.74		3e-89	2	GO:0047980; F:hippurate hydrolase activity | GO:0008152; P:metabolic process	1	K01451;	ko00360; Phenylalanine metabolism	2	PF07687; M20_dimer | PF01546; Peptidase_M20
VDA_000375		ADBS01000002:136794-137774	172.325	0.92216	1.89495	1.69204e-12	3.31336e-12	116.882	129.643	109.366	212.525	222.434	243.101			0		0			0
VDA_000379		ADBS01000002:140981-141367	228.82	0.87589	1.83514	2.81068e-14	5.84287e-14	171.57	167.413	143.677	297.34	305.223	287.699		1e-46	6	GO:0005737; C:cytoplasm | GO:0019239; F:deaminase activity | GO:0016787; F:hydrolase activity | GO:0046360; P:2-oxobutyrate biosynthetic process | GO:0009097; P:isoleucine biosynthetic process | GO:0009636; P:response to toxic substance	1	K09022;		1	PF01042; Ribonuc_L-PSP
VDA_000380		ADBS01000002:141442-142611	878.502	0.791566	1.73095	7.69289e-31	2.57167e-30	644.459	623.715	660.486	1131.84	1105.19	1105.32		5e-150	2	GO:0008838; F:diaminopropionate ammonia-lyase activity | GO:0030170; F:pyridoxal phosphate binding	1	K01751;		1	PF00291; PALP
VDA_000381		ADBS01000002:142686-143348	1710.77	-1.02512	-2.03513	1.50463e-60	8.81165e-60	2323.7	2338.68	2221.64	1132.82	1194.96	1052.85		3e-16	4	GO:0005737; C:cytoplasm | GO:0005524; F:ATP binding | GO:0004138; F:deoxyguanosine kinase activity | GO:0006180; P:deoxyguanosine salvage	1	K03954;	ko00190; Oxidative phosphorylation | ko04932; Non-alcoholic fatty liver disease (NAFLD) | ko05010; Alzheimer's disease | ko05012; Parkinson's disease | ko05016; Huntington's disease	1	PF01712; dNK
VDA_000383		ADBS01000002:145618-146709	594.37	-0.62453	-1.54171	1.63212e-15	3.54549e-15	710.943	750.296	703.375	458.196	459.829	483.579		9e-27	5	GO:0016021; C:integral component of membrane | GO:0005886; C:plasma membrane | GO:0046872; F:metal ion binding | GO:0015099; F:nickel cation transmembrane transporter activity | GO:0006824; P:cobalt ion transport	0			1	PF03824; NicO
VDA_000384		ADBS01000002:146732-147388	485.732	-0.987133	-1.98224	4.62025e-23	1.28345e-22	571.542	631.882	735.541	336.335	332.154	306.937		4e-30	0		0			1	PF06226; DUF1007
VDA_000386		ADBS01000002:149073-150122	211.033	0.595451	1.51095	3.95115e-07	6.11873e-07	186.582	159.246	157.616	249.571	261.335	251.846		3e-18	4	GO:0016021; C:integral component of membrane | GO:0005886; C:plasma membrane | GO:0015238; F:drug transmembrane transporter activity | GO:0046677; P:response to antibiotic	1	K15549;		0
VDA_000390		ADBS01000002:153954-154568	748.918	-0.61268	-1.5291	1.23866e-10	2.23072e-10	1027.27	851.356	839.547	563.484	665.306	546.54		5e-46	1	GO:0016491; F:oxidoreductase activity	0			1	PF02525; Flavodoxin_2
VDA_000391		ADBS01000002:154574-156538	2063.15	-0.629184	-1.54669	3.15948e-18	7.52475e-18	2790.15	2460.15	2270.96	1585.16	1682.72	1589.78		9e-132	5	GO:0005887; C:integral component of plasma membrane | GO:0015503; F:glutathione-regulated potassium exporter activity | GO:0015299; F:solute:proton antiporter activity | GO:0015643; F:toxic substance binding | GO:0051595; P:response to methylglyoxal	1	K11745;		2	PF00999; Na_H_Exchanger | PF02254; TrkA_N
VDA_000392		ADBS01000002:156649-158340	227.172	0.966851	1.95457	1.7712e-17	4.10318e-17	150.124	151.08	158.688	307.089	302.231	293.82			0		0			0
VDA_000393		ADBS01000002:158459-158998	494.7	-1.06075	-2.08602	2.38327e-26	7.17266e-26	703.436	660.464	643.331	327.561	364.073	269.335		0.0006	1	GO:0016787; F:hydrolase activity	0			2	PF13344; Hydrolase_6 | PF00293; NUDIX
VDA_000394		ADBS01000002:159023-159217	236.842	-1.13981	-2.20352	1.86555e-21	4.94175e-21	353.863	299.097	325.954	166.705	141.639	133.793		4e-13	0		1	K09954;		1	PF12843; QSregVF_b
VDA_000395		ADBS01000002:160327-161622	2251.61	-1.67206	-3.1867	3.88295e-173	9.23378e-172	3540.77	3378.88	3366.76	1136.72	1078.25	1008.26		1e-118	7	GO:0005829; C:cytosol | GO:0005524; F:ATP binding | GO:0004004; F:ATP-dependent RNA helicase activity | GO:0003723; F:RNA binding | GO:0009408; P:response to heat | GO:0042255; P:ribosome assembly | GO:0010501; P:RNA secondary structure unwinding	1	K11927;	ko03018; RNA degradation	2	PF00270; DEAD | PF00271; Helicase_C
VDA_000396		ADBS01000002:161798-162220	1891.73	-1.00848	-2.01179	4.71988e-33	1.64986e-32	2290.46	2477.51	2819.93	1405.78	1156.06	1200.64			0		0			0
VDA_000397		ADBS01000002:162395-162745	4162.13	-1.243	-2.3669	3.30416e-99	3.41177e-98	5936.32	5934.99	5690.26	2658.51	2460.74	2291.97			0		0			0
VDA_000399		ADBS01000002:164608-164988	1131.43	-0.969546	-1.95822	7.21666e-38	2.76257e-37	1622.41	1524.07	1349.92	757.486	780.014	754.662			0		0			0
VDA_000403		ADBS01000002:171002-173878	360.44	1.19771	2.29375	6.10657e-32	2.09951e-31	225.185	230.703	198.36	467.945	537.631	502.817			0		0			0
VDA_000404		ADBS01000002:175004-175696	81.8116	1.06044	2.08556	1.99357e-08	3.28667e-08	56.8325	36.7492	64.3331	119.911	103.736	109.308			0		0			0
VDA_000405		ADBS01000002:175800-176696	287.755	0.710997	1.63693	1.29169e-10	2.3249e-10	201.595	198.037	254.116	373.381	346.119	353.283		5e-08	3	GO:0016021; C:integral component of membrane | GO:0005886; C:plasma membrane | GO:0006865; P:amino acid transport	1	K15270;		1	PF00892; EamA
VDA_000411		ADBS01000002:184634-184945	238.224	1.33497	2.52269	6.01116e-30	1.97789e-29	146.907	129.643	127.594	349.984	320.185	355.032			0		0			0
VDA_000412		ADBS01000002:185875-186714	1764.92	3.411	10.6368	0	0	308.826	290.931	305.582	3210.3	3256.71	3217.15		4e-42	3	GO:0016787; F:hydrolase activity | GO:0006974; P:cellular response to DNA damage stimulus | GO:0016042; P:lipid catabolic process	0			1	PF01734; Patatin
VDA_000416		ADBS01000002:194108-194221	1110.79	1.08694	2.12423	3.51676e-65	2.21225e-64	695.93	719.671	715.169	1524.72	1505.17	1504.08		6e-05	4	GO:0003677; F:DNA binding | GO:0003700; F:transcription factor activity, sequence-specific DNA binding | GO:0006012; P:galactose metabolic process | GO:0006351; P:transcription, DNA-templated	1	K02529;		1	PF00356; LacI
VDA_000419		ADBS01000002:197109-198551	1167.42	1.60881	3.05	1.56284e-125	2.17069e-124	565.108	555.321	605.803	1734.32	1813.38	1730.56		2e-46	6	GO:0009507; C:chloroplast | GO:0005524; F:ATP binding | GO:0043295; F:glutathione binding | GO:0004363; F:glutathione synthase activity | GO:0000287; F:magnesium ion binding | GO:0042803; F:protein homodimerization activity	1	K01920;	ko00270; Cysteine and methionine metabolism | ko00480; Glutathione metabolism	2	PF03917; GSH_synth_ATP | PF03199; GSH_synthase
VDA_000422		ADBS01000002:201954-203090	614.77	1.50039	2.8292	1.5505e-12	3.03809e-12	312.043	370.554	262.693	1123.07	772.034	848.23		0	10	GO:0005737; C:cytoplasm | GO:0004073; F:aspartate-semialdehyde dehydrogenase activity | GO:0003942; F:N-acetyl-gamma-glutamyl-phosphate reductase activity | GO:0051287; F:NAD binding | GO:0050661; F:NADP binding | GO:0071266; P:'de novo' L-methionine biosynthetic process | GO:0019877; P:diaminopimelate biosynthetic process | GO:0009097; P:isoleucine biosynthetic process | GO:0009089; P:lysine bio…	1	K00133;	ko00260; Glycine, serine and threonine metabolism | ko00261; Monobactam biosynthesis | ko00270; Cysteine and methionine metabolism | ko00300; Lysine biosynthesis | ko01210; 2-Oxocarboxylic acid metabolism | ko01230; Biosynthesis of amino acids	2	PF01118; Semialdhyde_dh | PF02774; Semialdhyde_dhC
VDA_000423		ADBS01000002:203247-204596	5742.28	1.02562	2.03583	2.75563e-47	1.26832e-46	3728.43	3939.31	3666.98	8588.74	6908.41	7621.83		5e-145	6	GO:0005829; C:cytosol | GO:0016597; F:amino acid binding | GO:0004072; F:aspartate kinase activity | GO:0005524; F:ATP binding | GO:0009090; P:homoserine biosynthetic process | GO:0009089; P:lysine biosynthetic process via diaminopimelate	1	K00928;	ko00260; Glycine, serine and threonine metabolism | ko00261; Monobactam biosynthesis | ko00270; Cysteine and methionine metabolism | ko00300; Lysine biosynthesis | ko01210; 2-Oxocarboxylic acid metabolism | ko01230; Biosynthesis of amino acids	2	PF00696; AA_kinase | PF01842; ACT
VDA_000426		ADBS01000002:208590-209846	2636.39	-1.05846	-2.0827	1.44652e-75	1.04864e-74	3500.03	3717.79	3472.91	1811.34	1640.82	1675.47		0	2	GO:0016491; F:oxidoreductase activity | GO:0006596; P:polyamine biosynthetic process	1	K13746;	ko00330; Arginine and proline metabolism	2	PF16653; Sacchrp_dh_C | PF03435; Sacchrp_dh_NADP
VDA_000427		ADBS01000002:209917-211041	1115.61	-1.29382	-2.45176	6.66102e-68	4.41117e-67	1459.42	1695.57	1601.89	670.721	651.342	614.748		4e-175	6	GO:0005737; C:cytoplasm | GO:0016831; F:carboxy-lyase activity | GO:0042803; F:protein homodimerization activity | GO:0030170; F:pyridoxal phosphate binding | GO:0045312; P:nor-spermidine biosynthetic process | GO:0008295; P:spermidine biosynthetic process	1	K13747;	ko00330; Arginine and proline metabolism	1	PF00278; Orn_DAP_Arg_deC
VDA_000428		ADBS01000002:211287-211679	1952.78	-1.83543	-3.56878	7.25951e-171	1.68797e-169	3170.83	2868.48	3119.08	907.618	798.966	851.728			0		0			0
VDA_000429		ADBS01000002:211953-233639	4040.74	0.79581	1.73605	1.13415e-59	6.52032e-59	2968.16	3034.87	2853.17	5154.22	5220.71	5013.3			0		0			0
VDA_000430		ADBS01000002:233818-245526	1164.71	0.850437	1.80305	2.58079e-42	1.06734e-41	828.897	851.356	810.597	1497.42	1508.16	1491.84			0		0			0
VDA_000431		ADBS01000002:245686-248601	924.701	0.7041	1.62913	1.02836e-24	2.98062e-24	687.352	699.255	721.603	1163.04	1176.01	1100.95			0		0			0
VDA_000432		ADBS01000002:248650-254613	1785.59	0.672805	1.59417	1.23346e-28	3.92281e-28	1459.42	1308.68	1359.57	2174.97	2270.22	2140.69			0		0			0
VDA_000433		ADBS01000002:254840-263266	1307.74	0.905816	1.8736	9.17883e-50	4.39212e-49	878.223	936.083	913.53	1723.6	1711.64	1683.34			0		0			0
VDA_000434		ADBS01000002:263473-264075	82.3084	1.85578	3.61947	8.22992e-20	2.0634e-19	28.9524	38.7908	36.4554	126.735	153.609	109.308			0		0			0
VDA_000435		ADBS01000002:264627-267431	664.572	1.35947	2.5659	2.5671e-61	1.5204e-60	343.14	383.825	388.143	928.091	1009.43	934.802			0		0			0
VDA_000436		ADBS01000002:267571-274161	641.605	0.919881	1.89196	2.93694e-30	9.70425e-30	414.985	433.844	480.354	859.849	843.852	816.749			0		0			0
VDA_000437		ADBS01000002:274718-277474	800.009	0.674599	1.59615	2.93243e-18	6.99314e-18	568.325	600.237	678.714	999.257	985.491	968.032			0		0			0
VDA_000439		ADBS01000002:278822-279415	19.8038	0.860752	1.81599	0.0144263	0.0173569	7.50618	13.2705	20.3721	24.3721	20.9467	32.3552			0		0			0
VDA_000440		ADBS01000002:279636-280976	40.7415	1.14511	2.21162	4.18963e-06	6.16562e-06	19.3016	28.5827	26.8054	50.694	57.8527	61.2125		5e-29	9	GO:0005737; C:cytoplasm | GO:0005524; F:ATP binding | GO:0008073; F:ornithine decarboxylase inhibitor activity | GO:0043565; F:sequence-specific DNA binding | GO:0003700; F:transcription factor activity, sequence-specific DNA binding | GO:0000160; P:phosphorelay signal transduction system | GO:0045893; P:positive regulation of transcription, DNA-templated | GO:0010967; P:regulation of polyamine b…	1	K07714;	ko02020; Two-component system	3	PF02954; HTH_8 | PF00072; Response_reg | PF00158; Sigma54_activat
VDA_000443		ADBS01000002:283392-285416	824.893	0.716	1.64262	1.35124e-22	3.70439e-22	597.278	612.486	661.558	1069.45	999.455	1009.13		0	3	GO:0046872; F:metal ion binding | GO:0008998; F:ribonucleoside-triphosphate reductase activity | GO:0006260; P:DNA replication	1	K00527;	ko00230; Purine metabolism | ko00240; Pyrimidine metabolism	1	PF13597; NRDD
VDA_000444		ADBS01000002:286079-288673	504.412	1.00173	2.0024	1.86325e-31	6.34354e-31	352.791	318.493	335.604	657.073	660.319	702.195			0		0			0
VDA_000446		ADBS01000002:291232-291495	450.687	-2.36769	-5.16113	3.58279e-108	3.95999e-107	702.364	816.648	748.408	153.057	158.596	125.048			0		0			0
VDA_000447		ADBS01000002:291923-292831	1409.83	-1.5947	-3.02031	7.41872e-129	1.0882e-127	2034.18	2094.7	2229.14	732.139	697.225	671.588		8e-48	2	GO:0005887; C:integral component of plasma membrane | GO:0005215; F:transporter activity	1	K05786;		1	PF00892; EamA
VDA_000448		ADBS01000002:293128-293481	3408.15	-1.44688	-2.72618	1.33341e-74	9.4911e-74	4542.31	4751.87	5679.54	1972.19	1743.56	1759.42			0		0			0
VDA_000450		ADBS01000002:294756-295316	2433.62	-1.36245	-2.57121	2.03177e-80	1.59046e-79	3334.89	3388.07	3796.72	1500.35	1292.71	1288.96		5e-43	2	GO:0005886; C:plasma membrane | GO:0008234; F:cysteine-type peptidase activity	1	K13694;		1	PF00877; NLPC_P60
VDA_000454		ADBS01000002:301761-301973	7510	1.11869	2.1715	4.49027e-65	2.80776e-64	4679.57	4854.97	4655.57	11445.2	9894.81	9529.91		0.002	0		1	K09897;		1	PF04219; DUF413
VDA_000455		ADBS01000002:302303-303172	2610.06	0.622868	1.53993	8.41293e-27	2.56639e-26	2011.66	2034.48	2116.56	3379.93	3035.27	3082.49		5e-65	4	GO:0003677; F:DNA binding | GO:0003700; F:transcription factor activity, sequence-specific DNA binding | GO:0045892; P:negative regulation of transcription, DNA-templated | GO:0006351; P:transcription, DNA-templated	0			2	PF00126; HTH_1 | PF03466; LysR_substrate
VDA_000459		ADBS01000002:305428-306570	273.345	-0.722483	-1.65002	2.99792e-11	5.57824e-11	327.055	362.388	333.46	186.203	204.479	226.486		2e-27	4	GO:0016021; C:integral component of membrane | GO:0005886; C:plasma membrane | GO:0005215; F:transporter activity | GO:0055085; P:transmembrane transport	0			1	PF07690; MFS_1
VDA_000461		ADBS01000002:308247-309851	821.204	-1.36449	-2.57486	1.5341e-78	1.15758e-77	1157.02	1221.91	1173.01	463.07	440.878	471.336		3e-102	4	GO:0016020; C:membrane | GO:0008808; F:cardiolipin synthase activity | GO:0090483; F:phosphatidylglycerol-phosphatidylethanolamine phosphatidyltransferase activity | GO:0032049; P:cardiolipin biosynthetic process	1	K06132;	ko00564; Glycerophospholipid metabolism	1	PF13091; PLDc_2
VDA_000462		ADBS01000002:309991-311010	906.044	-1.23284	-2.35029	2.65518e-51	1.30842e-50	1227.8	1231.1	1357.43	604.429	512.695	502.817			0		0			0
VDA_000465		ADBS01000002:315253-317550	828.924	1.15756	2.23079	1.98678e-52	1.00751e-51	476.106	499.176	561.842	1138.67	1146.08	1151.67		0	3	GO:0005737; C:cytoplasm | GO:0008861; F:formate C-acetyltransferase activity | GO:0006006; P:glucose metabolic process	1	K00656;	ko00620; Pyruvate metabolism | ko00640; Propanoate metabolism | ko00650; Butanoate metabolism	2	PF01228; Gly_radical | PF02901; PFL-like
VDA_000468		ADBS01000002:320545-322986	601.012	0.632386	1.55013	1.5516e-16	3.49639e-16	467.528	474.677	470.704	723.365	736.126	733.675		3e-49	8	GO:0005576; C:extracellular region | GO:0016020; C:membrane | GO:0005509; F:calcium ion binding | GO:0030246; F:carbohydrate binding | GO:0004568; F:chitinase activity | GO:0006032; P:chitin catabolic process | GO:0007156; P:homophilic cell adhesion via plasma membrane adhesion molecules | GO:0000272; P:polysaccharide catabolic process	0			3	PF02839; CBM_5_12 | PF08329; ChitinaseA_N | PF00704; Glyco_hydro_18
VDA_000470		ADBS01000002:324522-325478	625.475	0.767264	1.70204	1.9638e-19	4.8462e-19	422.491	479.781	484.642	847.175	743.108	775.65		9e-62	2	GO:0004747; F:ribokinase activity | GO:0006014; P:D-ribose metabolic process	0			1	PF00294; PfkB
VDA_000471		ADBS01000002:325478-326875	256.987	1.52979	2.88743	1.64536e-40	6.6215e-40	136.184	127.601	130.811	360.708	400.979	385.639		5e-13	4	GO:0016021; C:integral component of membrane | GO:0005886; C:plasma membrane | GO:0005215; F:transporter activity | GO:0055085; P:transmembrane transport	1	K03457;		1	PF02133; Transp_cyt_pur
VDA_000472		ADBS01000002:326888-327922	149.153	2.38407	5.22008	2.81562e-49	1.33508e-48	42.8925	50.0197	48.2498	251.52	236.398	265.837		1e-121	1	GO:0016787; F:hydrolase activity	0			1	PF03747; ADP_ribosyl_GH
VDA_000473		ADBS01000002:327890-328810	739.241	1.45962	2.75036	3.22998e-66	2.08619e-65	383.888	349.117	447.115	1076.27	1091.22	1087.83		4e-31	3	GO:0003677; F:DNA binding | GO:0003700; F:transcription factor activity, sequence-specific DNA binding | GO:0006351; P:transcription, DNA-templated	0			2	PF00392; GntR | PF07702; UTRA
VDA_000474		ADBS01000002:329386-330852	863.234	-0.770255	-1.70557	3.97085e-26	1.1905e-25	1064.81	1081.04	1121.54	672.671	590.497	648.852		5e-25	4	GO:0016021; C:integral component of membrane | GO:0005886; C:plasma membrane | GO:0022857; F:transmembrane transporter activity | GO:0006979; P:response to oxidative stress	1	K08368;		1	PF00083; Sugar_tr
VDA_000478		ADBS01000002:336063-336821	158.076	0.705128	1.63029	7.40927e-08	1.18179e-07	126.533	116.372	116.872	202.776	186.525	199.378			0		0			0
VDA_000480		ADBS01000002:338019-339551	988.862	-1.37963	-2.60201	1.43802e-85	1.24351e-84	1425.1	1380.14	1482.88	571.283	552.593	521.181		0	4	GO:0016021; C:integral component of membrane | GO:0005886; C:plasma membrane | GO:0005215; F:transporter activity | GO:0098656; P:anion transmembrane transport	0			1	PF03606; DcuC
VDA_000481		ADBS01000002:339626-340639	359.172	-1.29398	-2.45204	5.41044e-38	2.07875e-37	537.228	470.594	525.387	194.002	214.454	213.369		3e-14	5	GO:0005737; C:cytoplasm | GO:0016811; F:hydrolase activity, acting on carbon-nitrogen (but not peptide) bonds, in linear amides | GO:0016788; F:hydrolase activity, acting on ester bonds | GO:0046872; F:metal ion binding | GO:0042400; P:ectoine catabolic process	1	K15784;	ko00260; Glycine, serine and threonine metabolism	1	PF04952; AstE_AspA
VDA_000482		ADBS01000002:340967-343633	885.558	0.961592	1.94746	1.89667e-42	7.88563e-42	599.422	624.736	575.781	1188.39	1189.97	1135.05		0	4	GO:0042597; C:periplasmic space | GO:0009055; F:electron carrier activity | GO:0030151; F:molybdenum ion binding | GO:0050626; F:trimethylamine-N-oxide reductase (cytochrome c) activity	1	K07812;		2	PF00384; Molybdopterin | PF01568; Molydop_binding
VDA_000483		ADBS01000002:343832-345016	1913.62	-1.64762	-3.13316	1.79723e-156	3.59332e-155	2968.16	2973.62	2765.25	908.593	978.509	887.581		4e-113	7	GO:0005829; C:cytosol | GO:0005524; F:ATP binding | GO:0004004; F:ATP-dependent RNA helicase activity | GO:0003723; F:RNA binding | GO:0009408; P:response to heat | GO:0042255; P:ribosome assembly | GO:0010501; P:RNA secondary structure unwinding	1	K11927;	ko03018; RNA degradation	2	PF00270; DEAD | PF00271; Helicase_C
VDA_000485		ADBS01000002:346354-347085	711.355	-1.34159	-2.5343	5.56724e-67	3.65598e-66	987.599	1012.64	1063.64	388.004	392.999	423.241			0		0			0
VDA_000487		ADBS01000002:349305-349904	62.3712	1.22576	2.33879	2.37235e-09	4.07598e-09	34.314	41.8532	34.311	80.9155	92.7638	90.0698			0		0			0
VDA_000488		ADBS01000002:349906-351318	109.572	0.956227	1.94023	3.83995e-09	6.52958e-09	70.7726	84.7273	66.4775	127.71	162.586	145.161		5e-170	19	GO:0070069; C:cytochrome complex | GO:0005887; C:integral component of plasma membrane | GO:0005886; C:plasma membrane | GO:0070470; C:plasma membrane respiratory chain | GO:0045278; C:plasma membrane respiratory chain complex IV | GO:0005507; F:copper ion binding | GO:0004129; F:cytochrome-c oxidase activity | GO:0045154; F:electron transporter, transferring electrons within cytochrome c oxidase…	0			1	PF00115; COX1
VDA_000489		ADBS01000002:351960-353648	384.742	0.851988	1.80499	4.40857e-20	1.11511e-19	277.729	279.702	263.766	490.367	517.682	479.206		2e-26	9	GO:0016231; F:beta-N-acetylglucosaminidase activity | GO:0008061; F:chitin binding | GO:0004568; F:chitinase activity | GO:0008843; F:endochitinase activity | GO:0006040; P:amino sugar metabolic process | GO:0016998; P:cell wall macromolecule catabolic process | GO:0006032; P:chitin catabolic process | GO:0050832; P:defense response to fungus | GO:0000272; P:polysaccharide catabolic process	0			2	PF00187; Chitin_bind_1 | PF00182; Glyco_hydro_19
VDA_000492		ADBS01000002:357061-358371	183.24	0.626005	1.54329	3.49022e-07	5.41562e-07	141.545	142.913	146.894	210.575	235.401	222.114		1e-145	6	GO:0003677; F:DNA binding | GO:0003913; F:DNA photolyase activity | GO:0006281; P:DNA repair | GO:0018298; P:protein-chromophore linkage | GO:0006355; P:regulation of transcription, DNA-templated | GO:0006351; P:transcription, DNA-templated	1	K01669;		2	PF00875; DNA_photolyase | PF03441; FAD_binding_7
VDA_000493		ADBS01000002:359406-361385	299.758	0.678425	1.60039	3.14703e-11	5.83147e-11	236.981	227.641	226.238	344.134	377.04	386.513		1e-179	4	GO:0018741; F:alkyl sulfatase activity | GO:0004065; F:arylsulfatase activity | GO:0046872; F:metal ion binding | GO:0018909; P:dodecyl sulfate metabolic process	0			3	PF14864; Alkyl_sulf_C | PF14863; Alkyl_sulf_dimr | PF00753; Lactamase_B
VDA_000496		ADBS01000002:364621-365601	846.813	-0.994089	-1.99182	3.6456e-29	1.17732e-28	996.177	1138.2	1252.35	547.885	537.631	608.627			0		0			0
VDA_000497		ADBS01000002:366080-366805	3326.06	-1.01563	-2.02179	3.08348e-79	2.37814e-78	4424.36	4262.9	4669.51	2268.56	2168.48	2162.55		9e-121	1	GO:0016021; C:integral component of membrane	0			2	PF01145; Band_7 | PF16200; Band_7_C
VDA_000498		ADBS01000002:367144-367257	1050.13	-0.933484	-1.90988	8.23142e-34	2.93953e-33	1316.8	1329.1	1492.53	780.883	672.288	709.19		0.0005	2	GO:0016021; C:integral component of membrane | GO:0005886; C:plasma membrane	1	K07340;		1	PF01957; NfeD
VDA_000499		ADBS01000002:367353-368357	4975.36	1.15265	2.22323	2.63091e-139	4.39278e-138	3040	3172.68	3042.95	6838.82	6841.58	6916.14		3e-119	6	GO:0005829; C:cytosol | GO:0042802; F:identical protein binding | GO:0008732; F:L-allo-threonine aldolase activity | GO:0050179; F:phenylserine aldolase activity | GO:0030170; F:pyridoxal phosphate binding | GO:0006567; P:threonine catabolic process	1	K01620;	ko00260; Glycine, serine and threonine metabolism | ko01230; Biosynthesis of amino acids	1	PF01212; Beta_elim_lyase
VDA_000505		ADBS01000002:377180-380053	3585.34	1.62041	3.07463	4.69466e-198	1.47365e-196	1697.47	1867.06	1706.97	5391.12	5523.94	5325.49		0	2	GO:0004375; F:glycine dehydrogenase (decarboxylating) activity | GO:0019464; P:glycine decarboxylation via glycine cleavage system	1	K00281;	ko00260; Glycine, serine and threonine metabolism | ko00630; Glyoxylate and dicarboxylate metabolism | ko01200; Carbon metabolism	1	PF02347; GDC-P
VDA_000506		ADBS01000002:380174-380440	1122.34	1.74854	3.36017	1.62195e-125	2.24286e-124	475.034	527.759	537.181	1827.91	1697.68	1668.48		3e-39	2	GO:0005960; C:glycine cleavage complex | GO:0019464; P:glycine decarboxylation via glycine cleavage system	1	K02437;	ko00260; Glycine, serine and threonine metabolism | ko00630; Glyoxylate and dicarboxylate metabolism	1	PF01597; GCV_H
VDA_000507		ADBS01000002:380839-381957	727.96	0.658352	1.57828	7.29048e-17	1.66073e-16	573.687	527.759	590.792	905.668	935.618	834.239		9e-116	4	GO:0005739; C:mitochondrion | GO:0004047; F:aminomethyltransferase activity | GO:0008483; F:transaminase activity | GO:0006546; P:glycine catabolic process	1	K00605;	ko00260; Glycine, serine and threonine metabolism | ko00630; Glyoxylate and dicarboxylate metabolism | ko00670; One carbon pool by folate | ko01200; Carbon metabolism	2	PF01571; GCV_T | PF08669; GCV_T_C
VDA_000508		ADBS01000002:382331-383029	150.162	-0.640941	-1.55935	2.93703e-06	4.36936e-06	209.101	173.538	167.266	118.936	116.703	115.429		1e-35	3	GO:0003677; F:DNA binding | GO:0003700; F:transcription factor activity, sequence-specific DNA binding | GO:0006351; P:transcription, DNA-templated	0			2	PF07729; FCD | PF00392; GntR
VDA_000513		ADBS01000002:387587-389092	216.617	-1.10788	-2.15529	5.57439e-18	1.31366e-17	321.693	312.368	255.188	155.982	127.675	126.797		0	4	GO:0043190; C:ATP-binding cassette (ABC) transporter complex | GO:0005524; F:ATP binding | GO:0015591; F:D-ribose transmembrane transporter activity | GO:0015407; F:monosaccharide-transporting ATPase activity	1	K10441;	ko02010; ABC transporters	1	PF00005; ABC_tran
VDA_000514		ADBS01000002:389152-389388	70.1891	-1.48762	-2.80427	1.20872e-13	2.4526e-13	116.882	105.143	90.0663	32.1712	41.8933	34.9786		5e-28	4	GO:0005737; C:cytoplasm | GO:0016872; F:intramolecular lyase activity | GO:0048029; F:monosaccharide binding | GO:0019303; P:D-ribose catabolic process	1	K06726;	ko02010; ABC transporters	1	PF05025; RbsD_FucU
VDA_000516		ADBS01000002:391297-392913	1529.52	1.01917	2.02676	2.8231e-63	1.72743e-62	965.08	1001.42	1062.57	2054.08	2082.7	2011.27		1e-140	5	GO:0004471; F:malate dehydrogenase (decarboxylating) (NAD+) activity | GO:0046872; F:metal ion binding | GO:0051287; F:NAD binding | GO:0008948; F:oxaloacetate decarboxylase activity | GO:0006108; P:malate metabolic process	1	K00027;	ko00620; Pyruvate metabolism | ko01200; Carbon metabolism | ko02020; Two-component system	2	PF00390; malic | PF03949; Malic_M
VDA_000518		ADBS01000002:394388-395146	701.319	-1.30068	-2.46345	1.76009e-61	1.04441e-60	948.996	1057.56	988.585	416.276	395.992	400.504			0		0			0
VDA_000520		ADBS01000002:397346-398032	2225.36	-2.4269	-5.37736	4.29214e-175	1.04442e-173	3365.99	3681.04	4221.32	764.31	694.233	625.242			0		0			0
VDA_000521		ADBS01000002:398566-401013	345.778	0.592731	1.5081	1.3247e-07	2.09166e-07	315.26	240.911	270.199	461.121	370.058	417.119		0	4	GO:0042597; C:periplasmic space | GO:0009055; F:electron carrier activity | GO:0030151; F:molybdenum ion binding | GO:0050626; F:trimethylamine-N-oxide reductase (cytochrome c) activity	1	K07811;	ko02020; Two-component system	2	PF00384; Molybdopterin | PF01568; Molydop_binding
VDA_000524		ADBS01000002:404030-404743	2078.75	2.17763	4.52411	0.000000000000000000000000000000000000000000000000000000000000000000000000000000000000000000000000000000000000000000000000000000000000000000000000000000000000000000000000000000000000000000000000000000000000000000000000000000000000000000000000000000000000000000000000000000000000000000000782451316300216	0.0000000000000000000000000000000000000000000000000000000000000000000000000000000000000000000000000000000000000000000000000000000000000000000000000000000000000000000000000000000000000000000000000000000000000000000000000000000000000000000000000000000000000000000000000000000000000000000416290624045149	743.112	754.379	754.841	3563.21	3351.47	3305.47		6e-09	10	GO:0030424; C:axon | GO:0005737; C:cytoplasm | GO:0030425; C:dendrite | GO:0005634; C:nucleus | GO:0005506; F:iron ion binding | GO:0031418; F:L-ascorbic acid binding | GO:0031545; F:peptidyl-proline 4-dioxygenase activity | GO:0018401; P:peptidyl-proline hydroxylation to 4-hydroxy-L-proline | GO:0032880; P:regulation of protein localization | GO:0001666; P:response to hypoxia	0			2	PF13640; 2OG-FeII_Oxy_3 | PF01753; zf-MYND
VDA_000528		ADBS01000002:408190-408849	305.808	1.28549	2.43765	8.05099e-29	2.57091e-28	173.714	163.33	194.071	449.422	474.791	379.517		2e-52	2	GO:0050334; F:thiaminase activity | GO:0006772; P:thiamine metabolic process	1	K03707;	ko00730; Thiamine metabolism	1	PF03070; TENA_THI-4
VDA_000529		ADBS01000002:408904-409851	243.908	1.84666	3.59666	3.23174e-49	1.52777e-48	113.665	97.9978	104.005	381.18	415.941	350.66		9e-104	1	GO:0009228; P:thiamine biosynthetic process	1	K15598;	ko02010; ABC transporters	1	PF09084; NMT1
VDA_000530		ADBS01000002:409886-410689	188.08	1.25636	2.38892	1.66607e-23	4.682e-23	109.376	107.185	114.727	265.169	272.307	259.716		5e-58	3	GO:0016021; C:integral component of membrane | GO:0005886; C:plasma membrane | GO:0005215; F:transporter activity	1	K15599;	ko02010; ABC transporters	1	PF00528; BPD_transp_1
VDA_000531		ADBS01000002:410682-411449	151.859	1.5562	2.94078	4.91464e-27	1.51394e-26	82.568	65.3319	81.4886	238.847	223.431	219.49		6e-42	3	GO:0005524; F:ATP binding | GO:0016887; F:ATPase activity | GO:0006810; P:transport	1	K15600;	ko02010; ABC transporters	1	PF00005; ABC_tran
VDA_000532		ADBS01000002:411459-412292	435.75	1.18659	2.27614	6.61821e-36	2.47906e-35	260.572	247.036	288.427	647.324	590.497	580.644		6e-78	7	GO:0005829; C:cytosol | GO:0005524; F:ATP binding | GO:0008902; F:hydroxymethylpyrimidine kinase activity | GO:0008972; F:phosphomethylpyrimidine kinase activity | GO:0016310; P:phosphorylation | GO:0009228; P:thiamine biosynthetic process | GO:0009229; P:thiamine diphosphate biosynthetic process	1	K00941;	ko00730; Thiamine metabolism	1	PF08543; Phos_pyr_kin
VDA_000533		ADBS01000002:412588-413175	562.435	0.972115	1.96171	2.29457e-30	7.59773e-30	354.935	383.825	398.865	781.858	702.212	752.913		3e-13	7	GO:0005829; C:cytosol | GO:0003677; F:DNA binding | GO:0003700; F:transcription factor activity, sequence-specific DNA binding | GO:0000976; F:transcription regulatory region sequence-specific DNA binding | GO:0045892; P:negative regulation of transcription, DNA-templated | GO:0046688; P:response to copper ion | GO:0006351; P:transcription, DNA-templated	0			1	PF00440; TetR_N
VDA_000534		ADBS01000002:413679-413957	101.048	1.45149	2.7349	5.92878e-17	1.35645e-16	43.9648	48.9989	67.5497	155.982	144.632	145.161			0		0			0
VDA_000535		ADBS01000002:414154-415773	286.907	1.09756	2.13993	3.87822e-23	1.08019e-22	156.557	209.266	180.133	388.979	392.999	393.509		3e-35	3	GO:0047753; F:choline-sulfatase activity | GO:0046872; F:metal ion binding | GO:0042425; P:choline biosynthetic process	1	K01133;		2	PF12411; Choline_sulf_C | PF00884; Sulfatase
VDA_000536		ADBS01000002:415980-417557	382.587	0.847641	1.79956	4.15204e-20	1.05192e-19	287.38	266.432	264.838	487.443	499.728	489.7		3e-54	2	GO:0004035; F:alkaline phosphatase activity | GO:0046872; F:metal ion binding	1	K01077;	ko00627; Aminobenzoate degradation | ko00790; Folate biosynthesis | ko02020; Two-component system	1	PF00245; Alk_phosphatase
VDA_000537		ADBS01000002:417726-419039	2378.6	-2.54666	-5.84278	0	0	4121.97	4122.03	3945.76	715.566	719.169	647.103		1e-155	10	GO:0005737; C:cytoplasm | GO:0043531; F:ADP binding | GO:0005524; F:ATP binding | GO:0034459; F:ATP-dependent 3'-5' RNA helicase activity | GO:0016887; F:ATPase activity | GO:0033677; F:DNA/RNA helicase activity | GO:0003724; F:RNA helicase activity | GO:0019843; F:rRNA binding | GO:0000027; P:ribosomal large subunit assembly | GO:0010501; P:RNA secondary structure unwinding	1	K05591;		3	PF03880; DbpA | PF00270; DEAD | PF00271; Helicase_C
VDA_000540		ADBS01000002:422859-423290	909.376	-1.88213	-3.68618	9.07376e-132	1.36935e-130	1413.31	1356.66	1525.77	372.406	398.984	389.136			0		0			0
VDA_000541		ADBS01000002:423681-425321	469.303	-1.10105	-2.14511	2.56948e-37	9.75283e-37	624.085	652.298	645.475	310.014	296.246	287.699		6e-131	7	GO:0016021; C:integral component of membrane | GO:0005886; C:plasma membrane | GO:0016776; F:phosphotransferase activity, phosphate group as acceptor | GO:0008484; F:sulfuric ester hydrolase activity | GO:0009245; P:lipid A biosynthetic process | GO:0009244; P:lipopolysaccharide core region biosynthetic process | GO:0046677; P:response to antibiotic	1	K03760;	ko01503; Cationic antimicrobial peptide (CAMP) resistance	2	PF08019; DUF1705 | PF00884; Sulfatase
VDA_000545		ADBS01000002:429982-430191	72.9955	0.943615	1.92334	3.391e-06	5.02092e-06	45.0371	45.9365	57.8998	81.8904	84.7841	122.425			0		0			0
VDA_000546		ADBS01000002:430270-432291	506.347	0.819369	1.76463	1.07743e-18	2.59757e-18	356.007	324.618	417.093	659.997	632.39	647.978		0	5	GO:0047540; F:2-enoate reductase activity | GO:0010181; F:FMN binding | GO:0051536; F:iron-sulfur cluster binding | GO:0046872; F:metal ion binding | GO:0006559; P:L-phenylalanine catabolic process	0			2	PF00724; Oxidored_FMN | PF07992; Pyr_redox_2
VDA_000547		ADBS01000002:432589-433503	31.1682	1.78146	3.43774	2.44808e-09	4.20149e-09	10.7231	12.2497	17.1555	46.7945	52.8654	47.2211		3e-11	5	GO:0005737; C:cytoplasm | GO:0003677; F:DNA binding | GO:0003700; F:transcription factor activity, sequence-specific DNA binding | GO:0019439; P:aromatic compound catabolic process | GO:0006351; P:transcription, DNA-templated	0			2	PF00126; HTH_1 | PF03466; LysR_substrate
VDA_000548		ADBS01000002:433621-434451	22.0436	2.00257	4.00712	2.94229e-08	4.81285e-08	4.28925	10.2081	9.64996	35.0959	31.9187	41.0998			0		0			0
VDA_000549		ADBS01000002:434488-436155	88.289	1.93298	3.81843	6.27996e-23	1.73681e-22	26.8078	41.8532	38.5998	132.584	159.594	130.295		9e-18	1	GO:0016810; F:hydrolase activity, acting on carbon-nitrogen (but not peptide) bonds	1	K07047;		1	PF07969; Amidohydro_3
VDA_000550		ADBS01000002:436211-437848	223.212	1.08467	2.12089	1.51574e-19	3.75823e-19	145.834	123.518	158.688	293.44	301.233	316.556			0		0			0
VDA_000552		ADBS01000002:440736-442043	74.7701	1.19589	2.29086	2.49493e-10	4.44472e-10	47.1817	50.0197	37.5276	108.212	100.744	104.936		4e-72	2	GO:0016740; F:transferase activity | GO:0006084; P:acetyl-CoA metabolic process	1	K18122;	ko00650; Butanoate metabolism | ko01200; Carbon metabolism	2	PF13336; AcetylCoA_hyd_C | PF02550; AcetylCoA_hydro
VDA_000553		ADBS01000002:442060-444207	217.175	0.890175	1.8534	3.07605e-13	6.18164e-13	158.702	137.809	158.688	264.194	315.198	268.46		0	6	GO:0036125; C:fatty acid beta-oxidation multienzyme complex | GO:0003857; F:3-hydroxyacyl-CoA dehydrogenase activity | GO:0008692; F:3-hydroxybutyryl-CoA epimerase activity | GO:0004165; F:dodecenoyl-CoA delta-isomerase activity | GO:0004300; F:enoyl-CoA hydratase activity | GO:0006635; P:fatty acid beta-oxidation	1	K01825;	ko00071; Fatty acid degradation | ko00280; Valine, leucine and isoleucine degradation | ko00281; Geraniol degradation | ko00310; Lysine degradation | ko00362; Benzoate degradation | ko00380; Tryptophan metabolism | ko00410; beta-Alanine metabolism | ko00640; Propanoate metabolism | ko00650; Butanoate metabolism | ko00903; Limonene and pinene degradation | ko00930; Caprolactam degradation | ko0104…	3	PF00725; 3HCDH | PF02737; 3HCDH_N | PF00378; ECH_1
VDA_000556		ADBS01000002:447227-447805	1336.74	-0.67877	-1.60077	3.51729e-24	1.00462e-23	1520.54	1671.07	1746.64	1042.15	1027.38	1012.63		3e-30	1	GO:0005886; C:plasma membrane	0			2	PF07007; DUF1311 | PF09864; MliC
VDA_000557		ADBS01000002:448485-449765	1478.51	-1.07065	-2.10039	1.65279e-58	9.26447e-58	1944.1	1974.25	2096.19	890.07	948.585	1017.88		1e-53	4	GO:0016021; C:integral component of membrane | GO:0005886; C:plasma membrane | GO:0015299; F:solute:proton antiporter activity | GO:0006814; P:sodium ion transport	1	K03316;		1	PF00999; Na_H_Exchanger
VDA_000559		ADBS01000002:451213-451791	1299.82	-1.48003	-2.78954	1.05449e-109	1.18639e-108	1892.63	1840.52	2010.41	701.917	700.217	653.225		3e-05	0		0			1	PF01503; PRA-PH
VDA_000563		ADBS01000002:454791-455603	39845.3	-0.671624	-1.59286	2.29393e-34	8.2766e-34	49003.6	47641.2	50263.4	32222.9	30465.4	29475.6		2e-21	2	GO:0047570; F:3-oxoadipate enol-lactonase activity | GO:0042952; P:beta-ketoadipate pathway	1	K01055;	ko00362; Benzoate degradation | ko01220; Degradation of aromatic compounds	1	PF00561; Abhydrolase_1
VDA_000564		ADBS01000002:456507-456755	506.961	-0.595479	-1.51097	8.33842e-12	1.57962e-11	581.193	614.528	634.753	418.226	424.918	368.149		9e-05	3	GO:0031248; C:protein acetyltransferase complex | GO:0004596; F:peptide alpha-N-acetyltransferase activity | GO:0006474; P:N-terminal protein amino acid acetylation	0			1	PF00583; Acetyltransf_1
VDA_000568		ADBS01000002:462759-464117	595.58	-0.82352	-1.76972	1.7673e-22	4.82817e-22	727.027	736.004	822.391	452.347	401.977	433.734		1e-16	5	GO:0016021; C:integral component of membrane | GO:0005886; C:plasma membrane | GO:0015297; F:antiporter activity | GO:0015238; F:drug transmembrane transporter activity | GO:0046677; P:response to antibiotic	0			1	PF01554; MatE
VDA_000569		ADBS01000002:464207-464824	501.576	-0.696693	-1.62079	2.74377e-16	6.1344e-16	647.676	590.028	625.103	400.678	362.078	383.89			0		0			0
VDA_000573		ADBS01000002:469149-470066	7532.88	0.691341	1.61478	2.57417e-33	9.03838e-33	5483.8	5897.22	5896.13	9654.29	8631.03	9634.84		0.0002	5	GO:0016021; C:integral component of membrane | GO:0005886; C:plasma membrane | GO:0046873; F:metal ion transmembrane transporter activity | GO:0015684; P:ferrous iron transport | GO:0006829; P:zinc II ion transport	1	K13283;		2	PF01545; Cation_efflux | PF16916; ZT_dimer
[truncated: 1,351 more rows]

## Sheet: GO
GO	Description	Total	Count_de	pvalue	padj	ID
[truncated: 589 more rows]

## Sheet: KO
KO	Description	Total	Count_de	pvalue	padj	ID
K00632		3	2	0.367823	0.689668	VDA_002565.t01,VDA_003258.t01
K00655		3	2	0.367823	0.689668	VDA_001566.t01,VDA_002932.t01
K01420		3	2	0.367823	0.689668	VDA_000834.t01,VDA_002102.t01
K01626		3	2	0.367823	0.689668	VDA_001318.t01,VDA_001935.t01
[truncated: 71 more rows]

## Sheet: Pathways
Pathways	Description	Total	Count_de	pvalue	padj	ID
[truncated: 125 more rows]

## Sheet: Pfam
Pfam	Description	Total	Count_de	pvalue	padj	ID
[truncated: 360 more rows]
