# Supplementary material for: Exposure of the Opportunistic Marine Pathogen Photobacterium damselae subsp. damselae to Human Body Temperature Is a Stressful Condition That Shapes the Transcriptome, Viability, Cell Morphology, and Virulence
Source: Front Microbiol. 2020 Jul 24;11:1771. doi: 10.3389/fmicb.2020.01771 (PMC7396505; doi:10.3389/fmicb.2020.01771)
Supplement: Supplementary file 3 [file Table_3.XLSX]

## Sheet: RM-25-1.FPKM
#chrom	st	end	accession	mRNA_size	gene_strand	Frag_count	FPM	FPKM
ADBS01000001	3112787	3113099	VDA_003450.t01	312	+	149349	5610.62	17982.8
ADBS01000001	3111379	3111790	VDA_003446.t01	411	+	175901	6608.1	16078.1
ADBS01000001	3111789	3111981	VDA_003447.t01	192	+	81573	3064.47	15960.8
ADBS01000001	2662779	2663145	VDA_003093.t01	366	-	151562	5693.76	15556.7
ADBS01000001	3112403	3112775	VDA_003449.t01	372	+	142646	5358.81	14405.4
ADBS01000001	3118083	3118440	VDA_003461.t01	357	+	132633	4982.65	13957
ADBS01000001	3110317	3110650	VDA_003444.t01	333	+	123424	4636.69	13924
ADBS01000001	3118882	3119503	VDA_003463.t01	621	+	221165	8308.54	13379.3
ADBS01000001	3107615	3108245	VDA_003439.t01	630	+	217599	8174.58	12975.5
ADBS01000001	3115324	3115822	VDA_003456.t01	498	+	171335	6436.57	12924.8
ADBS01000001	3115827	3116007	VDA_003457.t01	180	+	60398	2268.98	12605.5
ADBS01000001	3003311	3003548	VDA_003345.t01	237	+	79215	2975.88	12556.5
ADBS01000001	3107289	3107601	VDA_003438.t01	312	+	104254	3916.53	12553
ADBS01000001	3116012	3116447	VDA_003458.t01	435	+	144810	5440.1	12506
ADBS01000001	3113114	3113654	VDA_003451.t01	540	+	176238	6620.76	12260.7
ADBS01000001	3110024	3110303	VDA_003443.t01	279	+	89604	3366.17	12065.1
ADBS01000001	1586279	1586474	VDA_002330.t01	195	-	62033	2330.4	11950.8
ADBS01000001	3109181	3110006	VDA_003442.t01	825	+	260818	9798.19	11876.6
ADBS01000001	2562616	2562844	VDA_003024.t01	228	-	71692	2693.27	11812.6
ADBS01000001	2864211	2864349	VDA_003244.t01	138	-	43299	1626.62	11787.1
ADBS01000001	2664631	2665060	VDA_003096.t01	429	-	134598	5056.47	11786.6
ADBS01000001	2563169	2563556	VDA_003025.t01	387	-	118941	4468.28	11545.9
ADBS01000001	2663204	2663699	VDA_003094.t01	495	-	151704	5699.09	11513.3
ADBS01000001	3113669	3113975	VDA_003452.t01	306	+	92473	3473.95	11352.8
ADBS01000001	3118459	3118849	VDA_003462.t01	390	+	117010	4395.73	11271.1
ADBS01000001	3119526	3120516	VDA_003464.t01	990	+	295962	11118.5	11230.8
ADBS01000001	3108860	3109163	VDA_003441.t01	303	+	90222	3389.39	11186.1
ADBS01000001	3114010	3114403	VDA_003453.t01	393	+	116043	4359.41	11092.6
ADBS01000001	3220912	3221341	VDA_003532.t01	429	+	124046	4660.06	10862.6
ADBS01000001	3102343	3102718	VDA_003434.t01	375	+	108349	4070.37	10854.3
ADBS01000001	3114415	3114949	VDA_003454.t01	534	+	153444	5764.46	10794.9
ADBS01000001	2663922	2664627	VDA_003095.t01	705	-	196529	7383.04	10472.4
ADBS01000001	682525	682759	VDA_001681.t01	234	+	64594	2426.61	10370.1
ADBS01000001	179049	179301	VDA_001310.t01	252	+	68511	2573.76	10213.4
ADBS01000001	3117824	3117938	VDA_003460.t01	114	+	30431	1143.21	10028.1
ADBS01000001	1586574	1586988	VDA_002331.t01	414	-	108269	4067.36	9824.54
ADBS01000001	3110669	3111368	VDA_003445.t01	699	+	180427	6778.13	9696.9
ADBS01000002	98809	99019	VDA_000346.t01	210	+	54123	2033.25	9682.13
ADBS01000001	2666362	2667547	VDA_003099.t01	1185	-	303746	11410.9	9629.43
ADBS01000001	179887	180634	VDA_001312.t01	747	+	188196	7069.99	9464.51
ADBS01000001	3120549	3120936	VDA_003465.t01	387	+	97478	3661.97	9462.46
ADBS01000001	2281179	2281449	VDA_002830.t01	270	-	66354	2492.73	9232.34
ADBS01000001	3116469	3117795	VDA_003459.t01	1326	+	320811	12052	9088.96
ADBS01000001	1585883	1586237	VDA_002329.t01	354	-	84341	3168.45	8950.43
ADBS01000001	864411	866082	VDA_001802.t01	1671	+	395083	14842.2	8882.2
ADBS01000001	2507204	2507462	VDA_002983.t01	258	-	60897	2287.73	8867.16
ADBS01000001	3108261	3108864	VDA_003440.t01	603	+	138310	5195.92	8616.78
ADBS01000001	3114958	3115312	VDA_003455.t01	354	+	80812	3035.88	8575.93
ADBS01000001	866170	866458	VDA_001803.t01	288	+	65641	2465.95	8562.32
ADBS01000001	2507480	2507792	VDA_002984.t01	312	-	68400	2569.59	8235.88
ADBS01000001	179462	179861	VDA_001311.t01	399	+	87164	3274.51	8206.78
ADBS01000001	3111980	3112235	VDA_003448.t01	255	+	53959	2027.09	7949.36
ADBS01000001	553573	554569	VDA_001583.t01	996	-	207145	7781.85	7813.1
ADBS01000001	2562125	2562578	VDA_003023.t01	453	-	93820	3524.55	7780.47
ADBS01000001	3105590	3106775	VDA_003437.t01	1185	+	232562	8736.7	7372.74
ADBS01000002	14879	15485	VDA_000284.t01	606	+	114094	4286.19	7072.92
ADBS01000001	180670	181021	VDA_001313.t01	351	+	65967	2478.19	7060.38
ADBS01000001	2465894	2466110	VDA_002952.t01	216	+	39494	1483.68	6868.88
ADBS01000002	724550	724805	VDA_000764.t01	255	+	45077	1693.42	6640.84
ADBS01000004	138630	140352	VDA_000159.t01	1722	+	301305	11319.2	6573.27
ADBS01000001	3102818	3103289	VDA_003435.t01	471	+	81813	3073.48	6525.44
ADBS01000001	3003562	3003730	VDA_003346.t01	168	+	28902	1085.77	6462.9
ADBS01000001	754605	756693	VDA_001724.t01	2088	-	339741	12763.1	6112.6
ADBS01000001	255565	256291	VDA_001358.t01	726	+	117820	4426.16	6096.64
ADBS01000001	686928	687165	VDA_001687.t01	237	+	35985	1351.85	5704.03
ADBS01000001	2466140	2466584	VDA_002953.t01	444	+	65143	2447.24	5511.8
ADBS01000001	1398242	1398521	VDA_002184.t01	279	+	39789	1494.76	5357.56
ADBS01000001	2113024	2113633	VDA_002726.t01	609	+	85138	3198.39	5251.88
ADBS01000001	2313083	2313344	VDA_002852.t01	261	+	36476	1370.3	5250.19
ADBS01000001	2295582	2296599	VDA_002842.t01	1017	+	139691	5247.8	5160.07
ADBS01000001	3221356	3221749	VDA_003533.t01	393	+	46750	1756.27	4468.87
ADBS01000002	112379	113156	VDA_000358.t01	777	+	83461	3135.39	4035.26
ADBS01000001	586739	587324	VDA_001606.t01	585	-	61977	2328.3	3980
ADBS01000001	66019	66095	VDA_rna019.r01	76	-	8050	302.416	3979.15
ADBS01000001	2865997	2866753	VDA_003246.t01	756	-	77574	2914.24	3854.81
ADBS01000001	682781	682952	VDA_001682.t01	171	+	17200	646.155	3778.69
ADBS01000001	3048508	3048721	VDA_003390.t01	213	+	20842	782.975	3675.94
ADBS01000001	359352	359437	VDA_rna088.r01	85	-	7512	282.205	3320.05
ADBS01000004	140955	142767	VDA_000160.t01	1812	-	154822	5816.22	3209.84
ADBS01000001	2853518	2853776	VDA_003235.t01	258	-	21269	799.016	3096.96
ADBS01000001	256404	257250	VDA_001359.t01	846	+	65600	2464.41	2913.01
ADBS01000001	941717	942269	VDA_001862.t01	552	+	42787	1607.39	2911.93
ADBS01000001	198253	198330	VDA_rna049.r01	77	+	5790	217.514	2824.86
ADBS01000001	358179	358256	VDA_rna077.r01	77	-	5725	215.072	2793.14
ADBS01000001	2865290	2865962	VDA_003245.t01	672	-	49888	1874.15	2788.92
ADBS01000001	2852971	2853379	VDA_003234.t01	408	-	29885	1122.69	2751.7
ADBS01000001	356755	356830	VDA_rna065.r01	75	-	5437	204.253	2723.37
ADBS01000001	90044	91121	VDA_001242.t01	1077	+	74908	2814.08	2612.89
ADBS01000001	357497	357572	VDA_rna071.r01	75	-	5183	194.711	2596.14
ADBS01000001	1251330	1251963	VDA_002078.t01	633	+	43502	1634.25	2581.75
ADBS01000001	386900	387920	VDA_001460.t01	1020	+	69926	2626.92	2575.41
ADBS01000001	67767	67843	VDA_rna025.r01	76	-	5094	191.367	2517.99
ADBS01000001	1997475	1998444	VDA_002634.t01	969	+	64862	2436.68	2514.64
ADBS01000001	2667845	2667930	VDA_rna180.r01	85	-	5655	212.442	2499.32
ADBS01000001	2852422	2852956	VDA_003233.t01	534	-	35462	1332.21	2494.77
ADBS01000001	2849953	2850820	VDA_003231.t01	867	-	56261	2113.57	2437.79
ADBS01000001	2667733	2667808	VDA_rna179.r01	75	-	4824	181.224	2416.32
ADBS01000001	356874	356959	VDA_rna066.r01	85	-	5465	205.305	2415.35
ADBS01000001	127873	129175	VDA_001272.t01	1302	+	81583	3064.84	2353.95
ADBS01000001	2095794	2096181	VDA_002712.t01	387	-	23732	891.544	2303.73
ADBS01000001	2677355	2677431	VDA_rna185.r01	76	-	4572	171.757	2259.96
ADBS01000001	359478	359555	VDA_rna089.r01	77	-	4610	173.185	2249.15
ADBS01000001	2288141	2288226	VDA_rna150.r01	85	-	4942	185.657	2184.2
ADBS01000001	359142	359219	VDA_rna086.r01	77	-	4466	167.775	2178.9
ADBS01000001	2850864	2852406	VDA_003232.t01	1542	-	89381	3357.79	2177.56
ADBS01000001	66147	66223	VDA_rna020.r01	76	-	4321	162.328	2135.89
ADBS01000001	2667647	2667723	VDA_rna178.r01	76	-	4229	158.872	2090.42
ADBS01000001	2665185	2665698	VDA_003097.t01	513	-	27700	1040.61	2028.48
ADBS01000002	454790	455603	VDA_000563.t01	813	+	43756	1643.79	2021.88
ADBS01000001	454043	454271	VDA_001507.t01	228	-	12185	457.756	2007.7
ADBS01000001	1998761	1999049	VDA_002635.t01	288	+	15299	574.74	1995.63
ADBS01000001	2658528	2662554	VDA_003092.t01	4026	-	213108	8005.86	1988.54
ADBS01000002	303385	303556	VDA_000456.t01	171	+	8981	337.391	1973.05
ADBS01000001	2682916	2682992	VDA_rna190.r01	76	-	3961	148.804	1957.94
ADBS01000001	2665742	2666126	VDA_003098.t01	384	-	19534	733.837	1911.03
ADBS01000001	975500	975719	VDA_001886.t01	219	+	11089	416.582	1902.2
ADBS01000001	2848514	2849921	VDA_003230.t01	1407	-	70692	2655.7	1887.49
ADBS01000001	952885	954280	VDA_001872.t01	1395	-	69347	2605.17	1867.51
ADBS01000001	2654211	2658429	VDA_003091.t01	4218	-	209281	7862.1	1863.94
ADBS01000001	3103385	3105491	VDA_003436.t01	2106	+	103341	3882.23	1843.41
ADBS01000001	2095453	2095666	VDA_002711.t01	213	-	10237	384.575	1805.52
ADBS01000001	2585344	2585420	VDA_rna176.r01	76	-	3644	136.895	1801.25
ADBS01000001	639108	639327	VDA_001649.t01	219	-	10445	392.389	1791.73
ADBS01000001	2853845	2854631	VDA_003236.t01	786	-	37456	1407.12	1790.22
ADBS01000001	25361	28022	VDA_001194.t01	2661	+	126416	4749.09	1784.7
ADBS01000001	2765233	2765443	VDA_003169.t01	210	-	9846	369.886	1761.36
ADBS01000001	2848074	2848497	VDA_003229.t01	423	-	19755	742.139	1754.47
ADBS01000001	356635	356720	VDA_rna064.r01	85	-	3847	144.521	1700.25
ADBS01000001	358069	358154	VDA_rna076.r01	85	-	3813	143.244	1685.22
ADBS01000001	3088517	3089063	VDA_003422.t01	546	-	24437	918.029	1681.37
ADBS01000001	394559	395756	VDA_001466.t01	1197	-	53041	1992.6	1664.66
ADBS01000001	3099316	3100189	VDA_003432.t01	873	+	38642	1451.67	1662.85
ADBS01000001	359258	359333	VDA_rna087.r01	75	-	3315	124.535	1660.47
ADBS01000001	448826	449780	VDA_001503.t01	954	-	41635	1564.11	1639.53
ADBS01000001	2585422	2585499	VDA_rna177.r01	77	-	3337	125.362	1628.07
ADBS01000001	3032498	3033269	VDA_003375.t01	771	-	33170	1246.1	1616.22
ADBS01000001	65545	65621	VDA_rna015.r01	76	-	3269	122.807	1615.88
ADBS01000001	1269003	1269519	VDA_002087.t01	516	-	21960	824.975	1598.79
ADBS01000001	357616	357701	VDA_rna072.r01	85	-	3598	135.167	1590.2
ADBS01000001	2575114	2575315	VDA_003034.t01	201	-	8402	315.639	1570.35
ADBS01000001	2097464	2097986	VDA_002714.t01	522	-	21100	792.667	1518.52
ADBS01000001	1999104	2000832	VDA_002636.t01	1728	+	69505	2611.11	1511.06
ADBS01000001	2000872	2001382	VDA_002637.t01	510	+	20453	768.361	1506.59
ADBS01000001	359032	359117	VDA_rna085.r01	85	-	3401	127.766	1503.13
ADBS01000001	83753	84908	VDA_001238.t01	1155	-	45630	1714.19	1484.15
ADBS01000001	65465	65541	VDA_rna014.r01	76	-	2987	112.213	1476.49
ADBS01000001	1587129	1589061	VDA_002332.t01	1932	-	75909	2851.69	1476.03
ADBS01000001	3224841	3225480	VDA_003537.t01	639	+	24952	937.376	1466.94
ADBS01000001	510197	511496	VDA_001548.t01	1299	+	50281	1888.91	1454.13
ADBS01000001	2096218	2097433	VDA_002713.t01	1215	-	46758	1756.57	1445.73
ADBS01000001	357006	357091	VDA_rna067.r01	85	-	3262	122.544	1441.7
ADBS01000001	2911392	2911468	VDA_rna212.r01	76	+	2823	106.052	1395.42
ADBS01000001	2800299	2800375	VDA_rna197.r01	76	-	2822	106.015	1394.93
ADBS01000001	357377	357462	VDA_rna070.r01	85	-	3144	118.111	1389.54
ADBS01000001	2052404	2052875	VDA_002678.t01	471	-	17195	645.968	1371.48
ADBS01000001	358711	358796	VDA_rna082.r01	85	-	3102	116.533	1370.98
ADBS01000001	2288004	2288081	VDA_rna149.r01	77	-	2782	104.512	1357.3
ADBS01000001	2995869	2996145	VDA_003336.t01	276	-	9950	373.793	1354.32
ADBS01000001	863609	864287	VDA_001801.t01	678	+	24258	911.304	1344.11
ADBS01000001	28034	29912	VDA_001195.t01	1878	+	67073	2519.74	1341.72
ADBS01000001	2599587	2600109	VDA_003052.t01	522	-	18598	698.674	1338.46
ADBS01000002	1064518	1064719	VDA_000995.t01	201	-	7078	265.9	1322.89
ADBS01000001	165847	165924	VDA_rna035.r01	77	+	2708	101.732	1321.19
ADBS01000001	587831	588161	VDA_001607.t01	330	+	11598	435.704	1320.32
ADBS01000001	899130	899397	VDA_001831.t01	267	-	9371	352.042	1318.51
ADBS01000001	88740	89904	VDA_001241.t01	1164	+	40826	1533.72	1317.63
ADBS01000001	2585031	2585108	VDA_rna173.r01	77	-	2693	101.168	1313.88
ADBS01000001	2550774	2551395	VDA_003013.t01	621	-	21423	804.802	1295.98
ADBS01000001	1747757	1749218	VDA_002438.t01	1461	-	50304	1889.78	1293.48
ADBS01000001	2584639	2584716	VDA_rna169.r01	77	-	2597	97.5619	1267.04
ADBS01000001	3225607	3225985	VDA_003538.t01	378	+	12724	478.005	1264.56
ADBS01000001	512439	513618	VDA_001550.t01	1179	+	39032	1466.32	1243.7
ADBS01000001	2845551	2846319	VDA_003227.t01	768	-	25383	953.568	1241.62
ADBS01000001	356264	356349	VDA_rna061.r01	85	-	2801	105.226	1237.95
ADBS01000001	2099097	2099901	VDA_002716.t01	804	+	26454	993.802	1236.07
ADBS01000001	30089	31520	VDA_001196.t01	1431	+	46753	1756.38	1227.38
ADBS01000001	1794522	1794918	VDA_002476.t01	396	+	12831	482.024	1217.23
ADBS01000001	2471217	2472630	VDA_002956.t01	1413	+	45015	1691.09	1196.81
ADBS01000001	2715744	2717574	VDA_003132.t01	1830	-	58228	2187.46	1195.33
ADBS01000001	3097272	3097842	VDA_003429.t01	570	+	18071	678.876	1191.01
ADBS01000001	357748	357833	VDA_rna073.r01	85	-	2680	100.68	1184.47
ADBS01000002	1109497	1111492	VDA_001032.t01	1995	+	62727	2356.48	1181.19
ADBS01000001	2584835	2584912	VDA_rna171.r01	77	-	2378	89.3347	1160.19
ADBS01000001	2226114	2227776	VDA_002799.t01	1662	-	51169	1922.27	1156.6
ADBS01000001	2646156	2646429	VDA_003084.t01	273	-	8395	315.376	1155.22
ADBS01000001	2283027	2285832	VDA_002833.t01	2805	-	85445	3209.93	1144.36
ADBS01000001	1557226	1558627	VDA_002308.t01	1401	+	42015	1578.38	1126.61
ADBS01000001	358295	358370	VDA_rna078.r01	75	-	2218	83.324	1110.99
ADBS01000001	2569853	2571170	VDA_003030.t01	1317	-	38882	1460.69	1109.1
ADBS01000001	379332	379409	VDA_rna094.r01	77	-	2269	85.2399	1107.01
ADBS01000001	392250	394398	VDA_001465.t01	2148	-	63090	2370.11	1103.4
ADBS01000001	511601	512225	VDA_001549.t01	624	+	18300	687.479	1101.73
ADBS01000001	409104	409224	VDA_001476.t01	120	+	3516	132.086	1100.72
ADBS01000001	2928705	2928966	VDA_003283.t01	261	+	7616	286.112	1096.21
ADBS01000001	1779382	1779877	VDA_002462.t01	495	+	14331	538.375	1087.63
ADBS01000001	2291197	2293147	VDA_002838.t01	1950	-	56175	2110.34	1082.22
ADBS01000001	11544	12432	VDA_001181.t01	888	+	25468	956.761	1077.43
ADBS01000001	1736222	1736313	VDA_rna135.r01	91	-	2600	97.6746	1073.35
ADBS01000001	2029475	2030210	VDA_002659.t01	735	-	20940	786.657	1070.28
ADBS01000001	1741270	1741816	VDA_002433.t01	546	-	15547	584.057	1069.7
ADBS01000001	2571568	2572579	VDA_003031.t01	1011	-	28705	1078.37	1066.63
ADBS01000001	2585149	2585225	VDA_rna174.r01	76	-	2155	80.9573	1065.23
ADBS01000001	2455186	2455777	VDA_002943.t01	591	+	16644	625.268	1057.98
ADBS01000001	2051934	2052393	VDA_002677.t01	459	-	12853	482.851	1051.96
ADBS01000002	1108448	1109399	VDA_001031.t01	951	+	26359	990.233	1041.25
ADBS01000001	1242844	1243165	VDA_002073.t01	321	+	8889	333.935	1040.29
ADBS01000001	1768238	1770932	VDA_002456.t01	2694	-	74328	2792.29	1036.49
ADBS01000001	2584442	2584519	VDA_rna167.r01	77	-	2118	79.5673	1033.34
ADBS01000001	1722652	1722743	VDA_rna133.r01	91	-	2498	93.8428	1031.24
ADBS01000001	2285861	2287346	VDA_002834.t01	1485	-	40705	1529.17	1029.75
ADBS01000001	2543983	2544604	VDA_003007.t01	621	+	16999	638.604	1028.35
ADBS01000001	2996197	2996695	VDA_003337.t01	498	-	13516	507.758	1019.59
ADBS01000002	1235908	1236052	VDA_001132.t01	144	-	3906	146.737	1019.01
ADBS01000001	2026999	2028223	VDA_002656.t01	1224	-	33152	1245.43	1017.51
ADBS01000001	67554	67630	VDA_rna023.r01	76	-	2056	77.2381	1016.29
ADBS01000001	258130	258688	VDA_001361.t01	558	+	14872	558.699	1001.25
ADBS01000001	2896594	2896670	VDA_rna205.r01	76	+	2021	75.9233	998.99
ADBS01000002	645917	646775	VDA_000704.t01	858	-	22646	850.746	991.546
ADBS01000001	1746602	1747691	VDA_002437.t01	1089	-	28541	1072.2	984.577
ADBS01000001	421671	421756	VDA_rna095.r01	85	-	2218	83.324	980.282
ADBS01000001	67895	67971	VDA_rna026.r01	76	-	1969	73.9698	973.286
ADBS01000001	1837084	1837531	VDA_002511.t01	447	+	11470	430.895	963.972
ADBS01000001	2584952	2585028	VDA_rna172.r01	76	-	1927	72.3919	952.526
ADBS01000001	67634	67710	VDA_rna024.r01	76	-	1920	72.129	949.065
ADBS01000001	2636547	2636844	VDA_003076.t01	297	+	7501	281.791	948.792
ADBS01000001	2287368	2287824	VDA_002835.t01	456	-	11420	429.017	940.827
ADBS01000001	2028246	2028843	VDA_002657.t01	597	-	14909	560.089	938.172
ADBS01000001	2584560	2584636	VDA_rna168.r01	76	-	1885	70.8141	931.765
ADBS01000001	358390	358475	VDA_rna079.r01	85	-	2096	78.7408	926.362
ADBS01000002	865696	867640	VDA_000863.t01	1944	-	47753	1793.95	922.811
ADBS01000001	2241735	2242461	VDA_002809.t01	726	-	17806	668.921	921.379
ADBS01000002	420987	421995	VDA_000539.t01	1008	+	24685	927.346	919.986
ADBS01000001	10091	11240	VDA_001180.t01	1149	+	28133	1056.88	919.824
ADBS01000001	2584756	2584832	VDA_rna170.r01	76	-	1860	69.8749	919.407
ADBS01000001	971509	972493	VDA_001884.t01	984	+	24006	901.838	916.502
ADBS01000001	2539150	2540560	VDA_003004.t01	1410	-	34398	1292.24	916.479
ADBS01000001	3025021	3025489	VDA_003367.t01	468	+	11351	426.425	911.164
ADBS01000001	2980602	2981181	VDA_003326.t01	579	-	14042	527.518	911.085
ADBS01000001	422214	422299	VDA_rna098.r01	85	-	2061	77.4259	910.893
ADBS01000001	1028076	1028280	VDA_001924.t01	204	-	4882	183.403	899.034
ADBS01000001	2896699	2896775	VDA_rna206.r01	76	+	1817	68.2596	898.152
ADBS01000001	2572581	2573478	VDA_003032.t01	897	-	21387	803.449	895.707
ADBS01000002	504689	505001	VDA_000598.t01	312	-	7417	278.636	893.063
ADBS01000001	2584363	2584439	VDA_rna166.r01	76	-	1805	67.8087	892.22
ADBS01000001	2278708	2280829	VDA_002829.t01	2121	-	50213	1886.36	889.373
ADBS01000001	2030259	2031504	VDA_002660.t01	1245	-	29415	1105.04	887.581
ADBS01000001	164962	165160	VDA_001301.t01	198	+	4661	175.101	884.346
ADBS01000001	2294039	2294336	VDA_002840.t01	297	+	6975	262.031	882.259
ADBS01000001	2141217	2142594	VDA_002746.t01	1377	+	32237	1211.05	879.487
ADBS01000001	963051	963984	VDA_001878.t01	933	-	21768	817.762	876.487
ADBS01000001	2531157	2531233	VDA_rna160.r01	76	-	1772	66.569	875.908
ADBS01000001	1251979	1253989	VDA_002079.t01	2010	+	46856	1760.25	875.745
ADBS01000001	257342	258071	VDA_001360.t01	729	+	16876	633.984	869.662
ADBS01000001	2800376	2800452	VDA_rna198.r01	76	-	1753	65.8553	866.516
ADBS01000001	1884735	1885302	VDA_002544.t01	567	+	13061	490.665	865.37
ADBS01000001	2911284	2911361	VDA_rna211.r01	77	+	1761	66.1558	859.166
ADBS01000001	2183535	2185452	VDA_002771.t01	1917	-	43747	1643.45	857.304
ADBS01000001	1864697	1865702	VDA_002532.t01	1005	-	22886	859.762	855.485
ADBS01000001	2329217	2330720	VDA_002864.t01	1503	-	33997	1277.17	849.748
ADBS01000001	2911610	2911686	VDA_rna214.r01	76	+	1715	64.4277	847.733
ADBS01000001	2800194	2800270	VDA_rna196.r01	76	-	1715	64.4277	847.733
ADBS01000001	165482	165559	VDA_rna032.r01	77	+	1737	65.2542	847.457
ADBS01000001	2546638	2548330	VDA_003011.t01	1692	-	38053	1429.54	844.884
ADBS01000001	165711	165803	VDA_rna034.r01	92	+	2068	77.6889	844.445
ADBS01000001	2774372	2774699	VDA_003178.t01	327	-	7347	276.006	844.055
ADBS01000001	2028850	2029483	VDA_002658.t01	633	-	14177	532.59	841.374
ADBS01000001	2455809	2457078	VDA_002944.t01	1269	+	28326	1064.13	838.556
ADBS01000001	3026082	3026529	VDA_003368.t01	447	+	9966	374.394	837.571
ADBS01000001	2031507	2032740	VDA_002661.t01	1233	-	27410	1029.72	835.131
ADBS01000001	1720047	1721859	VDA_002420.t01	1812	-	40175	1509.26	832.926
ADBS01000001	2859881	2859995	VDA_003241.t01	114	-	2520	94.6693	830.432
ADBS01000001	2162189	2162265	VDA_rna145.r01	76	-	1672	62.8123	826.478
ADBS01000001	3158209	3158758	VDA_003485.t01	549	+	11970	449.679	819.088
ADBS01000001	2446570	2447875	VDA_002938.t01	1305	+	28436	1068.26	818.59
ADBS01000001	68236	68312	VDA_rna029.r01	76	-	1654	62.1361	817.58
ADBS01000001	2573798	2575088	VDA_003033.t01	1290	-	27911	1048.54	812.82
ADBS01000002	1142062	1142752	VDA_001055.t01	690	+	14891	559.413	810.743
ADBS01000001	65886	65962	VDA_rna018.r01	76	-	1631	61.2721	806.211
ADBS01000001	2772901	2774161	VDA_003177.t01	1260	-	26941	1012.1	803.252
ADBS01000001	2381376	2381718	VDA_002899.t01	342	-	7175	269.544	788.142
ADBS01000001	1627165	1628377	VDA_002355.t01	1212	+	25276	949.548	783.455
ADBS01000001	24507	25281	VDA_001193.t01	774	+	15977	600.211	775.466
ADBS01000001	2162083	2162159	VDA_rna144.r01	76	-	1564	58.7551	773.093
ADBS01000001	1740519	1741254	VDA_002432.t01	735	-	15093	567.001	771.43
ADBS01000001	2468578	2470438	VDA_002955.t01	1860	+	38143	1432.92	770.39
ADBS01000001	2718157	2719567	VDA_003133.t01	1410	+	28857	1084.08	768.848
ADBS01000001	2630526	2630985	VDA_003071.t01	459	+	9370	352.004	766.894
ADBS01000001	2545415	2545655	VDA_003009.t01	240	-	4883	183.441	764.335
ADBS01000002	113242	113677	VDA_000359.t01	435	-	8838	332.019	763.261
ADBS01000001	3039823	3040066	VDA_003382.t01	243	+	4909	184.417	758.919
ADBS01000001	126149	127790	VDA_001271.t01	1641	+	32822	1233.03	751.389
ADBS01000001	3072965	3073397	VDA_003408.t01	432	+	8581	322.364	746.213
ADBS01000001	2843701	2845534	VDA_003226.t01	1833	-	36363	1366.06	745.256
ADBS01000001	1758360	1760139	VDA_002447.t01	1779	-	35038	1316.28	739.898
ADBS01000001	65337	65413	VDA_rna013.r01	76	-	1486	55.8248	734.537
ADBS01000001	1859213	1859543	VDA_002527.t01	330	-	6431	241.594	732.105
ADBS01000001	686035	686770	VDA_001686.t01	735	+	14289	536.797	730.336
ADBS01000001	67426	67502	VDA_rna022.r01	76	-	1476	55.4491	729.594
ADBS01000001	335133	335406	VDA_001420.t01	273	-	5293	198.843	728.363
ADBS01000001	858887	860336	VDA_001798.t01	1449	+	27956	1050.23	724.795
ADBS01000001	1410853	1411759	VDA_002194.t01	906	+	17444	655.322	723.313
ADBS01000001	295344	295420	VDA_rna055.r01	76	+	1463	54.9608	723.168
ADBS01000001	502614	503277	VDA_001542.t01	663	-	12664	475.751	717.573
ADBS01000001	358500	358577	VDA_rna080.r01	77	-	1465	55.0359	714.752
ADBS01000001	3052600	3053029	VDA_003394.t01	429	-	8010	300.913	701.429
ADBS01000001	3031421	3032384	VDA_003374.t01	963	+	17811	669.109	694.817
ADBS01000001	517225	518923	VDA_001553.t01	1698	+	31268	1174.65	691.785
ADBS01000002	301760	301973	VDA_000454.t01	213	-	3898	146.437	687.497
ADBS01000001	2534414	2535032	VDA_003000.t01	618	-	11193	420.489	680.403
ADBS01000001	2630997	2632341	VDA_003072.t01	1344	+	24129	906.458	674.448
ADBS01000001	2294468	2294942	VDA_002841.t01	474	-	8403	315.677	665.985
ADBS01000001	58348	58798	VDA_001218.t01	450	-	7973	299.523	665.607
ADBS01000001	2189575	2189860	VDA_002776.t01	285	+	5012	188.287	660.655
ADBS01000001	1837816	1839484	VDA_002512.t01	1668	-	29282	1100.04	659.498
ADBS01000001	2162294	2162370	VDA_rna146.r01	76	-	1332	50.0395	658.414
ADBS01000001	2092533	2092872	VDA_002708.t01	339	-	5926	222.623	656.705
ADBS01000001	2545881	2546646	VDA_003010.t01	765	-	13359	501.86	656.026
ADBS01000001	3002460	3003135	VDA_003344.t01	675	+	11755	441.602	654.225
ADBS01000001	2584252	2584328	VDA_rna165.r01	76	-	1320	49.5887	652.482
ADBS01000001	356383	356458	VDA_rna062.r01	75	-	1302	48.9125	652.166
ADBS01000001	280538	282257	VDA_001380.t01	1719	-	29773	1118.49	650.662
ADBS01000001	1441639	1442209	VDA_002217.t01	570	+	9871	370.826	650.571
ADBS01000001	2585227	2585304	VDA_rna175.r01	77	-	1323	49.7014	645.472
ADBS01000001	653064	654375	VDA_001659.t01	1311	+	22345	839.438	640.304
ADBS01000001	2635478	2636525	VDA_003075.t01	1047	+	17826	669.672	639.611
ADBS01000001	685080	686010	VDA_001685.t01	930	+	15796	593.411	638.076
ADBS01000001	2554776	2556429	VDA_003018.t01	1653	-	28032	1053.08	637.074
ADBS01000001	3022538	3024080	VDA_003365.t01	1542	-	26088	980.052	635.572
ADBS01000001	893597	894800	VDA_001827.t01	1203	+	20296	762.463	633.802
ADBS01000001	2536793	2538218	VDA_003002.t01	1425	-	24031	902.777	633.528
ADBS01000002	1224904	1225840	VDA_001124.t01	936	+	15774	592.585	633.103
ADBS01000001	2330752	2331796	VDA_002865.t01	1044	-	17578	660.356	632.525
ADBS01000001	1648796	1651418	VDA_002370.t01	2622	-	44117	1657.35	632.094
ADBS01000001	8796	10056	VDA_001179.t01	1260	+	21063	791.277	627.998
ADBS01000001	856658	858158	VDA_001796.t01	1500	+	24754	929.938	619.959
ADBS01000004	136603	137740	VDA_000158.t01	1137	-	18657	700.891	616.439
ADBS01000001	972512	974900	VDA_001885.t01	2388	+	39171	1471.54	616.224
ADBS01000001	2699999	2700455	VDA_003119.t01	456	-	7461	280.289	614.668
ADBS01000001	2614394	2615855	VDA_003062.t01	1461	+	23883	897.217	614.111
ADBS01000001	970957	971209	VDA_001883.t01	252	-	4112	154.476	613.001
ADBS01000001	165376	165468	VDA_rna031.r01	92	+	1494	56.1254	610.058
ADBS01000001	2437300	2437687	VDA_002931.t01	387	+	6265	235.358	608.161
ADBS01000001	1854177	1854822	VDA_002522.t01	645	-	10419	391.412	606.841
ADBS01000001	265577	266087	VDA_001367.t01	510	+	8195	307.863	603.653
ADBS01000001	165981	166058	VDA_rna036.r01	77	+	1236	46.433	603.026
ADBS01000001	2874755	2876825	VDA_003252.t01	2070	-	33107	1243.74	600.839
ADBS01000001	817351	817442	VDA_rna109.r01	91	+	1445	54.2846	596.534
ADBS01000001	165623	165700	VDA_rna033.r01	77	+	1221	45.8695	595.708
ADBS01000001	2548329	2550156	VDA_003012.t01	1827	-	28958	1087.87	595.441
ADBS01000001	361947	362895	VDA_001442.t01	948	-	14963	562.118	592.951
ADBS01000001	65806	65882	VDA_rna017.r01	76	-	1199	45.043	592.672
ADBS01000001	1100636	1101290	VDA_001976.t01	654	+	10234	384.462	587.863
ADBS01000001	2611409	2611700	VDA_003060.t01	291	-	4544	170.705	586.616
ADBS01000001	2929092	2929317	VDA_003284.t01	225	+	3499	131.448	584.211
ADBS01000001	163682	164879	VDA_001300.t01	1197	+	18614	699.275	584.19
ADBS01000001	2293196	2293826	VDA_002839.t01	630	-	9724	365.303	579.846
ADBS01000001	1566291	1567482	VDA_002315.t01	1191	+	18333	688.719	578.269
ADBS01000002	648240	649041	VDA_000706.t01	801	+	12314	462.602	577.531
ADBS01000002	526404	527877	VDA_000615.t01	1473	+	22638	850.446	577.356
ADBS01000001	358616	358691	VDA_rna081.r01	75	-	1151	43.2398	576.531
ADBS01000001	358821	358898	VDA_rna083.r01	77	-	1180	44.3293	575.705
ADBS01000001	858163	858877	VDA_001797.t01	714	+	10924	410.384	574.767
ADBS01000001	1311877	1312921	VDA_002118.t01	1044	+	15967	599.835	574.555
ADBS01000001	166068	166160	VDA_rna037.r01	92	+	1402	52.6692	572.491
ADBS01000001	2861993	2863616	VDA_003243.t01	1623	-	24659	926.369	570.776
ADBS01000001	295241	295317	VDA_rna054.r01	76	+	1153	43.3149	569.934
ADBS01000001	1858607	1859180	VDA_002526.t01	573	-	8689	326.421	569.67
ADBS01000002	162394	162745	VDA_000397.t01	351	-	5292	198.805	566.397
ADBS01000001	1835787	1836315	VDA_002510.t01	528	+	7850	294.902	558.527
ADBS01000001	1808519	1810250	VDA_002489.t01	1731	+	25718	966.153	558.147
ADBS01000001	1964285	1965692	VDA_002607.t01	1407	-	20700	777.64	552.694
ADBS01000001	2082425	2082860	VDA_002699.t01	435	-	6369	239.265	550.035
ADBS01000001	341445	341763	VDA_001427.t01	318	-	4640	174.312	548.15
ADBS01000001	112324	113992	VDA_001260.t01	1668	+	24197	909.013	544.972
ADBS01000001	2531262	2531338	VDA_rna161.r01	76	-	1101	41.3615	544.23
ADBS01000001	1248868	1250698	VDA_002077.t01	1830	-	26454	993.802	543.061
ADBS01000001	3053535	3056166	VDA_003395.t01	2631	-	37745	1417.97	538.948
ADBS01000001	87583	88666	VDA_001240.t01	1083	+	15502	582.366	537.734
ADBS01000001	2567781	2568969	VDA_003028.t01	1188	+	16946	636.613	535.87
ADBS01000001	358937	359012	VDA_rna084.r01	75	-	1067	40.0842	534.456
ADBS01000002	527887	529264	VDA_000616.t01	1377	+	19561	734.851	533.661
ADBS01000001	357974	358049	VDA_rna075.r01	75	-	1062	39.8963	531.951
ADBS01000002	778345	778921	VDA_000801.t01	576	+	8048	302.341	524.897
ADBS01000002	37864	37955	VDA_rna002.r01	91	+	1270	47.7103	524.289
ADBS01000001	2282524	2282926	VDA_002832.t01	402	-	5573	209.362	520.801
ADBS01000001	3139745	3139821	VDA_rna217.r01	76	+	1048	39.3704	518.032
ADBS01000001	2103472	2103811	VDA_002719.t01	339	-	4631	173.974	513.196
ADBS01000001	2081250	2082414	VDA_002698.t01	1164	-	15874	596.341	512.321
ADBS01000001	2609724	2611368	VDA_003059.t01	1644	-	22176	833.09	506.746
ADBS01000001	2419810	2422672	VDA_002920.t01	2862	+	38457	1444.72	504.794
ADBS01000001	352362	353787	VDA_001437.t01	1425	-	19077	716.669	502.926
ADBS01000001	1833914	1834472	VDA_002508.t01	558	-	7466	280.477	502.646
ADBS01000004	135339	136611	VDA_000157.t01	1272	-	16988	638.191	501.723
ADBS01000001	832013	832466	VDA_001780.t01	453	-	6019	226.117	499.154
ADBS01000001	1988734	1990159	VDA_002628.t01	1425	-	18925	710.959	498.918
ADBS01000001	2876834	2877650	VDA_003253.t01	816	-	10832	406.928	498.686
ADBS01000001	190020	190380	VDA_001321.t01	360	-	4747	178.331	495.365
ADBS01000001	2896517	2896593	VDA_rna204.r01	76	+	992	37.2666	490.35
ADBS01000001	50909	51581	VDA_001211.t01	672	-	8683	326.196	485.41
ADBS01000002	1136954	1137770	VDA_001051.t01	816	-	10524	395.357	484.506
ADBS01000001	2993745	2995851	VDA_003335.t01	2106	-	27079	1017.28	483.04
ADBS01000001	3024554	3024929	VDA_003366.t01	375	+	4814	180.848	482.262
ADBS01000001	1293024	1293657	VDA_002102.t01	633	+	8125	305.233	482.201
ADBS01000001	1814154	1814298	VDA_002493.t01	144	-	1845	69.3114	481.329
ADBS01000001	779603	779677	VDA_rna102.r01	74	+	947	35.5761	480.758
ADBS01000001	3214552	3214807	VDA_003526.t01	255	+	3263	122.582	480.712
ADBS01000001	2929328	2930084	VDA_003285.t01	756	+	9671	363.312	480.572
ADBS01000002	851935	853099	VDA_000853.t01	1164	+	14839	557.459	478.917
ADBS01000004	134128	135343	VDA_000156.t01	1215	-	15429	579.624	477.057
ADBS01000001	734213	734411	VDA_001713.t01	198	-	2514	94.4439	476.989
ADBS01000001	2103834	2104968	VDA_002720.t01	1134	-	14345	538.901	475.221
ADBS01000001	315580	316207	VDA_001405.t01	627	+	7902	296.856	473.454
ADBS01000001	2856925	2857546	VDA_003239.t01	621	-	7816	293.625	472.826
ADBS01000001	161003	163625	VDA_001299.t01	2622	+	32767	1230.96	469.475
ADBS01000001	343800	346377	VDA_001430.t01	2577	-	32189	1209.25	469.247
ADBS01000001	1906387	1907320	VDA_002560.t01	933	-	11611	436.192	467.516
ADBS01000001	2911524	2911601	VDA_rna213.r01	77	+	953	35.8015	464.955
ADBS01000001	283693	284518	VDA_001382.t01	825	-	10177	382.321	463.42
ADBS01000001	2307423	2310216	VDA_002849.t01	2793	-	34288	1288.1	461.19
ADBS01000001	693448	695074	VDA_001694.t01	1626	+	19957	749.728	461.087
ADBS01000001	263133	265557	VDA_001366.t01	2424	+	29743	1117.36	460.957
ADBS01000001	2783550	2784906	VDA_003185.t01	1356	+	16632	624.817	460.78
ADBS01000002	592770	593127	VDA_000666.t01	357	+	4378	164.469	460.698
ADBS01000001	2575464	2576400	VDA_003035.t01	936	-	11393	428.003	457.268
ADBS01000001	1677475	1678633	VDA_002388.t01	1158	-	14010	526.316	454.504
ADBS01000001	3040152	3040638	VDA_003383.t01	486	-	5872	220.594	453.898
ADBS01000001	676393	679681	VDA_001678.t01	3288	-	39215	1473.2	448.053
ADBS01000001	703245	704241	VDA_001702.t01	996	-	11726	440.513	442.282
ADBS01000001	660482	662531	VDA_001664.t01	2049	-	23861	896.39	437.477
ADBS01000001	2094862	2095267	VDA_002710.t01	405	-	4713	177.054	437.171
ADBS01000001	496193	497126	VDA_001537.t01	933	+	10824	406.627	435.828
ADBS01000001	2533656	2534397	VDA_002999.t01	741	-	8575	322.139	434.735
ADBS01000001	2092874	2094653	VDA_002709.t01	1779	-	20578	773.057	434.546
ADBS01000001	1736338	1736426	VDA_rna136.r01	88	-	1007	37.8301	429.888
ADBS01000001	2378652	2379840	VDA_002897.t01	1188	-	13570	509.787	429.113
ADBS01000001	779681	779757	VDA_rna103.r01	76	+	867	32.5707	428.562
ADBS01000001	483112	484327	VDA_001530.t01	1215	+	13848	520.23	428.173
ADBS01000001	2690611	2690869	VDA_003110.t01	258	-	2899	108.907	422.121
ADBS01000002	876629	877082	VDA_000871.t01	453	+	5071	190.503	420.537
ADBS01000001	1404386	1404956	VDA_002188.t01	570	+	6380	239.679	420.489
ADBS01000001	687249	688488	VDA_001688.t01	1239	+	13829	519.516	419.303
ADBS01000001	67975	68051	VDA_rna027.r01	76	-	843	31.6691	416.699
ADBS01000001	1025603	1025915	VDA_001921.t01	312	+	3447	129.494	415.045
ADBS01000001	1929666	1929783	VDA_002579.t01	117	-	1285	48.2738	412.597
ADBS01000002	1074304	1074517	VDA_001003.t01	213	-	2330	87.5315	410.946
ADBS01000001	412515	414789	VDA_001479.t01	2274	-	24822	932.492	410.067
ADBS01000002	293127	293481	VDA_000448.t01	354	+	3852	144.709	408.782
ADBS01000001	2310269	2311232	VDA_002850.t01	963	-	10466	393.178	408.285
ADBS01000001	2580208	2580397	VDA_003038.t01	189	-	2054	77.163	408.27
ADBS01000001	1021386	1022634	VDA_001919.t01	1248	-	13530	508.284	407.279
ADBS01000001	13478	16199	VDA_001183.t01	2721	+	29393	1104.21	405.811
ADBS01000001	634188	635442	VDA_001646.t01	1254	+	13507	507.42	404.641
ADBS01000001	371851	373735	VDA_001451.t01	1884	-	20275	761.674	404.286
ADBS01000001	2083053	2084322	VDA_002700.t01	1269	-	13614	511.439	403.026
ADBS01000001	1722768	1722856	VDA_rna134.r01	88	-	943	35.4258	402.566
ADBS01000001	1491649	1491919	VDA_002258.t01	270	-	2882	108.269	400.995
ADBS01000001	266191	267220	VDA_001368.t01	1029	+	10962	411.811	400.205
ADBS01000001	2641260	2641542	VDA_003080.t01	282	-	2986	112.176	397.786
ADBS01000001	1797362	1798175	VDA_002479.t01	813	+	8557	321.462	395.403
ADBS01000001	1777806	1779039	VDA_002461.t01	1233	-	12833	482.1	390.997
ADBS01000001	2703189	2704929	VDA_003122.t01	1740	-	18071	678.876	390.159
ADBS01000001	513843	516207	VDA_001551.t01	2364	+	24510	920.771	389.497
ADBS01000002	95153	95244	VDA_rna005.r01	91	+	936	35.1629	386.405
ADBS01000001	340968	341406	VDA_001426.t01	438	-	4489	168.639	385.021
ADBS01000001	1980330	1980651	VDA_002621.t01	321	+	3270	122.845	382.694
ADBS01000001	2079537	2081037	VDA_002697.t01	1500	-	15242	572.599	381.733
ADBS01000001	3217442	3218684	VDA_003529.t01	1242	-	12588	472.896	380.753
ADBS01000001	2846525	2847710	VDA_003228.t01	1185	-	11994	450.581	380.237
ADBS01000001	1483965	1484595	VDA_002252.t01	630	+	6360	238.927	379.25
ADBS01000001	167087	167164	VDA_rna045.r01	77	+	774	29.077	377.623
ADBS01000001	166968	167045	VDA_rna044.r01	77	+	772	29.0019	376.647
ADBS01000001	646398	646893	VDA_001655.t01	495	+	4902	184.154	372.029
ADBS01000001	2597279	2597663	VDA_003049.t01	384	+	3800	142.755	371.758
ADBS01000001	2594728	2596537	VDA_003047.t01	1809	+	17775	667.756	369.13
ADBS01000001	115805	116618	VDA_001263.t01	813	+	7974	299.561	368.463
ADBS01000001	2903080	2903341	VDA_003264.t01	261	-	2531	95.0825	364.301
ADBS01000001	2427632	2428034	VDA_002924.t01	402	-	3897	146.399	364.177
ADBS01000001	2729026	2729572	VDA_003143.t01	546	-	5284	198.505	363.562
ADBS01000001	198374	198450	VDA_rna050.r01	76	+	734	27.5743	362.82
ADBS01000001	299634	299970	VDA_001391.t01	336	+	3236	121.567	361.808
ADBS01000004	132842	134126	VDA_000155.t01	1284	-	12310	462.452	360.165
ADBS01000002	100790	101279	VDA_000349.t01	489	+	4684	175.965	359.846
ADBS01000001	1480857	1481433	VDA_002249.t01	576	+	5500	206.619	358.714
ADBS01000001	422395	422480	VDA_rna099.r01	85	-	807	30.3167	356.667
ADBS01000001	2767506	2768034	VDA_003171.t01	528	-	5001	187.873	355.821
ADBS01000001	2856111	2856909	VDA_003238.t01	798	-	7543	283.369	355.099
ADBS01000004	132130	132823	VDA_000154.t01	693	-	6531	245.351	354.042
ADBS01000001	2584140	2584216	VDA_rna164.r01	76	-	713	26.7854	352.439
ADBS01000001	2022703	2024164	VDA_002652.t01	1461	+	13663	513.28	351.321
ADBS01000001	2878035	2878725	VDA_003254.t01	690	+	6444	242.083	350.845
ADBS01000001	167206	167283	VDA_rna046.r01	77	+	718	26.9732	350.302
ADBS01000001	45573	46587	VDA_001206.t01	1014	+	9453	355.122	350.219
ADBS01000001	2535050	2536757	VDA_003001.t01	1707	-	15795	593.373	347.612
ADBS01000001	50298	50835	VDA_001210.t01	537	+	4967	186.596	347.479
ADBS01000001	780042	780225	VDA_001743.t01	183	-	1689	63.451	346.727
ADBS01000001	334366	335014	VDA_001419.t01	648	-	5974	224.426	346.337
ADBS01000001	2056694	2057945	VDA_002683.t01	1251	-	11498	431.947	345.282
ADBS01000001	254413	255241	VDA_001357.t01	828	-	7573	284.496	343.594
ADBS01000001	2281574	2282522	VDA_002831.t01	948	-	8645	324.768	342.582
ADBS01000001	613998	614244	VDA_001629.t01	246	+	2233	83.8875	341.006
ADBS01000001	1820792	1822004	VDA_002500.t01	1212	-	10983	412.6	340.429
ADBS01000002	812576	812699	VDA_000820.t01	123	+	1114	41.8498	340.243
ADBS01000001	1568035	1568440	VDA_002316.t01	405	-	3665	137.684	339.96
ADBS01000001	3188589	3189633	VDA_003504.t01	1044	+	9443	354.747	339.796
ADBS01000001	207388	208420	VDA_001330.t01	1032	-	9305	349.563	338.723
ADBS01000001	2232095	2233685	VDA_002802.t01	1590	+	14305	537.398	337.986
ADBS01000001	1266458	1268480	VDA_002086.t01	2022	+	18168	682.52	337.547
ADBS01000001	635867	636089	VDA_001647.t01	222	-	1992	74.8338	337.089
ADBS01000001	158742	159306	VDA_001297.t01	564	+	5053	189.827	336.573
ADBS01000001	2162371	2162447	VDA_rna147.r01	76	-	678	25.4705	335.139
ADBS01000001	3199551	3200076	VDA_003511.t01	525	-	4678	175.739	334.741
ADBS01000001	378984	379061	VDA_rna091.r01	77	-	685	25.7335	334.201
ADBS01000001	3139927	3140003	VDA_rna219.r01	76	+	675	25.3578	333.656
ADBS01000001	545773	546289	VDA_001577.t01	516	+	4572	171.757	332.863
ADBS01000002	111293	112163	VDA_000357.t01	870	-	7678	288.441	331.541
ADBS01000001	2649706	2650294	VDA_003087.t01	588	-	5172	194.297	330.438
ADBS01000001	330035	330308	VDA_001414.t01	273	-	2401	90.1988	330.398
ADBS01000001	664008	664653	VDA_001666.t01	645	+	5655	212.442	329.368
ADBS01000002	22264	22645	VDA_000291.t01	381	+	3337	125.362	329.033
ADBS01000001	2504953	2506129	VDA_002981.t01	1176	-	10291	386.604	328.745
ADBS01000001	2500170	2501160	VDA_002976.t01	990	+	8646	324.806	328.087
ADBS01000001	2857555	2859445	VDA_003240.t01	1890	-	16398	616.026	325.94
ADBS01000001	416232	417981	VDA_001481.t01	1749	-	15160	569.518	325.625
ADBS01000001	1058542	1059574	VDA_001948.t01	1032	+	8903	334.461	324.09
ADBS01000002	199025	199102	VDA_rna007.r01	77	-	664	24.9446	323.956
ADBS01000001	273975	274935	VDA_001374.t01	960	+	8275	310.868	323.821
ADBS01000001	1307551	1308670	VDA_002114.t01	1119	+	9640	362.148	323.635
ADBS01000001	332301	333315	VDA_001417.t01	1014	+	8728	327.886	323.359
ADBS01000001	190783	191512	VDA_001322.t01	729	-	6252	234.87	322.181
ADBS01000001	572368	572587	VDA_001596.t01	219	-	1874	70.4009	321.465
ADBS01000001	3214817	3216074	VDA_003527.t01	1257	+	10755	404.035	321.428
ADBS01000001	1374374	1375094	VDA_002165.t01	720	+	6160	231.414	321.408
ADBS01000001	1851440	1852547	VDA_002520.t01	1107	-	9384	352.53	318.456
ADBS01000001	1857049	1857949	VDA_002524.t01	900	+	7627	286.525	318.361
ADBS01000001	3073426	3074506	VDA_003409.t01	1080	+	9120	342.613	317.234
ADBS01000002	508301	509051	VDA_000601.t01	750	-	6326	237.65	316.867
ADBS01000001	1052262	1052778	VDA_001942.t01	516	+	4349	163.38	316.627
ADBS01000001	944009	944258	VDA_001864.t01	249	-	2098	78.8159	316.53
ADBS01000002	1000237	1000537	VDA_000939.t01	300	+	2524	94.8195	316.065
ADBS01000001	118065	118446	VDA_001266.t01	381	+	3205	120.403	316.018
ADBS01000001	181292	181673	VDA_001314.t01	381	+	3199	120.177	315.426
ADBS01000002	662050	663208	VDA_000715.t01	1158	+	9662	362.974	313.449
ADBS01000001	406131	406632	VDA_001474.t01	501	-	4157	156.167	311.71
ADBS01000001	1405606	1406815	VDA_002190.t01	1209	-	10006	375.897	310.916
ADBS01000001	2472974	2473628	VDA_002957.t01	654	+	5410	203.238	310.762
ADBS01000001	267391	267775	VDA_001369.t01	384	+	3168	119.013	309.929
ADBS01000001	631373	631994	VDA_001643.t01	621	-	5118	192.269	309.612
ADBS01000001	2185666	2186287	VDA_002772.t01	621	-	5116	192.194	309.491
ADBS01000001	1822035	1824858	VDA_002501.t01	2823	-	23171	870.469	308.349
ADBS01000001	166849	166926	VDA_rna043.r01	77	+	631	23.7049	307.856
ADBS01000001	1308653	1309511	VDA_002115.t01	858	+	6994	262.745	306.229
ADBS01000001	2870854	2873236	VDA_003250.t01	2382	+	19382	728.127	305.679
ADBS01000001	2634498	2635383	VDA_003074.t01	885	+	7194	270.258	305.377
ADBS01000002	913955	915215	VDA_000881.t01	1260	+	10237	384.575	305.218
ADBS01000001	1832218	1833865	VDA_002507.t01	1647	-	13352	501.597	304.552
ADBS01000002	300612	301623	VDA_000453.t01	1011	-	8186	307.525	304.179
ADBS01000001	8005	8797	VDA_001178.t01	792	+	6403	240.543	303.715
ADBS01000001	1811878	1814155	VDA_002492.t01	2277	-	18355	689.545	302.831
ADBS01000001	3021333	3022521	VDA_003364.t01	1188	-	9530	358.015	301.36
ADBS01000001	1741863	1743213	VDA_002434.t01	1350	-	10808	406.026	300.76
ADBS01000001	1065365	1066961	VDA_001953.t01	1596	+	12768	479.658	300.537
ADBS01000001	1936234	1936957	VDA_002585.t01	723	-	5779	217.101	300.278
ADBS01000001	516407	516680	VDA_001552.t01	273	+	2179	81.8589	299.849
ADBS01000001	2691015	2691648	VDA_003111.t01	633	-	5036	189.188	298.876
ADBS01000001	1041428	1041911	VDA_001934.t01	483	-	3838	144.183	298.515
ADBS01000002	915252	915819	VDA_000882.t01	567	+	4478	168.226	296.695
ADBS01000001	1329220	1329832	VDA_002133.t01	612	-	4822	181.149	295.995
ADBS01000001	2755888	2757169	VDA_003162.t01	1281	+	10080	378.677	295.611
ADBS01000001	1105539	1107306	VDA_001980.t01	1767	+	13876	521.282	295.01
ADBS01000001	2087338	2088457	VDA_002704.t01	1119	-	8785	330.028	294.931
ADBS01000001	501636	502236	VDA_001541.t01	600	-	4706	176.791	294.652
ADBS01000001	2750636	2750753	VDA_003157.t01	117	-	913	34.2988	293.152
ADBS01000001	350657	350894	VDA_001435.t01	237	-	1848	69.4241	292.929
ADBS01000001	333398	334313	VDA_001418.t01	915	-	7073	265.713	290.396
ADBS01000001	2700463	2701684	VDA_003120.t01	1221	-	9432	354.334	290.199
ADBS01000001	2775096	2776116	VDA_003179.t01	1020	+	7869	295.616	289.82
ADBS01000001	1930100	1930490	VDA_002580.t01	390	-	3008	113.002	289.749
ADBS01000001	632009	633011	VDA_001644.t01	1002	-	7717	289.906	289.327
ADBS01000001	208755	209058	VDA_001331.t01	303	-	2330	87.5315	288.883
ADBS01000001	533317	533683	VDA_001567.t01	366	-	2814	105.714	288.836
ADBS01000001	1254926	1256126	VDA_002081.t01	1200	-	9199	345.58	287.984
ADBS01000001	2016333	2017482	VDA_002648.t01	1149	-	8800	330.591	287.721
ADBS01000001	114140	115031	VDA_001261.t01	891	+	6821	256.246	287.593
ADBS01000001	1671728	1674287	VDA_002384.t01	2559	-	19505	732.748	286.341
ADBS01000001	629923	631291	VDA_001642.t01	1368	-	10402	390.774	285.653
ADBS01000001	2457361	2457844	VDA_002945.t01	483	+	3667	137.759	285.215
ADBS01000001	2355512	2356232	VDA_002884.t01	720	+	5462	205.192	284.989
ADBS01000002	1010706	1011681	VDA_000947.t01	975	+	7365	276.682	283.777
ADBS01000001	951154	951334	VDA_001869.t01	180	+	1352	50.7908	282.171
ADBS01000002	298646	300629	VDA_000452.t01	1983	-	14877	558.887	281.839
ADBS01000001	2596536	2597277	VDA_003048.t01	741	+	5525	207.559	280.106
ADBS01000002	211286	211679	VDA_000428.t01	393	-	2926	109.922	279.699
ADBS01000001	286644	287199	VDA_001385.t01	555	+	4129	155.115	279.486
ADBS01000001	1057346	1058540	VDA_001947.t01	1194	+	8866	333.071	278.954
ADBS01000001	1031681	1033517	VDA_001926.t01	1836	-	13602	510.989	278.316
ADBS01000001	3041817	3043149	VDA_003385.t01	1332	-	9846	369.886	277.692
ADBS01000001	109975	110626	VDA_001258.t01	651	+	4811	180.736	277.628
ADBS01000001	866739	866952	VDA_001804.t01	213	+	1574	59.1307	277.609
ADBS01000001	1938135	1939023	VDA_002588.t01	888	-	6558	246.366	277.439
ADBS01000001	409319	409868	VDA_001477.t01	549	-	4053	152.26	277.34
ADBS01000001	2651417	2652296	VDA_003089.t01	879	-	6479	243.398	276.903
ADBS01000001	1689718	1690018	VDA_002399.t01	300	+	2209	82.9859	276.62
ADBS01000001	2268355	2269918	VDA_002821.t01	1563	+	11429	429.355	274.699
ADBS01000001	267771	268560	VDA_001370.t01	789	+	5735	215.448	273.064
ADBS01000001	2701684	2703190	VDA_003121.t01	1506	-	10942	411.06	272.948
ADBS01000001	2820763	2820937	VDA_003210.t01	174	+	1264	47.4849	272.902
ADBS01000001	644769	645729	VDA_001654.t01	960	-	6927	260.228	271.071
ADBS01000001	55687	56980	VDA_001216.t01	1293	-	9289	348.961	269.885
ADBS01000001	166611	166688	VDA_rna041.r01	77	+	553	20.7746	269.801
ADBS01000001	1845138	1846233	VDA_002516.t01	1095	+	7847	294.79	269.214
ADBS01000001	682964	683987	VDA_001683.t01	1023	+	7314	274.766	268.589
ADBS01000001	2305419	2306367	VDA_002848.t01	948	-	6771	254.367	268.32
ADBS01000001	1512630	1513275	VDA_002274.t01	645	-	4592	172.508	267.455
ADBS01000001	70303	71041	VDA_001224.t01	738	+	5241	196.89	266.788
ADBS01000001	261744	263097	VDA_001365.t01	1353	+	9587	360.156	266.191
ADBS01000001	2705238	2706120	VDA_003123.t01	882	-	6218	233.593	264.844
ADBS01000001	712682	715154	VDA_001707.t01	2472	+	17349	651.753	263.654
ADBS01000001	2417890	2419225	VDA_002919.t01	1335	+	9355	351.441	263.252
ADBS01000001	456335	456623	VDA_001509.t01	288	+	2014	75.6603	262.709
ADBS01000001	2757165	2758353	VDA_003163.t01	1188	+	8307	312.071	262.686
ADBS01000001	841717	842671	VDA_001787.t01	954	+	6666	250.423	262.498
ADBS01000001	2501156	2501969	VDA_002977.t01	813	+	5644	212.029	260.798
ADBS01000001	2855213	2856095	VDA_003237.t01	882	-	6118	229.836	260.585
ADBS01000002	783930	784284	VDA_000807.t01	354	-	2435	91.4761	258.407
ADBS01000001	655515	656832	VDA_001661.t01	1317	-	9056	340.208	258.321
ADBS01000001	613522	614002	VDA_001628.t01	480	+	3297	123.859	258.04
ADBS01000002	760266	761127	VDA_000787.t01	861	+	5912	222.097	257.953
ADBS01000001	2339234	2340359	VDA_002872.t01	1125	+	7712	289.718	257.527
ADBS01000001	1844278	1845079	VDA_002515.t01	801	+	5490	206.244	257.483
ADBS01000001	2088839	2089187	VDA_002705.t01	348	-	2375	89.222	256.385
ADBS01000001	357245	357330	VDA_rna069.r01	85	-	579	21.7514	255.899
ADBS01000002	868165	870169	VDA_000864.t01	2004	+	13611	511.327	255.153
ADBS01000001	1936993	1937128	VDA_002586.t01	135	-	915	34.374	254.622
ADBS01000001	2041026	2042475	VDA_002669.t01	1449	-	9806	368.384	254.233
ADBS01000001	351121	352240	VDA_001436.t01	1119	-	7560	284.008	253.805
ADBS01000002	582697	583990	VDA_000657.t01	1293	-	8659	325.294	251.581
ADBS01000001	1440571	1441309	VDA_002216.t01	738	-	4934	185.356	251.16
ADBS01000001	1882885	1883929	VDA_002543.t01	1044	-	6956	261.317	250.304
ADBS01000001	455013	455994	VDA_001508.t01	981	+	6535	245.501	250.256
ADBS01000001	325423	325723	VDA_001411.t01	300	-	1990	74.7587	249.196
ADBS01000001	588692	590015	VDA_001608.t01	1323	-	8772	329.539	249.085
ADBS01000001	356503	356588	VDA_rna063.r01	85	-	562	21.1128	248.385
ADBS01000001	901454	902042	VDA_001833.t01	588	+	3880	145.761	247.892
ADBS01000001	683992	684949	VDA_001684.t01	957	+	6281	235.959	246.562
ADBS01000001	192657	193389	VDA_001324.t01	732	+	4802	180.398	246.445
ADBS01000001	2685527	2685650	VDA_003105.t01	123	+	806	30.2791	246.172
ADBS01000001	2953878	2955267	VDA_003303.t01	1389	+	9055	340.171	244.903
ADBS01000001	1509023	1509097	VDA_rna122.r01	74	-	478	17.9571	242.664
ADBS01000001	2729571	2730213	VDA_003144.t01	642	-	4145	155.716	242.548
ADBS01000001	278946	279111	VDA_001378.t01	165	-	1065	40.009	242.479
ADBS01000001	1578339	1578831	VDA_002325.t01	492	+	3175	119.276	242.43
ADBS01000001	2508472	2509042	VDA_002985.t01	570	+	3677	138.134	242.341
ADBS01000001	357126	357201	VDA_rna068.r01	75	-	480	18.0322	240.43
ADBS01000001	2464622	2465642	VDA_002951.t01	1020	-	6519	244.9	240.098
ADBS01000001	1033516	1034146	VDA_001927.t01	630	-	4026	151.245	240.072
ADBS01000001	2019777	2020236	VDA_002650.t01	459	-	2931	110.109	239.89
ADBS01000001	1862012	1862558	VDA_002529.t01	546	-	3480	130.734	239.439
ADBS01000001	1309675	1310278	VDA_002116.t01	603	+	3843	144.371	239.421
ADBS01000001	3043159	3043687	VDA_003386.t01	528	-	3355	126.038	238.708
ADBS01000001	2776131	2777631	VDA_003180.t01	1500	+	9515	357.452	238.301
ADBS01000001	2587500	2588382	VDA_003042.t01	882	+	5593	210.113	238.224
ADBS01000001	2362393	2366941	VDA_002888.t01	4548	+	28728	1079.23	237.298
ADBS01000002	925424	926270	VDA_000889.t01	846	-	5342	200.684	237.215
ADBS01000001	349707	350580	VDA_001434.t01	873	-	5512	207.07	237.194
ADBS01000001	3228736	3230659	VDA_003541.t01	1923	-	12140	456.065	237.164
ADBS01000001	1933921	1936225	VDA_002584.t01	2304	-	14522	545.55	236.784
ADBS01000001	1920909	1921713	VDA_002570.t01	804	-	5056	189.94	236.243
ADBS01000001	2968948	2969575	VDA_003315.t01	627	+	3937	147.902	235.888
ADBS01000001	258768	259533	VDA_001362.t01	765	+	4802	180.398	235.814
ADBS01000002	525212	525404	VDA_000614.t01	192	+	1204	45.2309	235.577
ADBS01000001	2758697	2758886	VDA_003164.t01	189	-	1181	44.3668	234.745
ADBS01000001	2343599	2343782	VDA_002875.t01	183	+	1138	42.7514	233.614
ADBS01000001	3207448	3207796	VDA_003518.t01	348	-	2164	81.2954	233.607
ADBS01000001	2935900	2937172	VDA_003289.t01	1272	-	7899	296.743	233.289
ADBS01000002	707646	707826	VDA_000753.t01	180	-	1116	41.925	232.916
ADBS01000001	1653274	1655542	VDA_002372.t01	2268	+	14052	527.894	232.757
ADBS01000002	560233	560545	VDA_000639.t01	312	-	1926	72.3544	231.905
ADBS01000001	3078766	3079789	VDA_003415.t01	1023	+	6313	237.162	231.829
ADBS01000001	2554481	2554688	VDA_003017.t01	207	+	1275	47.8981	231.392
ADBS01000001	951335	952082	VDA_001870.t01	747	+	4595	172.621	231.086
ADBS01000002	533900	534050	VDA_000621.t01	150	+	921	34.5994	230.662
ADBS01000001	115179	115716	VDA_001262.t01	537	+	3278	123.145	229.321
ADBS01000001	2246991	2248293	VDA_002813.t01	1302	-	7924	297.682	228.635
ADBS01000001	3063451	3064180	VDA_003401.t01	729	-	4430	166.423	228.289
ADBS01000001	487584	488598	VDA_001533.t01	1014	+	6134	230.437	227.255
ADBS01000001	2182299	2183439	VDA_002770.t01	1140	-	6896	259.063	227.248
ADBS01000001	1796677	1797340	VDA_002478.t01	663	+	3981	149.555	225.573
ADBS01000002	505187	506861	VDA_000599.t01	1674	-	10044	377.325	225.403
ADBS01000001	1262238	1264281	VDA_002084.t01	2043	+	12250	460.198	225.256
ADBS01000001	366148	367237	VDA_001446.t01	1089	+	6494	243.961	224.023
ADBS01000001	1818616	1819489	VDA_002498.t01	873	-	5193	195.086	223.467
ADBS01000001	1763394	1764057	VDA_002451.t01	663	+	3929	147.601	222.627
ADBS01000001	177510	178878	VDA_001309.t01	1368	+	8096	304.144	222.327
ADBS01000001	603871	604609	VDA_001621.t01	738	+	4357	163.68	221.789
ADBS01000001	1977502	1978327	VDA_002618.t01	825	-	4855	182.389	221.077
ADBS01000001	1655588	1656722	VDA_002373.t01	1134	+	6662	250.273	220.699
ADBS01000001	772537	772846	VDA_001737.t01	309	+	1815	68.1844	220.662
ADBS01000001	2499104	2500178	VDA_002975.t01	1074	+	6275	235.734	219.492
ADBS01000002	1074844	1075723	VDA_001004.t01	879	-	5127	192.607	219.12
ADBS01000001	109373	109952	VDA_001257.t01	579	+	3375	126.789	218.98
ADBS01000001	2086529	2087285	VDA_002703.t01	756	-	4390	164.92	218.148
ADBS01000001	3040762	3041677	VDA_003384.t01	915	-	5311	199.519	218.054
ADBS01000001	369345	370200	VDA_001449.t01	855	+	4962	186.408	218.021
ADBS01000001	2931072	2932110	VDA_003287.t01	1038	+	6012	225.854	217.586
ADBS01000001	2926993	2928631	VDA_003282.t01	1638	+	9470	355.761	217.192
ADBS01000001	2998136	2998853	VDA_003339.t01	717	+	4144	155.678	217.125
ADBS01000001	2824023	2824626	VDA_003214.t01	603	+	3472	130.433	216.307
ADBS01000001	2058336	2058675	VDA_002684.t01	339	-	1940	72.8803	214.986
ADBS01000002	674274	674454	VDA_000725.t01	180	-	1029	38.6566	214.759
ADBS01000001	54385	55180	VDA_001215.t01	795	-	4529	170.142	214.015
ADBS01000001	117334	118066	VDA_001265.t01	732	+	4166	156.505	213.804
ADBS01000001	191680	192655	VDA_001323.t01	975	+	5539	208.085	213.42
ADBS01000001	80502	81450	VDA_001235.t01	948	-	5385	202.299	213.396
ADBS01000001	2672822	2673461	VDA_003104.t01	639	+	3626	136.219	213.175
ADBS01000002	879666	880557	VDA_000874.t01	891	-	5043	189.451	212.628
ADBS01000001	1017576	1017942	VDA_001916.t01	366	-	2071	77.8016	212.573
ADBS01000001	2671462	2672812	VDA_003103.t01	1350	+	7630	286.638	212.324
ADBS01000001	2085553	2086537	VDA_002702.t01	984	-	5541	208.16	211.544
ADBS01000001	1757382	1758129	VDA_002446.t01	747	-	4202	157.857	211.322
ADBS01000001	2728543	2728798	VDA_003142.t01	255	-	1433	53.8338	211.113
ADBS01000001	1009029	1010217	VDA_001908.t01	1188	-	6669	250.535	210.888
ADBS01000001	1744769	1745354	VDA_002436.t01	585	-	3273	122.957	210.184
ADBS01000001	1978495	1979419	VDA_002619.t01	924	-	5165	194.034	209.994
ADBS01000002	709932	710454	VDA_000755.t01	522	-	2915	109.508	209.786
ADBS01000001	368521	369331	VDA_001448.t01	810	+	4507	169.315	209.031
ADBS01000001	1828630	1829920	VDA_002504.t01	1290	+	7175	269.544	208.949
ADBS01000001	3230711	3231572	VDA_003542.t01	861	+	4787	179.834	208.866
ADBS01000001	362927	363809	VDA_001443.t01	882	-	4890	183.703	208.281
ADBS01000001	2578469	2580203	VDA_003037.t01	1734	-	9590	360.269	207.768
ADBS01000001	1764075	1765587	VDA_002452.t01	1512	+	8357	313.949	207.638
ADBS01000001	1099106	1100315	VDA_001975.t01	1209	-	6676	250.798	207.443
ADBS01000001	335601	336459	VDA_001421.t01	858	-	4731	177.73	207.145
ADBS01000001	817485	817570	VDA_rna110.r01	85	+	468	17.5814	206.84
ADBS01000001	65678	65754	VDA_rna016.r01	76	-	418	15.7031	206.619
ADBS01000001	2245429	2246206	VDA_002812.t01	777	-	4266	160.262	206.257
ADBS01000001	1407165	1407609	VDA_002191.t01	444	-	2424	91.0628	205.096
ADBS01000001	1264530	1266459	VDA_002085.t01	1929	+	10501	394.493	204.506
ADBS01000001	2563778	2564522	VDA_003026.t01	744	-	4046	151.997	204.297
ADBS01000001	1295661	1296591	VDA_002104.t01	930	+	5057	189.977	204.277
ADBS01000001	1509360	1509434	VDA_rna125.r01	74	-	402	15.102	204.081
ADBS01000001	2333838	2334570	VDA_002867.t01	732	-	3973	149.254	203.899
ADBS01000001	2496473	2498822	VDA_002974.t01	2349	+	12718	477.779	203.397
ADBS01000001	3077305	3077980	VDA_003413.t01	675	+	3640	136.745	202.584
ADBS01000002	294755	295316	VDA_000450.t01	561	+	3025	113.641	202.568
ADBS01000001	1426902	1427616	VDA_002206.t01	714	-	3843	144.371	202.2
ADBS01000001	1743224	1744220	VDA_002435.t01	996	-	5345	200.797	201.603
ADBS01000001	2304537	2305344	VDA_002847.t01	807	-	4309	161.877	200.591
ADBS01000001	1994845	1996099	VDA_002632.t01	1254	-	6692	251.4	200.478
ADBS01000001	733559	734144	VDA_001712.t01	585	-	3117	117.097	200.166
ADBS01000001	1647499	1648582	VDA_002369.t01	1083	-	5767	216.65	200.046
ADBS01000001	2090702	2091989	VDA_002707.t01	1287	-	6853	257.448	200.037
ADBS01000001	1765590	1766565	VDA_002453.t01	975	+	5190	194.974	199.973
ADBS01000001	616776	618405	VDA_001632.t01	1629	+	8660	325.332	199.713
ADBS01000001	715619	716387	VDA_001708.t01	768	+	4076	153.124	199.38
ADBS01000002	851307	851568	VDA_000852.t01	261	-	1385	52.0305	199.351
ADBS01000001	2919543	2921334	VDA_003276.t01	1791	-	9493	356.625	199.121
ADBS01000001	1959059	1959989	VDA_002603.t01	930	-	4928	185.131	199.066
ADBS01000001	2601986	2602550	VDA_003054.t01	564	+	2983	112.063	198.693
ADBS01000001	336661	336787	VDA_001422.t01	126	+	664	24.9446	197.973
ADBS01000001	1259647	1260595	VDA_002083.t01	948	+	4959	186.296	196.514
ADBS01000001	2999714	3000305	VDA_003341.t01	591	-	3086	115.932	196.163
ADBS01000001	1819488	1820655	VDA_002499.t01	1167	-	6093	228.897	196.141
ADBS01000001	285262	286297	VDA_001384.t01	1035	-	5372	201.811	194.986
ADBS01000001	2073429	2074794	VDA_002693.t01	1365	-	7071	265.637	194.606
ADBS01000001	2531339	2531415	VDA_rna162.r01	76	-	393	14.7639	194.262
ADBS01000001	1901803	1902226	VDA_002555.t01	423	-	2179	81.8589	193.52
ADBS01000002	884797	885526	VDA_000877.t01	729	+	3744	140.651	192.938
ADBS01000001	2014984	2016226	VDA_002647.t01	1242	-	6352	238.627	192.131
ADBS01000002	1231667	1232996	VDA_001129.t01	1329	+	6793	255.194	192.019
ADBS01000001	432740	434567	VDA_001492.t01	1827	+	9316	349.976	191.558
ADBS01000001	1509459	1509546	VDA_rna126.r01	87	-	443	16.6423	191.29
ADBS01000001	570452	572321	VDA_001595.t01	1869	-	9504	357.038	191.032
ADBS01000001	885893	886748	VDA_001822.t01	855	-	4343	163.154	190.824
ADBS01000002	95710	97378	VDA_000343.t01	1668	+	8446	317.292	190.223
ADBS01000001	2025508	2025730	VDA_002654.t01	222	-	1124	42.2255	190.205
ADBS01000001	2190879	2191362	VDA_002779.t01	483	+	2444	91.8142	190.091
ADBS01000001	1392711	1392888	VDA_002181.t01	177	+	895	33.6226	189.958
ADBS01000002	584266	585283	VDA_000658.t01	1017	-	5141	193.133	189.904
ADBS01000001	132164	132794	VDA_001277.t01	630	+	3180	119.464	189.625
ADBS01000001	132797	133634	VDA_001278.t01	837	+	4224	158.684	189.586
ADBS01000001	2925620	2926376	VDA_003280.t01	756	+	3813	143.244	189.476
ADBS01000001	1937420	1938143	VDA_002587.t01	723	-	3640	136.745	189.135
ADBS01000001	1482490	1483681	VDA_002251.t01	1191	+	5993	225.14	189.034
ADBS01000001	2225386	2226025	VDA_002798.t01	639	+	3211	120.628	188.777
ADBS01000001	585428	586547	VDA_001605.t01	1119	+	5622	211.203	188.742
ADBS01000001	2597673	2598036	VDA_003050.t01	363	+	1820	68.3723	188.353
ADBS01000001	923742	925032	VDA_001848.t01	1290	+	6459	242.646	188.098
ADBS01000002	1208991	1210185	VDA_001111.t01	1194	-	5970	224.276	187.836
ADBS01000001	1098335	1099094	VDA_001974.t01	759	-	3790	142.38	187.588
ADBS01000001	2366933	2368400	VDA_002889.t01	1467	+	7319	274.954	187.426
ADBS01000001	2869719	2870802	VDA_003249.t01	1083	+	5402	202.938	187.385
ADBS01000001	166730	166807	VDA_rna042.r01	77	+	384	14.4258	187.348
ADBS01000001	2084418	2085540	VDA_002701.t01	1122	-	5573	209.362	186.597
ADBS01000001	1857939	1858503	VDA_002525.t01	564	+	2796	105.038	186.237
ADBS01000001	813697	813788	VDA_rna105.r01	91	+	451	16.9428	186.185
ADBS01000002	771830	772463	VDA_000796.t01	633	+	3122	117.285	185.284
ADBS01000002	1234159	1235050	VDA_001131.t01	891	-	4393	165.033	185.222
ADBS01000002	534886	535723	VDA_000622.t01	837	-	4109	154.364	184.425
ADBS01000001	1186156	1186450	VDA_002026.t01	294	+	1443	54.2094	184.386
ADBS01000001	2544773	2545256	VDA_003008.t01	483	+	2368	88.9591	184.18
ADBS01000001	418191	418998	VDA_001482.t01	807	-	3953	148.503	184.019
ADBS01000002	161797	162220	VDA_000396.t01	423	-	2071	77.8016	183.928
ADBS01000001	68639	68912	VDA_001222.t01	273	-	1336	50.1897	183.845
ADBS01000004	125987	126371	VDA_000150.t01	384	+	1879	70.5887	183.825
ADBS01000001	1115438	1115738	VDA_001984.t01	300	+	1466	55.0735	183.578
ADBS01000001	1675000	1675210	VDA_002385.t01	210	+	1024	38.4688	183.185
ADBS01000001	2098096	2098828	VDA_002715.t01	732	-	3557	133.626	182.55
ADBS01000001	2224032	2224761	VDA_002797.t01	729	-	3536	132.838	182.219
ADBS01000001	593416	594709	VDA_001611.t01	1293	-	6268	235.471	182.112
ADBS01000001	590996	593393	VDA_001610.t01	2397	-	11584	435.178	181.551
ADBS01000001	166203	166280	VDA_rna038.r01	77	+	372	13.975	181.493
ADBS01000001	904466	905762	VDA_001835.t01	1296	-	6259	235.133	181.43
ADBS01000002	561365	561872	VDA_000641.t01	507	+	2448	91.9644	181.389
ADBS01000001	312784	313564	VDA_001402.t01	780	+	3764	141.403	181.286
ADBS01000001	312149	312728	VDA_001401.t01	579	+	2791	104.85	181.088
ADBS01000002	926340	928104	VDA_000890.t01	1764	-	8491	318.983	180.829
ADBS01000001	1302558	1302864	VDA_002109.t01	306	+	1472	55.2989	180.715
ADBS01000002	469148	470066	VDA_000573.t01	918	+	4415	165.859	180.674
ADBS01000002	163951	164485	VDA_000398.t01	534	+	2564	96.3222	180.379
ADBS01000001	498672	499341	VDA_001539.t01	669	+	3212	120.666	180.367
ADBS01000001	172231	173797	VDA_001304.t01	1566	+	7509	282.092	180.135
ADBS01000001	130515	130989	VDA_001275.t01	474	+	2271	85.315	179.99
ADBS01000001	1574128	1574782	VDA_002322.t01	654	-	3129	117.548	179.737
ADBS01000001	2821112	2821379	VDA_003211.t01	267	+	1273	47.823	179.112
ADBS01000001	3013772	3014501	VDA_003357.t01	729	-	3471	130.396	178.869
ADBS01000001	3218923	3219133	VDA_003530.t01	210	-	997	37.4545	178.355
ADBS01000001	1042175	1043234	VDA_001935.t01	1059	-	5027	188.85	178.329
ADBS01000001	107343	109074	VDA_001256.t01	1731	-	8205	308.239	178.07
ADBS01000001	2374640	2375339	VDA_002892.t01	699	+	3311	124.385	177.947
ADBS01000001	36739	39337	VDA_001199.t01	2598	+	12296	461.926	177.801
ADBS01000001	2453397	2454912	VDA_002942.t01	1515	-	7159	268.943	177.52
ADBS01000001	2044603	2044846	VDA_002672.t01	243	+	1147	43.0895	177.323
ADBS01000001	1774899	1777554	VDA_002460.t01	2655	-	12485	469.026	176.658
ADBS01000001	1921995	1923276	VDA_002571.t01	1281	-	6020	226.154	176.545
ADBS01000001	707026	708340	VDA_001704.t01	1314	+	6158	231.339	176.057
ADBS01000001	231716	232805	VDA_001345.t01	1089	+	5093	191.33	175.693
ADBS01000001	3097921	3098143	VDA_003430.t01	222	-	1038	38.9947	175.652
ADBS01000001	737644	740287	VDA_001716.t01	2643	-	12330	463.203	175.257
ADBS01000002	846793	848086	VDA_000849.t01	1293	+	6016	226.004	174.79
ADBS01000002	1032202	1032775	VDA_000966.t01	573	+	2659	99.8911	174.33
ADBS01000002	367143	367257	VDA_000498.t01	114	+	529	19.873	174.325
ADBS01000001	260548	261745	VDA_001364.t01	1197	+	5541	208.16	173.901
ADBS01000001	2933412	2935692	VDA_003288.t01	2280	-	10528	395.507	173.468
ADBS01000001	2706944	2707823	VDA_003125.t01	879	+	4058	152.448	173.433
ADBS01000001	2694899	2695661	VDA_003114.t01	762	-	3514	132.011	173.243
ADBS01000001	3209052	3210021	VDA_003521.t01	969	-	4461	167.587	172.949
ADBS01000001	3000507	3000963	VDA_003342.t01	456	-	2099	78.8535	172.924
ADBS01000001	3050755	3051073	VDA_003392.t01	318	-	1460	54.8481	172.478
ADBS01000001	2525729	2526287	VDA_002997.t01	558	+	2559	96.1344	172.284
ADBS01000001	2997035	2997887	VDA_003338.t01	852	-	3902	146.587	172.051
ADBS01000001	2441594	2443478	VDA_002934.t01	1884	-	8626	324.054	172.003
ADBS01000002	445933	447112	VDA_000555.t01	1179	+	5396	202.712	171.936
ADBS01000001	1960796	1961192	VDA_002604.t01	396	-	1805	67.8087	171.234
ADBS01000001	2749343	2750597	VDA_003156.t01	1254	-	5684	213.532	170.281
ADBS01000001	2755128	2755884	VDA_003161.t01	756	+	3411	128.142	169.5
ADBS01000001	2769810	2770515	VDA_003174.t01	705	-	3162	118.787	168.493
ADBS01000001	572663	573677	VDA_001597.t01	1014	+	4534	170.33	167.978
ADBS01000001	1756844	1757156	VDA_002445.t01	312	-	1394	52.3686	167.848
ADBS01000001	612462	613449	VDA_001627.t01	987	+	4405	165.483	167.663
ADBS01000002	539541	540651	VDA_000626.t01	1110	+	4953	186.07	167.631
ADBS01000001	2699411	2699993	VDA_003118.t01	582	-	2595	97.4868	167.503
ADBS01000001	2509426	2510365	VDA_002986.t01	939	-	4173	156.768	166.952
ADBS01000001	1468118	1468742	VDA_002241.t01	624	-	2773	104.174	166.945
ADBS01000001	2438389	2439112	VDA_002932.t01	723	-	3203	120.328	166.428
ADBS01000001	2724228	2724357	VDA_003138.t01	129	+	571	21.4509	166.286
ADBS01000001	53485	54376	VDA_001214.t01	891	-	3941	148.052	166.164
ADBS01000001	303289	304048	VDA_001395.t01	759	-	3355	126.038	166.058
ADBS01000001	457198	459169	VDA_001510.t01	1971	+	8707	327.097	165.955
ADBS01000001	989463	990090	VDA_001897.t01	627	-	2768	103.986	165.847
ADBS01000001	563029	564064	VDA_001589.t01	1035	+	4569	171.644	165.84
ADBS01000001	1678992	1679658	VDA_002389.t01	666	-	2940	110.447	165.837
ADBS01000001	1798180	1798444	VDA_002480.t01	264	+	1164	43.7282	165.637
ADBS01000001	2466731	2468486	VDA_002954.t01	1755	+	7736	290.62	165.595
ADBS01000001	2510737	2511208	VDA_002987.t01	471	+	2069	77.7265	165.024
ADBS01000001	57192	58212	VDA_001217.t01	1020	-	4480	168.301	165.001
ADBS01000001	2586205	2587306	VDA_003041.t01	1101	+	4835	181.637	164.975
ADBS01000001	3017563	3018313	VDA_003360.t01	750	-	3291	123.634	164.845
ADBS01000001	74756	75314	VDA_001228.t01	558	-	2448	91.9644	164.811
ADBS01000001	2320518	2321322	VDA_002858.t01	804	-	3523	132.349	164.613
ADBS01000002	366079	366805	VDA_000497.t01	726	+	3174	119.238	164.24
ADBS01000001	2907743	2908352	VDA_003267.t01	609	-	2662	100.004	164.21
ADBS01000001	2346408	2346786	VDA_002879.t01	378	+	1647	61.8731	163.686
ADBS01000002	563644	564508	VDA_000643.t01	864	-	3763	141.365	163.617
ADBS01000001	664865	665369	VDA_001667.t01	504	+	2194	82.4224	163.536
ADBS01000001	2696138	2697452	VDA_003115.t01	1314	-	5716	214.734	163.42
ADBS01000002	1065797	1066310	VDA_000996.t01	513	+	2228	83.6997	163.157
ADBS01000001	1556334	1557003	VDA_002307.t01	669	+	2904	109.095	163.072
ADBS01000001	671957	672563	VDA_001673.t01	606	-	2624	98.5763	162.667
ADBS01000001	1878596	1880078	VDA_002540.t01	1482	-	6404	240.58	162.335
ADBS01000001	2056048	2056498	VDA_002682.t01	450	-	1944	73.0306	162.29
ADBS01000001	564063	565158	VDA_001590.t01	1095	+	4708	176.866	161.522
ADBS01000001	3206713	3207439	VDA_003517.t01	726	-	3113	116.947	161.083
ADBS01000001	1389241	1389889	VDA_002178.t01	648	-	2771	104.099	160.646
ADBS01000002	921077	922094	VDA_000886.t01	1017	+	4334	162.816	160.095
ADBS01000001	3100389	3101109	VDA_003433.t01	720	+	3064	115.106	159.869
ADBS01000001	534546	535365	VDA_001568.t01	819	+	3483	130.846	159.764
ADBS01000001	331391	332270	VDA_001416.t01	879	+	3733	140.238	159.543
ADBS01000001	1095864	1096611	VDA_001972.t01	747	+	3168	119.013	159.321
ADBS01000001	2054215	2054872	VDA_002680.t01	657	-	2782	104.512	159.074
ADBS01000001	239371	240220	VDA_001350.t01	849	-	3589	134.829	158.809
ADBS01000001	636711	638976	VDA_001648.t01	2265	+	9557	359.029	158.512
ADBS01000001	884047	885493	VDA_001821.t01	1446	-	6098	229.085	158.426
ADBS01000002	467331	468234	VDA_000572.t01	903	+	3802	142.83	158.173
ADBS01000001	2708186	2709779	VDA_003126.t01	1593	+	6706	251.925	158.145
ADBS01000001	3205178	3206642	VDA_003516.t01	1464	-	6158	231.339	158.018
ADBS01000001	1141701	1143888	VDA_001998.t01	2187	+	9186	345.092	157.792
ADBS01000002	529454	530897	VDA_000617.t01	1443	+	6058	227.582	157.714
ADBS01000001	2053084	2054188	VDA_002679.t01	1104	-	4626	173.786	157.415
ADBS01000001	2071731	2073246	VDA_002692.t01	1515	-	6348	238.476	157.41
ADBS01000001	1452646	1453237	VDA_002227.t01	591	+	2475	92.9788	157.324
ADBS01000001	2732060	2732726	VDA_003146.t01	666	+	2775	104.249	156.53
ADBS01000001	1881344	1882883	VDA_002542.t01	1539	-	6401	240.467	156.249
ADBS01000001	1923793	1924348	VDA_002573.t01	555	-	2302	86.4796	155.819
ADBS01000001	81470	82202	VDA_001236.t01	732	-	3030	113.829	155.503
ADBS01000001	1923272	1923758	VDA_002572.t01	486	-	2007	75.3973	155.139
ADBS01000002	1226042	1226225	VDA_001125.t01	183	-	754	28.3256	154.785
ADBS01000001	1987824	1988361	VDA_002627.t01	537	+	2209	82.9859	154.536
ADBS01000004	9686	10934	VDA_000092.t01	1248	+	5131	192.757	154.453
ADBS01000001	2983534	2985865	VDA_003329.t01	2331	-	9568	359.443	154.201
ADBS01000001	3232339	3233287	VDA_003543.t01	948	+	3880	145.761	153.756
ADBS01000001	1762193	1763171	VDA_002450.t01	978	+	3993	150.006	153.38
ADBS01000001	3012810	3013776	VDA_003356.t01	966	-	3942	148.09	153.302
ADBS01000001	3065326	3067759	VDA_003403.t01	2433	-	9842	369.736	151.967
ADBS01000002	1031534	1032113	VDA_000965.t01	579	+	2342	87.9823	151.956
ADBS01000001	1668722	1669697	VDA_002381.t01	975	-	3936	147.864	151.656
ADBS01000002	521780	523541	VDA_000612.t01	1761	+	7099	266.689	151.442
ADBS01000001	558078	559932	VDA_001586.t01	1854	-	7431	279.162	150.573
ADBS01000001	1481566	1481896	VDA_002250.t01	330	+	1320	49.5887	150.269
ADBS01000001	2044838	2045738	VDA_002673.t01	900	+	3599	135.204	150.227
ADBS01000001	1930613	1931816	VDA_002581.t01	1203	-	4807	180.585	150.113
ADBS01000001	2564525	2567111	VDA_003027.t01	2586	-	10314	387.468	149.833
ADBS01000001	116627	117338	VDA_001264.t01	711	+	2834	106.465	149.74
ADBS01000001	552374	553154	VDA_001582.t01	780	-	3107	116.721	149.643
ADBS01000001	920385	920736	VDA_001845.t01	351	+	1398	52.5189	149.627
ADBS01000001	2035619	2036171	VDA_002664.t01	552	+	2195	82.4599	149.384
ADBS01000001	16994	17204	VDA_001185.t01	210	-	834	31.331	149.195
ADBS01000001	1383638	1384943	VDA_002174.t01	1305	+	5180	194.598	149.117
ADBS01000001	2444244	2445072	VDA_002936.t01	828	-	3280	123.22	148.817
ADBS01000001	952182	952428	VDA_001871.t01	246	-	974	36.5904	148.742
ADBS01000001	367238	368087	VDA_001447.t01	849	+	3359	126.188	148.631
ADBS01000002	450088	450832	VDA_000558.t01	744	-	2941	110.485	148.501
ADBS01000002	674540	674714	VDA_000726.t01	174	-	687	25.8086	148.326
ADBS01000001	1926324	1926804	VDA_002575.t01	480	-	1894	71.1522	148.234
ADBS01000001	346736	347219	VDA_001431.t01	483	+	1903	71.4903	148.013
ADBS01000001	1802626	1803184	VDA_002484.t01	558	-	2198	82.5726	147.98
ADBS01000001	1975789	1976521	VDA_002617.t01	732	-	2876	108.043	147.6
ADBS01000001	2288906	2290244	VDA_002836.t01	1338	-	5256	197.453	147.573
ADBS01000001	1795210	1796182	VDA_002477.t01	972	-	3794	142.53	146.636
ADBS01000001	110625	111606	VDA_001259.t01	981	+	3829	143.845	146.631
ADBS01000001	2105348	2106404	VDA_002721.t01	1056	-	4102	154.101	145.929
ADBS01000002	164607	164988	VDA_000399.t01	381	-	1476	55.4491	145.536
ADBS01000001	832858	834502	VDA_001781.t01	1644	-	6366	239.153	145.47
ADBS01000001	166492	166569	VDA_rna040.r01	77	+	298	11.195	145.39
ADBS01000001	295444	295520	VDA_rna056.r01	76	+	294	11.0447	145.326
ADBS01000001	2346953	2348252	VDA_002880.t01	1299	-	5020	188.587	145.179
ADBS01000001	2955270	2955942	VDA_003304.t01	672	+	2586	97.1487	144.567
ADBS01000001	1405162	1405489	VDA_002189.t01	327	+	1258	47.2595	144.524
ADBS01000001	284586	285273	VDA_001383.t01	687	-	2620	98.426	143.269
ADBS01000002	530871	531531	VDA_000618.t01	660	+	2514	94.4439	143.097
ADBS01000001	94012	95242	VDA_001245.t01	1230	-	4684	175.965	143.061
ADBS01000001	130992	132048	VDA_001276.t01	1056	+	4015	150.832	142.834
ADBS01000001	2738360	2739080	VDA_003148.t01	720	-	2728	102.483	142.338
ADBS01000001	2693469	2694294	VDA_003113.t01	825	-	3115	117.022	141.845
ADBS01000001	1961515	1962904	VDA_002605.t01	1389	-	5226	196.326	141.343
ADBS01000001	259638	260487	VDA_001363.t01	849	+	3193	119.952	141.286
ADBS01000001	1451108	1452113	VDA_002226.t01	1005	+	3770	141.628	140.924
ADBS01000001	2038429	2039233	VDA_002666.t01	804	+	3013	113.19	140.783
ADBS01000001	2906613	2907561	VDA_003266.t01	948	-	3551	133.401	140.718
ADBS01000001	187589	188720	VDA_001319.t01	1131	+	4231	158.947	140.536
ADBS01000001	3213583	3214219	VDA_003525.t01	636	+	2377	89.2972	140.404
ADBS01000001	504918	506022	VDA_001544.t01	1104	-	4124	154.927	140.332
ADBS01000001	1552930	1553680	VDA_002304.t01	750	+	2796	105.038	140.05
ADBS01000001	1689288	1689585	VDA_002398.t01	297	+	1107	41.5869	140.023
ADBS01000001	1974440	1975790	VDA_002616.t01	1350	-	5029	188.925	139.945
ADBS01000001	1902360	1903227	VDA_002556.t01	867	+	3210	120.591	139.09
ADBS01000002	506949	508287	VDA_000600.t01	1338	-	4942	185.657	138.757
ADBS01000001	2811590	2812535	VDA_003203.t01	945	+	3479	130.696	138.303
ADBS01000001	2868618	2869716	VDA_003248.t01	1098	+	4037	151.659	138.123
ADBS01000001	2941147	2941762	VDA_003292.t01	615	-	2259	84.8642	137.991
ADBS01000001	2768288	2768711	VDA_003172.t01	423	+	1548	58.154	137.48
ADBS01000002	609106	610522	VDA_000677.t01	1416	+	5177	194.485	137.348
ADBS01000001	1564315	1565197	VDA_002313.t01	882	+	3213	120.703	136.852
ADBS01000001	1679635	1680505	VDA_002390.t01	870	-	3164	118.863	136.624
ADBS01000001	680186	681221	VDA_001679.t01	1035	+	3755	141.065	136.294
ADBS01000001	1939015	1940602	VDA_002589.t01	1587	-	5747	215.899	136.042
ADBS01000001	598195	598828	VDA_001616.t01	633	-	2292	86.104	136.025
ADBS01000001	921320	921980	VDA_001846.t01	660	+	2386	89.6353	135.811
ADBS01000001	1931805	1932582	VDA_002582.t01	777	-	2807	105.451	135.716
ADBS01000001	716519	717686	VDA_001709.t01	1167	-	4210	158.158	135.525
ADBS01000001	2100614	2101484	VDA_002717.t01	870	-	3130	117.585	135.155
ADBS01000001	2491562	2494481	VDA_002971.t01	2919	+	10497	394.343	135.095
ADBS01000001	3077979	3078669	VDA_003414.t01	690	+	2476	93.0163	134.806
ADBS01000002	397345	398032	VDA_000520.t01	687	+	2464	92.5655	134.739
ADBS01000001	2135323	2136238	VDA_002741.t01	915	+	3279	123.183	134.626
ADBS01000001	1854958	1856860	VDA_002523.t01	1902	-	6814	255.983	134.586
ADBS01000002	676427	677540	VDA_000728.t01	1113	-	3968	149.067	133.932
ADBS01000001	3226594	3227185	VDA_003539.t01	591	-	2105	79.0789	133.805
ADBS01000001	2054892	2056029	VDA_002681.t01	1137	-	4048	152.072	133.748
ADBS01000001	602329	602908	VDA_001619.t01	579	-	2059	77.3508	133.594
ADBS01000002	419120	420599	VDA_000538.t01	1479	-	5248	197.153	133.301
ADBS01000002	660343	661027	VDA_000713.t01	684	+	2425	91.1004	133.188
ADBS01000001	737053	737473	VDA_001715.t01	420	+	1489	55.9375	133.185
ADBS01000001	696127	697558	VDA_001695.t01	1431	+	5071	190.503	133.126
ADBS01000001	2958596	2958767	VDA_003307.t01	171	+	605	22.7281	132.913
ADBS01000001	3016481	3017561	VDA_003359.t01	1080	-	3816	143.356	132.737
ADBS01000001	361040	361631	VDA_001441.t01	591	-	2088	78.4403	132.725
ADBS01000001	2439261	2441526	VDA_002933.t01	2265	-	8000	300.537	132.688
ADBS01000001	2576403	2578467	VDA_003036.t01	2064	-	7289	273.827	132.668
ADBS01000001	2867192	2868617	VDA_003247.t01	1425	+	5029	188.925	132.579
ADBS01000001	3027540	3028005	VDA_003370.t01	465	-	1641	61.6477	132.576
ADBS01000001	2020312	2021602	VDA_002651.t01	1290	-	4552	171.006	132.563
ADBS01000002	915824	916496	VDA_000883.t01	672	+	2371	89.0718	132.547
ADBS01000001	1806596	1807430	VDA_002487.t01	834	+	2940	110.447	132.431
ADBS01000001	1803676	1804252	VDA_002485.t01	576	-	2030	76.2614	132.398
ADBS01000001	1799844	1801539	VDA_002482.t01	1695	-	5955	223.713	131.984
ADBS01000001	1815949	1816885	VDA_002495.t01	936	-	3265	122.657	131.044
ADBS01000001	523289	524504	VDA_001560.t01	1215	-	4238	159.21	131.037
ADBS01000001	95532	96192	VDA_001246.t01	660	-	2299	86.3669	130.859
ADBS01000001	2689436	2690543	VDA_003109.t01	1107	+	3856	144.859	130.857
ADBS01000001	2506218	2507139	VDA_002982.t01	921	-	3200	120.215	130.527
ADBS01000001	1256426	1259051	VDA_002082.t01	2625	+	9104	342.012	130.29
ADBS01000001	1907998	1908298	VDA_002562.t01	300	-	1040	39.0699	130.233
ADBS01000001	2998984	2999626	VDA_003340.t01	642	+	2223	83.5118	130.081
ADBS01000001	590307	590913	VDA_001609.t01	606	+	2095	78.7032	129.873
ADBS01000002	1026439	1028104	VDA_000962.t01	1665	-	5755	216.199	129.849
ADBS01000002	1075873	1076596	VDA_001005.t01	723	-	2499	93.8804	129.848
ADBS01000001	1274684	1275710	VDA_002091.t01	1026	+	3540	132.988	129.618
ADBS01000001	2860490	2861858	VDA_003242.t01	1368	-	4720	177.317	129.618
ADBS01000001	3203245	3203374	VDA_003514.t01	129	-	445	16.7174	129.592
ADBS01000001	388592	389447	VDA_001461.t01	855	-	2948	110.748	129.53
ADBS01000002	871806	872532	VDA_000866.t01	726	-	2502	93.9931	129.467
ADBS01000001	2698412	2699069	VDA_003117.t01	657	-	2263	85.0145	129.398
ADBS01000001	2723042	2724047	VDA_003137.t01	1005	+	3461	130.02	129.373
ADBS01000001	3203514	3204366	VDA_003515.t01	852	-	2932	110.147	129.28
ADBS01000001	3189674	3190637	VDA_003505.t01	963	+	3303	124.084	128.852
ADBS01000001	2669804	2670878	VDA_003102.t01	1074	-	3675	138.059	128.547
ADBS01000001	1491972	1492653	VDA_002259.t01	681	-	2330	87.5315	128.534
ADBS01000002	872839	873625	VDA_000867.t01	786	+	2676	100.53	127.9
ADBS01000002	1103931	1104642	VDA_001027.t01	711	+	2419	90.875	127.813
ADBS01000001	1179235	1180924	VDA_002023.t01	1689	-	5744	215.786	127.76
ADBS01000001	342971	343658	VDA_001429.t01	687	-	2336	87.7569	127.739
ADBS01000001	2751217	2753839	VDA_003159.t01	2622	-	8907	334.611	127.617
ADBS01000001	3180619	3181222	VDA_003499.t01	603	+	2045	76.8249	127.404
ADBS01000001	3208495	3209053	VDA_003520.t01	558	-	1888	70.9268	127.109
ADBS01000001	1675292	1676303	VDA_002386.t01	1011	-	3415	128.292	126.896
ADBS01000001	1917878	1919120	VDA_002568.t01	1242	+	4195	157.594	126.888
ADBS01000001	596785	597433	VDA_001614.t01	648	-	2179	81.8589	126.325
ADBS01000001	2383540	2384833	VDA_002901.t01	1293	+	4344	163.192	126.212
ADBS01000001	225208	226012	VDA_001340.t01	804	+	2698	101.356	126.065
ADBS01000001	2101575	2103291	VDA_002718.t01	1716	-	5756	216.237	126.012
ADBS01000001	1488692	1489343	VDA_002255.t01	651	+	2178	81.8213	125.686
ADBS01000002	1130153	1130966	VDA_001046.t01	813	+	2715	101.995	125.455
ADBS01000001	1973434	1974184	VDA_002615.t01	750	-	2501	93.9555	125.274
ADBS01000001	948919	950140	VDA_001867.t01	1221	+	4070	152.898	125.224
ADBS01000001	3098149	3099127	VDA_003431.t01	978	-	3255	122.281	125.032
ADBS01000002	92507	93539	VDA_000341.t01	1032	-	3432	128.931	124.933
ADBS01000001	1972629	1973418	VDA_002614.t01	789	-	2622	98.5011	124.843
ADBS01000002	101508	102189	VDA_000350.t01	681	+	2263	85.0145	124.838
ADBS01000001	91469	92354	VDA_001243.t01	885	+	2932	110.147	124.46
ADBS01000001	3026660	3027482	VDA_003369.t01	822	+	2721	102.22	124.356
ADBS01000001	2733666	2736438	VDA_003147.t01	2772	-	9174	344.641	124.329
ADBS01000001	2986933	2987653	VDA_003330.t01	720	+	2382	89.485	124.285
ADBS01000001	1431794	1432442	VDA_002209.t01	648	+	2143	80.5065	124.238
ADBS01000001	497350	498619	VDA_001538.t01	1269	+	4185	157.219	123.892
ADBS01000002	1064219	1064310	VDA_rna011.r01	91	-	300	11.2702	123.848
ADBS01000001	2926384	2926987	VDA_003281.t01	603	+	1987	74.646	123.791
ADBS01000001	1034620	1034977	VDA_001928.t01	357	+	1174	44.1039	123.54
ADBS01000001	1962949	1964140	VDA_002606.t01	1191	-	3905	146.7	123.174
ADBS01000001	2697408	2698413	VDA_003116.t01	1005	-	3291	123.634	123.018
ADBS01000002	194107	194221	VDA_000416.t01	114	-	373	14.0126	122.917
ADBS01000002	142685	143348	VDA_000381.t01	663	-	2164	81.2954	122.617
ADBS01000002	1049210	1050203	VDA_000983.t01	993	-	3235	121.53	122.387
ADBS01000001	75325	76144	VDA_001229.t01	819	-	2665	100.117	122.242
ADBS01000001	957687	958437	VDA_001876.t01	750	+	2440	91.6639	122.219
ADBS01000001	602909	603491	VDA_001620.t01	582	-	1892	71.0771	122.126
ADBS01000002	929141	930011	VDA_000892.t01	870	+	2825	106.127	121.985
ADBS01000001	2763897	2764575	VDA_003168.t01	678	-	2198	82.5726	121.789
ADBS01000001	193556	196130	VDA_001325.t01	2574	+	8344	313.46	121.78
ADBS01000002	1051337	1051523	VDA_000985.t01	186	-	600	22.5403	121.184
ADBS01000001	2348252	2349209	VDA_002881.t01	957	-	3085	115.895	121.102
ADBS01000001	2754244	2755129	VDA_003160.t01	885	+	2842	106.766	120.639
ADBS01000001	1391318	1392017	VDA_002180.t01	699	-	2243	84.2632	120.548
ADBS01000001	562280	562829	VDA_001588.t01	549	+	1759	66.0807	120.365
ADBS01000001	1779926	1780670	VDA_002463.t01	744	+	2383	89.5226	120.326
ADBS01000001	1160803	1161469	VDA_002009.t01	666	-	2128	79.9429	120.034
ADBS01000002	853180	854899	VDA_000854.t01	1719	-	5445	204.553	118.995
ADBS01000002	32489	34769	VDA_000298.t01	2280	+	7221	271.273	118.979
ADBS01000001	813921	814006	VDA_rna107.r01	85	+	268	10.068	118.447
ADBS01000001	122834	125054	VDA_001269.t01	2220	+	6989	262.557	118.269
ADBS01000002	1243035	1244250	VDA_001136.t01	1215	+	3818	143.431	118.051
ADBS01000002	521163	521412	VDA_000611.t01	249	+	782	29.3775	117.982
ADBS01000001	2190251	2190461	VDA_002778.t01	210	-	659	24.7568	117.889
ADBS01000001	2089366	2090644	VDA_002706.t01	1278	-	4010	150.644	117.875
ADBS01000001	950139	951174	VDA_001868.t01	1035	+	3243	121.83	117.71
ADBS01000001	2242605	2243826	VDA_002810.t01	1221	-	3825	143.694	117.686
ADBS01000001	597506	598193	VDA_001615.t01	687	-	2152	80.8446	117.678
ADBS01000001	3197170	3197992	VDA_003509.t01	822	+	2571	96.5852	117.5
ADBS01000001	3034684	3035305	VDA_003378.t01	621	-	1936	72.73	117.118
ADBS01000001	528948	529923	VDA_001564.t01	975	+	3038	114.129	117.055
ADBS01000001	1924359	1925973	VDA_002574.t01	1614	-	5026	188.813	116.984
ADBS01000001	2780298	2782341	VDA_003183.t01	2043	-	6343	238.289	116.637
ADBS01000001	1189916	1190804	VDA_002030.t01	888	-	2746	103.159	116.171
ADBS01000001	2558475	2559555	VDA_003020.t01	1080	-	3335	125.287	116.006
ADBS01000002	150262	150862	VDA_000387.t01	600	+	1852	69.5744	115.957
ADBS01000001	429905	431036	VDA_001490.t01	1131	+	3484	130.884	115.724
ADBS01000001	1905560	1906265	VDA_002559.t01	705	+	2170	81.5208	115.632
ADBS01000001	2957000	2957864	VDA_003306.t01	864	+	2654	99.7033	115.397
ADBS01000001	862046	863327	VDA_001800.t01	1281	+	3931	147.677	115.282
ADBS01000001	529910	531341	VDA_001565.t01	1431	+	4383	164.657	115.064
ADBS01000001	2961689	2962235	VDA_003310.t01	546	+	1671	62.7747	114.972
ADBS01000001	2559593	2560934	VDA_003021.t01	1341	-	4103	154.138	114.943
ADBS01000001	2552020	2552893	VDA_003015.t01	873	-	2671	100.342	114.939
ADBS01000001	2189965	2190229	VDA_002777.t01	264	-	806	30.2791	114.694
ADBS01000001	374037	375396	VDA_001452.t01	1359	+	4139	155.491	114.415
ADBS01000001	1863914	1864538	VDA_002531.t01	624	-	1900	71.3776	114.387
ADBS01000001	210866	211853	VDA_001334.t01	987	+	3005	112.889	114.376
ADBS01000001	2035035	2035620	VDA_002663.t01	585	+	1776	66.7193	114.05
ADBS01000001	1928642	1929293	VDA_002578.t01	651	-	1975	74.1952	113.971
ADBS01000001	3144908	3146189	VDA_003479.t01	1281	-	3884	145.911	113.904
ADBS01000001	1269588	1271331	VDA_002088.t01	1743	-	5280	198.355	113.801
ADBS01000002	107528	108989	VDA_000354.t01	1461	+	4417	165.934	113.576
ADBS01000001	2025745	2026771	VDA_002655.t01	1026	-	3098	116.383	113.434
ADBS01000001	1509618	1509694	VDA_rna127.r01	76	-	229	8.60288	113.196
ADBS01000002	1226713	1227805	VDA_001126.t01	1092	-	3289	123.558	113.149
ADBS01000002	653965	654388	VDA_000709.t01	423	+	1274	47.8606	113.146
ADBS01000001	2447990	2449424	VDA_002939.t01	1434	-	4311	161.952	112.937
ADBS01000004	10935	11895	VDA_000093.t01	960	+	2879	108.156	112.662
ADBS01000001	1540907	1541789	VDA_002294.t01	882	-	2643	99.29	112.574
ADBS01000002	874520	875060	VDA_000869.t01	540	-	1606	60.3329	111.728
ADBS01000001	1981607	1982321	VDA_002623.t01	714	-	2123	79.7551	111.702
ADBS01000001	2782454	2783378	VDA_003184.t01	924	+	2747	103.197	111.685
ADBS01000001	503812	504865	VDA_001543.t01	1053	+	3127	117.473	111.56
ADBS01000001	3201626	3202880	VDA_003513.t01	1254	-	3717	139.637	111.353
ADBS01000002	1084385	1085111	VDA_001011.t01	726	-	2151	80.807	111.304
ADBS01000001	2881675	2882656	VDA_003257.t01	981	-	2900	108.945	111.055
ADBS01000002	875673	876330	VDA_000870.t01	657	-	1940	72.8803	110.929
ADBS01000001	2229368	2229686	VDA_002800.t01	318	-	935	35.1253	110.457
ADBS01000001	3014497	3016090	VDA_003358.t01	1593	-	4681	175.852	110.39
ADBS01000001	2714369	2715017	VDA_003131.t01	648	+	1904	71.5279	110.383
ADBS01000001	1273737	1274526	VDA_002090.t01	789	-	2316	87.0056	110.273
ADBS01000001	2615966	2617274	VDA_003063.t01	1308	+	3839	144.22	110.26
ADBS01000002	451212	451791	VDA_000559.t01	579	+	1699	63.8266	110.236
ADBS01000001	1590575	1591229	VDA_002334.t01	654	+	1918	72.0538	110.174
ADBS01000001	2519251	2519437	VDA_002994.t01	186	+	544	20.4365	109.874
ADBS01000001	1981139	1981361	VDA_002622.t01	222	-	649	24.3811	109.825
ADBS01000001	2668851	2669808	VDA_003101.t01	957	-	2789	104.775	109.483
ADBS01000002	422858	423290	VDA_000540.t01	432	-	1257	47.2219	109.31
ADBS01000001	93216	93945	VDA_001244.t01	729	+	2120	79.6424	109.249
ADBS01000001	610159	611053	VDA_001625.t01	894	-	2591	97.3365	108.878
ADBS01000002	654528	656424	VDA_000710.t01	1896	+	5494	206.394	108.858
ADBS01000001	2569032	2569662	VDA_003029.t01	630	-	1821	68.4098	108.587
ADBS01000001	903049	904015	VDA_001834.t01	966	-	2788	104.737	108.424
ADBS01000001	1996429	1997188	VDA_002633.t01	759	+	2188	82.197	108.296
ADBS01000001	391599	392148	VDA_001464.t01	549	+	1582	59.4313	108.254
ADBS01000001	6314	7733	VDA_001177.t01	1419	+	4087	153.537	108.201
ADBS01000001	58927	59641	VDA_001219.t01	714	-	2056	77.2381	108.177
ADBS01000001	2838992	2840834	VDA_003223.t01	1842	+	5302	199.181	108.133
ADBS01000001	176511	177384	VDA_001308.t01	873	-	2511	94.3312	108.054
ADBS01000001	1140171	1141095	VDA_001997.t01	924	-	2655	99.7408	107.945
ADBS01000001	2318043	2318895	VDA_002856.t01	852	-	2448	91.9644	107.939
ADBS01000001	2837953	2838883	VDA_003222.t01	930	+	2667	100.192	107.733
ADBS01000002	665146	666040	VDA_000718.t01	894	-	2561	96.2095	107.617
ADBS01000002	1050213	1051338	VDA_000984.t01	1125	-	3211	120.628	107.225
ADBS01000002	855219	855633	VDA_000855.t01	414	-	1181	44.3668	107.166
ADBS01000001	1508349	1508423	VDA_rna116.r01	74	-	211	7.92667	107.117
ADBS01000002	531535	532402	VDA_000619.t01	867	+	2472	92.8661	107.112
ADBS01000001	906064	907318	VDA_001836.t01	1254	-	3575	134.303	107.099
ADBS01000001	2014819	2014936	VDA_002646.t01	117	+	333	12.5099	106.922
ADBS01000001	2836007	2837654	VDA_003221.t01	1647	+	4683	175.927	106.817
ADBS01000002	313408	314752	VDA_000464.t01	1344	-	3816	143.356	106.664
ADBS01000001	2987655	2989008	VDA_003331.t01	1353	+	3831	143.92	106.371
ADBS01000001	1736763	1737249	VDA_002429.t01	486	+	1376	51.6924	106.363
ADBS01000001	2461993	2462797	VDA_002949.t01	804	-	2276	85.5029	106.347
ADBS01000001	1161458	1162700	VDA_002010.t01	1242	-	3508	131.786	106.108
ADBS01000004	104004	104391	VDA_000143.t01	387	+	1093	41.0609	106.101
ADBS01000001	2953185	2953794	VDA_003302.t01	609	-	1712	64.315	105.608
ADBS01000001	2912850	2913123	VDA_003270.t01	273	+	765	28.7389	105.271
ADBS01000001	2495461	2496028	VDA_002973.t01	567	-	1587	59.6191	105.148
ADBS01000001	3207935	3208499	VDA_003519.t01	564	-	1578	59.281	105.108
ADBS01000001	690434	691064	VDA_001691.t01	630	+	1761	66.1558	105.009
ADBS01000004	112820	113459	VDA_000147.t01	639	-	1777	66.7569	104.471
ADBS01000002	367352	368357	VDA_000499.t01	1005	-	2794	104.963	104.44
ADBS01000001	932596	932722	VDA_001855.t01	126	-	350	13.1485	104.353
ADBS01000001	73765	74359	VDA_001227.t01	594	-	1650	61.9858	104.353
ADBS01000001	766673	767693	VDA_001731.t01	1020	+	2832	106.39	104.304
ADBS01000001	469191	470253	VDA_001519.t01	1062	+	2942	110.523	104.07
ADBS01000001	129859	130516	VDA_001274.t01	657	+	1819	68.3347	104.01
ADBS01000001	1932593	1933847	VDA_002583.t01	1254	-	3463	130.095	103.744
ADBS01000001	3198004	3199453	VDA_003510.t01	1449	+	3998	150.194	103.653
ADBS01000001	2445567	2446203	VDA_002937.t01	636	-	1752	65.8177	103.487
ADBS01000001	2298206	2299046	VDA_002844.t01	840	-	2311	86.8177	103.354
ADBS01000002	631760	632927	VDA_000690.t01	1167	+	3209	120.553	103.302
ADBS01000001	2349210	2351670	VDA_002882.t01	2460	-	6734	252.977	102.836
ADBS01000001	76159	76861	VDA_001230.t01	702	-	1921	72.1665	102.801
ADBS01000001	3210037	3211003	VDA_003522.t01	966	-	2643	99.29	102.785
ADBS01000001	519457	519796	VDA_001555.t01	339	-	927	34.8248	102.728
ADBS01000002	1000705	1000870	VDA_000940.t01	165	+	451	16.9428	102.684
ADBS01000001	233709	235086	VDA_001347.t01	1377	-	3757	141.14	102.498
ADBS01000001	2443666	2444245	VDA_002935.t01	579	-	1578	59.281	102.385
ADBS01000001	3173471	3175169	VDA_003494.t01	1698	+	4620	173.56	102.215
ADBS01000001	2335813	2336338	VDA_002869.t01	525	+	1426	53.5708	102.04
ADBS01000001	956384	957707	VDA_001875.t01	1323	+	3586	134.716	101.826
ADBS01000002	845045	845963	VDA_000848.t01	918	+	2483	93.2793	101.611
ADBS01000001	897133	898816	VDA_001830.t01	1683	-	4549	170.893	101.541
ADBS01000001	556792	557758	VDA_001585.t01	966	-	2607	97.9376	101.385
ADBS01000001	2668117	2668852	VDA_003100.t01	735	-	1982	74.4581	101.304
ADBS01000001	330530	331088	VDA_001415.t01	558	-	1504	56.501	101.256
ADBS01000002	860190	861180	VDA_000859.t01	990	+	2666	100.154	101.166
ADBS01000001	2763713	2763839	VDA_003167.t01	126	+	339	12.7353	101.074
ADBS01000002	813178	813946	VDA_000821.t01	768	-	2066	77.6138	101.06
ADBS01000001	2743709	2745770	VDA_003151.t01	2061	-	5542	208.197	101.018
ADBS01000001	364725	365979	VDA_001445.t01	1254	+	3368	126.526	100.898
ADBS01000001	813834	813910	VDA_rna106.r01	76	+	204	7.6637	100.838
ADBS01000001	958730	962897	VDA_001877.t01	4167	+	11145	418.686	100.477
ADBS01000001	2748504	2749335	VDA_003155.t01	831	-	2222	83.4743	100.45
ADBS01000001	757075	757513	VDA_001725.t01	438	+	1170	43.9536	100.351
ADBS01000001	598836	599886	VDA_001617.t01	1050	-	2791	104.85	99.8571
ADBS01000001	2001515	2002412	VDA_002638.t01	897	-	2382	89.485	99.7603
ADBS01000001	2592191	2592920	VDA_003045.t01	729	+	1934	72.6549	99.6638
ADBS01000001	1971838	1972618	VDA_002613.t01	780	-	2060	77.3884	99.2159
ADBS01000001	1037577	1038504	VDA_001931.t01	927	+	2447	91.9269	99.166
ADBS01000001	541846	542431	VDA_001575.t01	585	+	1541	57.891	98.959
ADBS01000001	896229	896904	VDA_001829.t01	675	-	1778	66.7944	98.9547
ADBS01000001	1591971	1592580	VDA_002335.t01	609	-	1603	60.2202	98.8837
ADBS01000001	844086	845310	VDA_001789.t01	1224	+	3219	120.929	98.798
ADBS01000001	524942	526340	VDA_001561.t01	1398	+	3676	138.097	98.7818
ADBS01000002	1063584	1064133	VDA_000994.t01	549	+	1442	54.1719	98.6737
ADBS01000002	790039	790759	VDA_000812.t01	720	-	1890	71.002	98.6138
ADBS01000001	305394	306120	VDA_001397.t01	726	+	1904	71.5279	98.5233
ADBS01000001	2770847	2772704	VDA_003176.t01	1857	-	4865	182.764	98.4191
ADBS01000002	1085227	1085818	VDA_001012.t01	591	-	1547	58.1164	98.3357
ADBS01000001	347335	348031	VDA_001432.t01	696	-	1820	68.3723	98.236
ADBS01000001	3007181	3007670	VDA_003350.t01	489	-	1277	47.9733	98.1049
ADBS01000001	625177	626311	VDA_001639.t01	1134	-	2959	111.161	98.0258
ADBS01000001	1478	2561	VDA_001173.t01	1083	+	2817	105.827	97.7163
ADBS01000002	1044239	1045388	VDA_000978.t01	1149	+	2979	111.913	97.4
ADBS01000001	2415351	2416422	VDA_002917.t01	1071	-	2773	104.174	97.2678
ADBS01000002	1196709	1197225	VDA_001099.t01	516	+	1336	50.1897	97.2669
ADBS01000001	1509122	1509209	VDA_rna123.r01	87	-	225	8.45261	97.1565
ADBS01000001	1761449	1762178	VDA_002449.t01	729	+	1885	70.8141	97.1387
ADBS01000001	2813024	2813951	VDA_003204.t01	927	+	2394	89.9358	97.0181
ADBS01000001	2518811	2519057	VDA_002993.t01	246	+	635	23.8552	96.9722
ADBS01000001	765086	766391	VDA_001730.t01	1305	-	3361	126.263	96.7535
ADBS01000001	453213	453915	VDA_001506.t01	702	-	1807	67.8839	96.7007
ADBS01000001	2013516	2014650	VDA_002645.t01	1134	+	2917	109.583	96.6344
ADBS01000002	928351	928909	VDA_000891.t01	558	-	1434	53.8713	96.5436
ADBS01000001	186501	187569	VDA_001318.t01	1068	+	2743	103.047	96.4857
ADBS01000001	1967200	1969186	VDA_002609.t01	1986	-	5100	191.593	96.4716
ADBS01000001	764082	764991	VDA_001729.t01	909	+	2333	87.6442	96.4183
ADBS01000001	1965948	1967187	VDA_002608.t01	1239	-	3177	119.351	96.3284
ADBS01000001	2043602	2044364	VDA_002671.t01	762	-	1953	73.3687	96.2844
ADBS01000001	674529	676086	VDA_001677.t01	1557	-	3982	149.592	96.0774
ADBS01000002	203246	204596	VDA_000423.t01	1350	-	3443	129.344	95.8102
ADBS01000001	377664	377970	VDA_001454.t01	306	+	780	29.3024	95.7595
ADBS01000002	1101253	1102120	VDA_001024.t01	867	-	2197	82.5351	95.1962
ADBS01000001	270430	273910	VDA_001373.t01	3480	+	8817	331.23	95.181
ADBS01000002	470523	471516	VDA_000574.t01	993	-	2515	94.4814	95.1475
ADBS01000001	17212	17950	VDA_001186.t01	738	-	1867	70.1379	95.0378
ADBS01000001	99	1482	VDA_001172.t01	1383	+	3480	130.734	94.5291
ADBS01000002	417725	419039	VDA_000537.t01	1314	+	3304	124.122	94.4611
ADBS01000001	3033934	3034675	VDA_003377.t01	741	-	1857	69.7622	94.1461
ADBS01000002	656582	657473	VDA_000711.t01	891	+	2225	83.587	93.8125
ADBS01000001	1338631	1339360	VDA_002139.t01	729	+	1816	68.222	93.583
ADBS01000001	1946399	1946786	VDA_002594.t01	387	-	963	36.1772	93.4811
ADBS01000001	3233475	3233607	VDA_003544.t01	132	+	328	12.322	93.3487
ADBS01000001	2239802	2240804	VDA_002807.t01	1002	-	2487	93.4296	93.2431
ADBS01000001	983483	984170	VDA_001893.t01	687	-	1704	64.0145	93.1797
ADBS01000001	79785	80349	VDA_001234.t01	564	-	1397	52.4813	93.052
ADBS01000002	1205966	1206983	VDA_001109.t01	1017	+	2513	94.4063	92.8282
ADBS01000001	599888	601151	VDA_001618.t01	1263	-	3120	117.21	92.8025
ADBS01000002	160326	161622	VDA_000395.t01	1296	-	3200	120.215	92.7585
ADBS01000002	498781	500434	VDA_000594.t01	1653	+	4079	153.236	92.7021
ADBS01000001	2564	3908	VDA_001174.t01	1344	+	3316	124.573	92.6881
ADBS01000001	506637	507240	VDA_001545.t01	603	+	1485	55.7873	92.5162
ADBS01000001	1781906	1783142	VDA_002465.t01	1236	+	3027	113.716	92.0031
ADBS01000001	1306286	1307108	VDA_002113.t01	822	-	2010	75.51	91.8613
ADBS01000001	1886784	1887438	VDA_002546.t01	654	-	1598	60.0323	91.7926
ADBS01000001	1171543	1172266	VDA_002017.t01	723	+	1766	66.3436	91.7616
ADBS01000001	2515134	2515755	VDA_002990.t01	621	-	1516	56.9518	91.7099
ADBS01000001	121446	122772	VDA_001268.t01	1326	+	3236	121.567	91.6798
ADBS01000001	2901518	2903006	VDA_003263.t01	1488	+	3629	136.331	91.6205
ADBS01000001	868353	869073	VDA_001806.t01	720	+	1753	65.8553	91.4656
ADBS01000001	434847	435936	VDA_001493.t01	1089	+	2650	99.553	91.4169
ADBS01000002	208589	209846	VDA_000426.t01	1257	+	3041	114.242	90.8845
ADBS01000001	98030	98504	VDA_001248.t01	474	+	1144	42.9768	90.6684
ADBS01000001	1969443	1969632	VDA_002610.t01	189	+	456	17.1306	90.6383
ADBS01000001	851359	852166	VDA_001793.t01	807	+	1947	73.1433	90.636
ADBS01000001	105374	106346	VDA_001254.t01	972	-	2345	88.095	90.6327
ADBS01000001	1661056	1661932	VDA_002376.t01	876	-	2113	79.3794	90.6158
ADBS01000001	536401	536839	VDA_001570.t01	438	+	1056	39.6709	90.5729
ADBS01000001	2750832	2751144	VDA_003158.t01	312	+	751	28.2129	90.4261
ADBS01000002	664250	665000	VDA_000717.t01	750	+	1803	67.7336	90.3115
ADBS01000002	291231	291495	VDA_000446.t01	264	+	634	23.8176	90.2181
ADBS01000001	359887	360979	VDA_001440.t01	1092	-	2619	98.3884	90.0993
ADBS01000001	202933	204334	VDA_001327.t01	1401	-	3352	125.925	89.8823
ADBS01000001	2033883	2035008	VDA_002662.t01	1125	+	2688	100.981	89.7605
ADBS01000001	2046158	2047628	VDA_002674.t01	1470	+	3502	131.56	89.4968
ADBS01000001	134838	137535	VDA_001280.t01	2697	-	6413	240.918	89.3282
ADBS01000001	2727064	2728438	VDA_003141.t01	1374	-	3264	122.619	89.2425
ADBS01000001	1690583	1691522	VDA_002400.t01	939	-	2228	83.6997	89.137
ADBS01000001	1652078	1652789	VDA_002371.t01	711	+	1685	63.3007	89.0305
ADBS01000001	1432798	1433935	VDA_002210.t01	1137	+	2691	101.093	88.9123
ADBS01000002	165514	167683	VDA_000400.t01	2169	+	5120	192.344	88.6786
ADBS01000001	79363	79789	VDA_001233.t01	426	-	1005	37.755	88.6268
ADBS01000001	2554011	2554212	VDA_003016.t01	201	+	474	17.8068	88.5912
ADBS01000001	2515776	2517132	VDA_002991.t01	1356	-	3194	119.99	88.4879
ADBS01000001	3901	5206	VDA_001175.t01	1305	+	3059	114.918	88.0598
ADBS01000001	2590136	2592017	VDA_003044.t01	1881	+	4409	165.634	88.0562
ADBS01000001	3191775	3193245	VDA_003507.t01	1470	+	3444	129.381	88.0145
ADBS01000001	3012003	3012774	VDA_003355.t01	771	+	1806	67.8463	87.9978
ADBS01000001	268559	269702	VDA_001371.t01	1143	+	2676	100.53	87.9525
ADBS01000001	1604111	1604672	VDA_002342.t01	561	+	1313	49.3257	87.9246
ADBS01000001	866958	868128	VDA_001805.t01	1170	+	2736	102.784	87.8494
ADBS01000001	1739308	1740352	VDA_002431.t01	1044	-	2437	91.5512	87.6927
ADBS01000001	531425	533303	VDA_001566.t01	1878	-	4383	164.657	87.6767
ADBS01000001	2770522	2770648	VDA_003175.t01	126	-	294	11.0447	87.6567
ADBS01000001	2822947	2823937	VDA_003213.t01	990	+	2306	86.6299	87.5049
ADBS01000002	1244253	1245228	VDA_001137.t01	975	+	2267	85.1648	87.3485
ADBS01000001	414844	415684	VDA_001480.t01	840	-	1951	73.2936	87.2542
ADBS01000001	595802	596696	VDA_001613.t01	894	+	2075	77.9519	87.1945
ADBS01000002	873788	874436	VDA_000868.t01	648	-	1501	56.3883	87.019
ADBS01000001	1604676	1605645	VDA_002343.t01	969	+	2244	84.3007	86.9977
ADBS01000001	324847	325423	VDA_001410.t01	576	-	1333	50.077	86.9393
ADBS01000001	1442438	1442642	VDA_002218.t01	204	-	472	17.7317	86.9201
ADBS01000001	3044856	3045861	VDA_003388.t01	1005	-	2325	87.3437	86.9091
ADBS01000001	72605	73766	VDA_001226.t01	1161	-	2680	100.68	86.7184
ADBS01000002	591142	592162	VDA_000664.t01	1020	-	2354	88.4331	86.6991
ADBS01000001	2807477	2808035	VDA_003200.t01	558	-	1285	48.2738	86.5122
ADBS01000001	802335	804735	VDA_001759.t01	2400	-	5520	207.371	86.4045
ADBS01000001	1508448	1508535	VDA_rna117.r01	87	-	200	7.51343	86.3613
ADBS01000001	650818	651430	VDA_001657.t01	612	+	1406	52.8194	86.3063
ADBS01000001	1830044	1830803	VDA_002505.t01	759	-	1729	64.9536	85.5779
ADBS01000001	671369	671528	VDA_001672.t01	159	-	362	13.5993	85.5303
ADBS01000002	447226	447805	VDA_000556.t01	579	-	1317	49.476	85.4507
ADBS01000001	3010948	3012004	VDA_003354.t01	1056	+	2398	90.0861	85.3088
ADBS01000001	692128	692908	VDA_001693.t01	780	+	1766	66.3436	85.0559
ADBS01000001	2277677	2278631	VDA_002828.t01	954	-	2157	81.0324	84.9396
ADBS01000001	2955985	2956855	VDA_003305.t01	870	+	1958	73.5565	84.5477
ADBS01000001	648016	650686	VDA_001656.t01	2670	+	5994	225.178	84.3362
ADBS01000001	1801717	1802620	VDA_002483.t01	903	-	2021	75.9233	84.0789
ADBS01000001	1433938	1435642	VDA_002211.t01	1704	+	3813	143.244	84.0632
ADBS01000002	1054136	1055078	VDA_000987.t01	942	-	2105	79.0789	83.9479
ADBS01000001	846024	846165	VDA_001790.t01	141	+	315	11.8337	83.9267
ADBS01000001	2340458	2341232	VDA_002873.t01	774	-	1728	64.9161	83.8709
ADBS01000001	2652655	2653447	VDA_003090.t01	792	-	1760	66.1182	83.4826
ADBS01000001	543251	544841	VDA_001576.t01	1590	-	3531	132.65	83.4275
ADBS01000001	3018309	3019497	VDA_003361.t01	1188	-	2626	98.6514	83.0399
ADBS01000001	3019505	3020456	VDA_003362.t01	951	-	2102	78.9662	83.0349
ADBS01000001	34419	36339	VDA_001198.t01	1920	-	4243	159.398	83.0195
ADBS01000001	3177188	3178904	VDA_003497.t01	1716	+	3781	142.041	82.7748
ADBS01000004	62293	63106	VDA_000121.t01	813	-	1790	67.2452	82.7125
ADBS01000001	744770	746876	VDA_001719.t01	2106	+	4630	173.936	82.5907
ADBS01000001	2270986	2272084	VDA_002823.t01	1098	-	2411	90.5745	82.4904
ADBS01000001	348147	349701	VDA_001433.t01	1554	-	3411	128.142	82.4592
ADBS01000001	1304124	1305357	VDA_002111.t01	1233	-	2704	101.582	82.3858
ADBS01000001	583275	584583	VDA_001604.t01	1308	-	2868	107.743	82.3721
ADBS01000001	1235966	1236812	VDA_002068.t01	846	-	1854	69.6495	82.3281
ADBS01000001	3076136	3076979	VDA_003411.t01	843	+	1847	69.3866	82.3091
ADBS01000001	1811237	1811564	VDA_002491.t01	327	+	716	26.8981	82.2572
ADBS01000001	1024100	1025111	VDA_001920.t01	1011	-	2212	83.0986	82.1944
ADBS01000001	68108	68184	VDA_rna028.r01	76	-	166	6.23615	82.0546
ADBS01000001	85325	87338	VDA_001239.t01	2013	+	4392	164.995	81.9647
ADBS01000002	1239837	1241838	VDA_001135.t01	2001	-	4363	163.906	81.9118
ADBS01000001	18017	18620	VDA_001187.t01	603	-	1313	49.3257	81.8005
ADBS01000001	2416421	2417522	VDA_002918.t01	1101	-	2397	90.0485	81.7879
ADBS01000001	662777	663863	VDA_001665.t01	1086	+	2362	88.7337	81.7069
ADBS01000001	1814597	1815947	VDA_002494.t01	1350	-	2932	110.147	81.5903
ADBS01000002	1015899	1016016	VDA_000952.t01	117	-	254	9.54206	81.5561
ADBS01000001	2900209	2900286	VDA_rna209.r01	77	+	167	6.27372	81.4769
ADBS01000004	41430	42408	VDA_000112.t01	978	+	2115	79.4546	81.2419
ADBS01000002	1102335	1102494	VDA_001025.t01	159	-	343	12.8855	81.0411
ADBS01000001	2386494	2387514	VDA_002903.t01	1020	+	2195	82.4599	80.8431
ADBS01000001	2626100	2627279	VDA_003069.t01	1179	-	2537	95.3079	80.8379
ADBS01000001	137903	138143	VDA_001281.t01	240	+	515	19.3471	80.6129
ADBS01000001	507327	508230	VDA_001546.t01	903	+	1937	72.7676	80.5843
ADBS01000002	878826	879618	VDA_000873.t01	792	+	1698	63.7891	80.5417
ADBS01000001	2759252	2760026	VDA_003165.t01	774	-	1656	62.2112	80.3763
ADBS01000002	1068693	1069323	VDA_000998.t01	630	+	1345	50.5278	80.2029
ADBS01000001	509609	509686	VDA_rna101.r01	77	+	164	6.16102	80.0132
ADBS01000002	707900	709607	VDA_000754.t01	1707	-	3635	136.557	79.9981
ADBS01000001	849806	850985	VDA_001792.t01	1179	+	2509	94.256	79.9457
ADBS01000001	337012	337882	VDA_001423.t01	870	-	1851	69.5368	79.9274
ADBS01000001	2494661	2495387	VDA_002972.t01	726	+	1542	57.9286	79.7914
ADBS01000001	2746868	2747789	VDA_003153.t01	921	-	1949	73.2184	79.4988
ADBS01000001	2517369	2518380	VDA_002992.t01	1011	+	2138	80.3186	79.4447
ADBS01000002	1251226	1251865	VDA_001141.t01	639	+	1351	50.7532	79.4261
ADBS01000001	1424640	1426290	VDA_002205.t01	1650	+	3488	131.034	79.4147
ADBS01000001	5321	6257	VDA_001176.t01	936	+	1974	74.1576	79.2282
ADBS01000001	1852917	1853892	VDA_002521.t01	975	-	2052	77.0878	79.0644
ADBS01000001	939233	939923	VDA_001860.t01	690	+	1452	54.5475	79.0544
ADBS01000001	494957	495743	VDA_001536.t01	786	+	1647	61.8731	78.719
ADBS01000002	753281	754799	VDA_000783.t01	1518	-	3178	119.388	78.6485
ADBS01000001	2006016	2006136	VDA_002641.t01	120	-	251	9.42936	78.578
ADBS01000001	98547	99735	VDA_001249.t01	1188	+	2484	93.3169	78.5495
ADBS01000001	173920	174532	VDA_001305.t01	612	+	1279	48.0484	78.5105
ADBS01000002	658357	659845	VDA_000712.t01	1488	+	3094	116.233	78.1135
ADBS01000001	1631118	1632372	VDA_002358.t01	1254	+	2606	97.9001	78.0702
ADBS01000002	782898	783840	VDA_000806.t01	942	+	1956	73.4814	78.0057
ADBS01000001	3092401	3094330	VDA_003426.t01	1929	-	3995	150.081	77.8024
ADBS01000002	343831	345016	VDA_000483.t01	1185	+	2453	92.1523	77.7656
ADBS01000001	2747785	2748508	VDA_003154.t01	723	-	1496	56.2005	77.7324
ADBS01000001	174834	175086	VDA_001306.t01	252	+	521	19.5725	77.6686
ADBS01000001	1798530	1799679	VDA_002481.t01	1149	-	2375	89.222	77.6519
ADBS01000001	1172394	1173306	VDA_002018.t01	912	+	1881	70.6639	77.4823
ADBS01000001	1523643	1523892	VDA_002282.t01	249	+	512	19.2344	77.2466
ADBS01000001	3000973	3002197	VDA_003343.t01	1224	-	2516	94.519	77.2214
ADBS01000001	2377946	2378552	VDA_002896.t01	606	-	1245	46.7711	77.1801
ADBS01000001	1916220	1916790	VDA_002566.t01	570	+	1171	43.9912	77.1775
ADBS01000001	452378	453197	VDA_001505.t01	819	-	1678	63.0377	76.9691
ADBS01000001	1846236	1847451	VDA_002517.t01	1215	+	2485	93.3544	76.8349
ADBS01000001	1790571	1791192	VDA_002473.t01	621	+	1270	47.7103	76.8282
ADBS01000001	691064	692027	VDA_001692.t01	963	+	1967	73.8946	76.7338
ADBS01000001	3200187	3201531	VDA_003512.t01	1344	+	2744	103.084	76.6996
ADBS01000001	1756051	1756615	VDA_002444.t01	564	-	1150	43.2022	76.5997
ADBS01000001	269707	270313	VDA_001372.t01	606	+	1227	46.0949	76.0642
ADBS01000001	16360	16768	VDA_001184.t01	408	-	826	31.0305	76.0551
ADBS01000001	339000	340962	VDA_001425.t01	1962	-	3964	148.916	75.9002
ADBS01000001	2235061	2236450	VDA_002804.t01	1389	-	2806	105.413	75.8916
ADBS01000001	2042648	2043593	VDA_002670.t01	945	-	1909	71.7157	75.8897
ADBS01000001	1771732	1772371	VDA_002457.t01	639	+	1290	48.4617	75.8398
ADBS01000001	2712823	2712997	VDA_003129.t01	174	-	351	13.1861	75.7821
ADBS01000001	594966	595632	VDA_001612.t01	666	-	1343	50.4527	75.7548
ADBS01000001	2005426	2006002	VDA_002640.t01	576	-	1161	43.6155	75.7213
ADBS01000001	2840835	2842395	VDA_003224.t01	1560	+	3144	118.111	75.7123
ADBS01000001	689424	690438	VDA_001690.t01	1014	+	2035	76.4492	75.3937
ADBS01000001	341946	342975	VDA_001428.t01	1029	-	2063	77.5011	75.3169
ADBS01000002	302302	303172	VDA_000455.t01	870	+	1744	65.5171	75.3071
ADBS01000001	1927014	1927746	VDA_002576.t01	732	-	1467	55.111	75.2883
ADBS01000002	127054	127609	VDA_000368.t01	555	-	1111	41.7371	75.202
ADBS01000001	485083	486250	VDA_001531.t01	1167	+	2332	87.6066	75.07
ADBS01000001	3007689	3008823	VDA_003351.t01	1134	-	2262	84.9769	74.9356
ADBS01000001	910011	911262	VDA_001839.t01	1251	+	2494	93.6925	74.8941
ADBS01000002	1178905	1180126	VDA_001087.t01	1221	+	2430	91.2882	74.7651
ADBS01000002	663204	664254	VDA_000716.t01	1050	+	2078	78.0646	74.3472
ADBS01000001	1948350	1950153	VDA_002596.t01	1803	-	3566	133.965	74.3009
ADBS01000002	912507	913902	VDA_000880.t01	1395	+	2754	103.46	74.1649
ADBS01000002	691353	692265	VDA_000742.t01	912	+	1798	67.5458	74.0634
ADBS01000002	500462	501920	VDA_000595.t01	1458	+	2874	107.968	74.0522
ADBS01000001	3043826	3044657	VDA_003387.t01	831	-	1636	61.4599	73.959
ADBS01000001	1399128	1399446	VDA_002185.t01	318	+	626	23.517	73.953
ADBS01000001	734722	736981	VDA_001714.t01	2259	+	4442	166.873	73.8705
ADBS01000001	537350	538202	VDA_001571.t01	852	+	1675	62.925	73.8557
ADBS01000001	2311313	2312873	VDA_002851.t01	1560	-	3062	115.031	73.7376
ADBS01000001	1849692	1851363	VDA_002519.t01	1671	+	3279	123.183	73.718
ADBS01000001	1243396	1244518	VDA_002074.t01	1122	-	2201	82.6853	73.6946
ADBS01000002	855785	857282	VDA_000856.t01	1497	-	2931	110.109	73.5534
ADBS01000001	2731208	2731826	VDA_003145.t01	618	-	1206	45.306	73.3107
ADBS01000001	1507996	1508070	VDA_rna113.r01	74	-	144	5.40967	73.1037
ADBS01000001	2065829	2066045	VDA_002687.t01	216	-	420	15.7782	73.0473
ADBS01000001	2600187	2601210	VDA_003053.t01	1023	+	1989	74.7211	73.0412
ADBS01000001	1791533	1792112	VDA_002474.t01	579	-	1124	42.2255	72.9283
ADBS01000001	3211445	3212258	VDA_003523.t01	813	+	1576	59.2059	72.8239
ADBS01000001	169230	172077	VDA_001303.t01	2847	+	5518	207.296	72.812
ADBS01000002	592319	592475	VDA_000665.t01	156	-	302	11.3453	72.7262
ADBS01000001	3175172	3176021	VDA_003495.t01	849	+	1643	61.7229	72.7007
ADBS01000001	1510100	1510697	VDA_002272.t01	597	-	1151	43.2398	72.4285
ADBS01000001	1946800	1947844	VDA_002595.t01	1044	-	2008	75.4349	72.2556
ADBS01000001	473450	474341	VDA_001524.t01	891	+	1706	64.0896	71.93
ADBS01000001	975981	977013	VDA_001887.t01	1032	+	1974	74.1576	71.8581
ADBS01000001	488978	492971	VDA_001534.t01	3993	+	7619	286.224	71.6815
ADBS01000001	129553	129766	VDA_001273.t01	213	+	405	15.2147	71.4305
ADBS01000001	1313057	1313312	VDA_002119.t01	255	-	484	18.1825	71.304
ADBS01000001	2814139	2815516	VDA_003205.t01	1377	+	2602	97.7498	70.9875
ADBS01000002	428671	428836	VDA_000544.t01	165	+	311	11.6834	70.8084
ADBS01000002	670792	671173	VDA_000722.t01	381	+	718	26.9732	70.7959
ADBS01000001	1916776	1917490	VDA_002567.t01	714	+	1341	50.3776	70.5568
ADBS01000002	199364	200156	VDA_000420.t01	792	-	1483	55.7121	70.3436
ADBS01000002	1174469	1175246	VDA_001083.t01	777	-	1451	54.51	70.1544
ADBS01000002	635440	636184	VDA_000693.t01	744	+	1386	52.0681	69.984
ADBS01000001	422576	422661	VDA_rna100.r01	85	-	158	5.93561	69.8307
ADBS01000002	93734	95015	VDA_000342.t01	1281	+	2380	89.4099	69.7969
ADBS01000002	605815	606142	VDA_000674.t01	327	-	607	22.8033	69.7348
ADBS01000002	1100113	1101241	VDA_001023.t01	1128	-	2088	78.4403	69.5392
ADBS01000001	3089659	3089941	VDA_003423.t01	282	+	522	19.6101	69.5392
ADBS01000001	2272763	2273171	VDA_002824.t01	408	-	755	28.3632	69.5177
ADBS01000002	862719	864063	VDA_000861.t01	1344	+	2486	93.392	69.4881
ADBS01000001	641125	642847	VDA_001652.t01	1722	-	3182	119.539	69.4185
ADBS01000001	1293936	1294878	VDA_002103.t01	942	+	1740	65.3669	69.3916
ADBS01000001	681299	681896	VDA_001680.t01	597	-	1102	41.399	69.3451
ADBS01000001	3212286	3213069	VDA_003524.t01	783	+	1445	54.2846	69.3289
ADBS01000001	1859667	1861764	VDA_002528.t01	2097	-	3869	145.347	69.3121
ADBS01000001	2290292	2291129	VDA_002837.t01	837	-	1542	57.9286	69.2098
ADBS01000002	1237464	1239735	VDA_001134.t01	2271	-	4168	156.58	68.9476
ADBS01000002	456506	456755	VDA_000564.t01	249	+	456	17.1306	68.7977
ADBS01000001	2873283	2874534	VDA_003251.t01	1251	-	2290	86.0288	68.768
ADBS01000001	984198	986349	VDA_001894.t01	2151	-	3937	147.902	68.7596
ADBS01000001	3074520	3076029	VDA_003410.t01	1509	+	2761	103.723	68.7362
ADBS01000001	2706413	2706821	VDA_003124.t01	408	+	746	28.0251	68.689
ADBS01000001	955568	956366	VDA_001874.t01	798	+	1459	54.8105	68.6848
ADBS01000001	2992936	2993647	VDA_003334.t01	711	-	1296	48.6871	68.4769
ADBS01000001	665591	667712	VDA_001668.t01	2121	+	3865	145.197	68.4569
ADBS01000001	2458855	2460499	VDA_002947.t01	1644	-	2990	112.326	68.3247
ADBS01000001	651536	652880	VDA_001658.t01	1344	+	2440	91.6639	68.2023
ADBS01000001	3171058	3172510	VDA_003492.t01	1452	+	2632	98.8768	68.097
ADBS01000002	128844	129162	VDA_000370.t01	318	+	576	21.6387	68.0462
ADBS01000002	797579	809540	VDA_000817.t01	11961	-	21642	813.029	67.9733
ADBS01000001	526405	528088	VDA_001562.t01	1683	+	3037	114.092	67.7906
ADBS01000001	1272204	1272447	VDA_002089.t01	243	+	438	16.4544	67.7137
ADBS01000001	2302853	2303993	VDA_002846.t01	1140	-	2054	77.163	67.6868
ADBS01000002	580545	581088	VDA_000655.t01	543	+	974	36.5904	67.3857
ADBS01000001	3224018	3224756	VDA_003536.t01	738	+	1323	49.7014	67.346
ADBS01000001	378868	378945	VDA_rna090.r01	77	-	138	5.18427	67.3282
ADBS01000001	1192850	1194272	VDA_002034.t01	1422	-	2541	95.4582	67.1295
ADBS01000001	1784063	1784960	VDA_002466.t01	897	+	1595	59.9196	66.8
ADBS01000002	754788	756006	VDA_000784.t01	1218	-	2165	81.3329	66.7758
ADBS01000002	1217899	1218823	VDA_001118.t01	924	+	1642	61.6853	66.759
ADBS01000001	1170524	1170644	VDA_002015.t01	120	-	213	8.00181	66.6817
ADBS01000001	204345	205305	VDA_001328.t01	960	-	1701	63.9018	66.5643
ADBS01000002	768012	770088	VDA_000794.t01	2076	-	3678	138.172	66.5569
ADBS01000002	1062927	1063485	VDA_000993.t01	558	+	986	37.0412	66.3821
ADBS01000001	993651	995058	VDA_001900.t01	1407	-	2485	93.3544	66.35
ADBS01000001	301668	303219	VDA_001394.t01	1551	-	2738	102.859	66.3178
ADBS01000001	2128170	2128860	VDA_002737.t01	690	-	1218	45.7568	66.3142
ADBS01000001	2270024	2270471	VDA_002822.t01	447	-	789	29.6405	66.3098
ADBS01000001	1788413	1789040	VDA_002470.t01	627	+	1100	41.3239	65.9073
ADBS01000001	2952922	2953093	VDA_003301.t01	171	-	300	11.2702	65.9073
ADBS01000001	397817	398645	VDA_001468.t01	828	-	1452	54.5475	65.8787
ADBS01000001	3051318	3052524	VDA_003393.t01	1206	+	2114	79.417	65.8516
ADBS01000001	894873	896220	VDA_001828.t01	1347	-	2358	88.5834	65.7635
ADBS01000002	666729	667395	VDA_000719.t01	666	-	1165	43.7658	65.7143
ADBS01000001	300960	301653	VDA_001393.t01	693	-	1209	45.4187	65.5393
ADBS01000001	1953025	1953553	VDA_002599.t01	528	-	921	34.5994	65.5291
ADBS01000001	3191185	3191767	VDA_003506.t01	582	+	1015	38.1307	65.5166
ADBS01000001	1578960	1579776	VDA_002326.t01	816	+	1422	53.4205	65.4663
ADBS01000002	291922	292831	VDA_000447.t01	909	-	1583	59.4688	65.4223
ADBS01000001	431302	432157	VDA_001491.t01	855	+	1487	55.8624	65.3361
ADBS01000001	3233609	3235340	VDA_003545.t01	1731	+	3002	112.777	65.1512
ADBS01000001	209825	210719	VDA_001333.t01	894	-	1549	58.1916	65.0912
ADBS01000002	661097	661769	VDA_000714.t01	672	-	1163	43.6906	65.0158
ADBS01000001	76883	77918	VDA_001231.t01	1035	+	1788	67.1701	64.8987
ADBS01000002	21091	22114	VDA_000290.t01	1023	+	1767	66.3812	64.8888
ADBS01000001	2966129	2968580	VDA_003314.t01	2451	-	4230	158.909	64.8344
ADBS01000001	99737	100943	VDA_001250.t01	1206	+	2076	77.9895	64.6679
ADBS01000001	2958798	2959644	VDA_003308.t01	846	+	1455	54.6602	64.6102
ADBS01000002	159022	159217	VDA_000394.t01	195	+	335	12.585	64.5385
ADBS01000002	153953	154568	VDA_000390.t01	615	+	1056	39.6709	64.5056
ADBS01000001	1970705	1971839	VDA_002612.t01	1134	-	1946	73.1057	64.4671
ADBS01000001	642839	644621	VDA_001653.t01	1782	-	3053	114.693	64.3617
ADBS01000001	2424904	2427331	VDA_002923.t01	2427	-	4154	156.054	64.2991
ADBS01000001	2240995	2241610	VDA_002808.t01	615	+	1052	39.5207	64.2612
ADBS01000001	304089	304881	VDA_001396.t01	792	+	1351	50.7532	64.0824
ADBS01000001	2344486	2345146	VDA_002877.t01	660	-	1125	42.2631	64.035
ADBS01000001	978951	980091	VDA_001890.t01	1140	+	1942	72.9554	63.996
ADBS01000001	1669997	1670759	VDA_002382.t01	762	+	1295	48.6495	63.8445
ADBS01000001	2336412	2337594	VDA_002870.t01	1182	-	2008	75.4349	63.8197
ADBS01000001	2667945	2668021	VDA_rna181.r01	76	-	129	4.84617	63.7653
ADBS01000002	1251886	1252597	VDA_001142.t01	711	-	1205	45.2684	63.6687
ADBS01000001	1601944	1603339	VDA_002341.t01	1395	+	2364	88.8088	63.6622
ADBS01000002	722608	723490	VDA_000762.t01	882	+	1493	56.0878	63.5916
ADBS01000001	1766709	1767243	VDA_002454.t01	534	+	901	33.848	63.3858
ADBS01000002	814386	814887	VDA_000822.t01	501	+	845	31.7443	63.3618
ADBS01000001	792872	795968	VDA_001752.t01	3096	+	5209	195.687	63.2065
ADBS01000001	188770	189943	VDA_001320.t01	1173	-	1973	74.12	63.1884
ADBS01000001	1952198	1953014	VDA_002598.t01	816	-	1367	51.3543	62.9342
ADBS01000001	2685618	2686440	VDA_003106.t01	822	-	1376	51.6924	62.8862
ADBS01000001	1043525	1044398	VDA_001936.t01	873	+	1460	54.8481	62.8271
ADBS01000001	300100	300964	VDA_001392.t01	864	+	1440	54.0967	62.612
ADBS01000002	151513	152500	VDA_000388.t01	987	-	1643	61.7229	62.5358
ADBS01000001	159494	160727	VDA_001298.t01	1233	+	2049	76.9751	62.4291
ADBS01000001	672567	673371	VDA_001674.t01	804	-	1336	50.1897	62.4251
ADBS01000001	3227799	3228687	VDA_003540.t01	888	+	1475	55.4116	62.4004
ADBS01000001	2964637	2965180	VDA_003312.t01	543	+	901	33.848	62.3352
ADBS01000001	1462173	1463382	VDA_002235.t01	1209	+	2006	75.3597	62.3323
ADBS01000001	827352	828027	VDA_001776.t01	675	+	1117	41.9625	62.1667
ADBS01000001	1156856	1160693	VDA_002008.t01	3837	+	6344	238.326	62.1126
ADBS01000001	2593202	2594174	VDA_003046.t01	972	-	1607	60.3704	62.1095
ADBS01000001	1514570	1516268	VDA_002276.t01	1698	+	2807	105.451	62.1031
ADBS01000001	1078431	1079721	VDA_001960.t01	1290	+	2132	80.0932	62.0878
ADBS01000001	540679	541624	VDA_001574.t01	945	-	1554	58.3794	61.7771
ADBS01000001	2186506	2187388	VDA_002774.t01	882	+	1449	54.4348	61.7175
ADBS01000001	1382648	1383347	VDA_002173.t01	699	+	1147	43.0895	61.6446
ADBS01000002	834270	834420	VDA_000841.t01	150	-	246	9.24152	61.6102
ADBS01000002	861334	862720	VDA_000860.t01	1386	+	2272	85.3526	61.582
ADBS01000002	1045572	1046409	VDA_000979.t01	837	+	1371	51.5046	61.5348
ADBS01000001	938032	939241	VDA_001859.t01	1209	+	1978	74.3079	61.4623
ADBS01000001	421852	421937	VDA_rna096.r01	85	-	139	5.22184	61.4334
ADBS01000001	2645418	2646111	VDA_003083.t01	693	-	1131	42.4885	61.3109
ADBS01000001	1694733	1696197	VDA_002403.t01	1464	+	2388	89.7104	61.2776
ADBS01000002	1258592	1260089	VDA_001146.t01	1497	+	2437	91.5512	61.1564
ADBS01000001	3091254	3092250	VDA_003425.t01	996	-	1620	60.8588	61.1032
ADBS01000002	922191	923130	VDA_000887.t01	939	-	1526	57.3275	61.0517
ADBS01000001	1842552	1843980	VDA_002514.t01	1428	-	2318	87.0807	60.9809
ADBS01000001	565251	566091	VDA_001591.t01	840	-	1362	51.1665	60.9125
ADBS01000001	2385206	2386295	VDA_002902.t01	1089	+	1763	66.2309	60.8181
ADBS01000002	380173	380440	VDA_000506.t01	267	-	430	16.1539	60.5014
ADBS01000001	450165	452379	VDA_001504.t01	2214	-	3565	133.927	60.491
ADBS01000001	1927971	1928640	VDA_002577.t01	669	-	1077	40.4598	60.4781
ADBS01000001	133687	134689	VDA_001279.t01	1002	+	1613	60.5958	60.4749
ADBS01000001	688621	689431	VDA_001689.t01	810	+	1303	48.95	60.4321
ADBS01000001	1186719	1187400	VDA_002027.t01	681	+	1095	41.1361	60.4054
ADBS01000001	1834562	1835324	VDA_002509.t01	762	+	1225	46.0198	60.3934
ADBS01000001	306121	307357	VDA_001398.t01	1236	+	1984	74.5333	60.302
ADBS01000002	930099	931155	VDA_000893.t01	1056	-	1694	63.6388	60.264
ADBS01000001	1314423	1315461	VDA_002121.t01	1038	-	1663	62.4742	60.1871
ADBS01000001	248737	249778	VDA_001354.t01	1041	-	1665	62.5493	60.0858
ADBS01000002	689128	689536	VDA_000739.t01	408	-	651	24.4562	59.9417
ADBS01000001	2478228	2478378	VDA_002960.t01	150	+	239	8.97855	59.857
ADBS01000001	232861	233638	VDA_001346.t01	777	-	1238	46.5082	59.8561
ADBS01000002	494388	495219	VDA_000590.t01	831	+	1324	49.7389	59.8543
ADBS01000001	3004364	3005174	VDA_003347.t01	810	+	1290	48.4617	59.8292
ADBS01000001	1371128	1371722	VDA_002163.t01	594	+	946	35.5385	59.8292
ADBS01000001	2519527	2523280	VDA_002995.t01	3753	-	5976	224.501	59.8192
ADBS01000002	690690	691095	VDA_000741.t01	405	+	644	24.1933	59.7364
ADBS01000001	1907373	1907904	VDA_002561.t01	531	+	844	31.7067	59.7113
ADBS01000001	3172506	3173142	VDA_003493.t01	636	+	1010	37.9428	59.6586
ADBS01000002	22668	23475	VDA_000292.t01	807	+	1280	48.086	59.5861
ADBS01000001	240909	241683	VDA_001351.t01	774	+	1227	46.0949	59.5542
ADBS01000001	1755022	1756033	VDA_002443.t01	1011	-	1598	60.0323	59.3792
ADBS01000002	1002778	1003735	VDA_000942.t01	957	+	1512	56.8016	59.3538
ADBS01000001	1957722	1958805	VDA_002602.t01	1083	-	1709	64.2023	59.2819
ADBS01000001	2930155	2930944	VDA_003286.t01	789	+	1245	46.7711	59.279
ADBS01000001	3064339	3065239	VDA_003402.t01	900	+	1420	53.3454	59.2726
ADBS01000001	1379053	1379767	VDA_002169.t01	714	+	1125	42.2631	59.192
ADBS01000001	3178913	3180131	VDA_003498.t01	1218	+	1917	72.0163	59.1267
ADBS01000002	815545	815671	VDA_000823.t01	126	-	198	7.4383	59.0341
ADBS01000001	68352	68428	VDA_rna030.r01	76	-	119	4.47049	58.8223
ADBS01000001	2111997	2112894	VDA_002725.t01	897	-	1396	52.4438	58.4657
ADBS01000001	175191	176469	VDA_001307.t01	1278	-	1988	74.6835	58.4378
ADBS01000001	1784964	1786260	VDA_002467.t01	1296	+	2014	75.6603	58.3798
ADBS01000002	719767	720136	VDA_000759.t01	369	-	573	21.526	58.336
ADBS01000001	3020627	3021269	VDA_003363.t01	642	+	994	37.3418	58.1647
ADBS01000002	593381	594140	VDA_000667.t01	759	-	1175	44.1414	58.1573
ADBS01000001	697901	698330	VDA_001696.t01	429	+	664	24.9446	58.1459
ADBS01000001	363811	364465	VDA_001444.t01	654	-	1012	38.018	58.1315
ADBS01000001	3005309	3006314	VDA_003348.t01	1005	+	1555	58.417	58.1263
ADBS01000001	1027177	1028017	VDA_001923.t01	840	+	1295	48.6495	57.9161
ADBS01000001	1514016	1514568	VDA_002275.t01	552	+	851	31.9697	57.9161
ADBS01000001	1787343	1788414	VDA_002469.t01	1071	+	1649	61.9483	57.8415
ADBS01000001	869999	870998	VDA_001808.t01	999	-	1538	57.7783	57.8361
ADBS01000001	2804135	2805047	VDA_003196.t01	912	-	1401	52.6316	57.7101
ADBS01000002	1131302	1131674	VDA_001047.t01	372	-	571	21.4509	57.6636
ADBS01000001	539575	540439	VDA_001573.t01	864	-	1324	49.7389	57.5682
ADBS01000002	1051621	1053982	VDA_000986.t01	2361	-	3618	135.918	57.568
ADBS01000001	236976	239253	VDA_001349.t01	2277	-	3485	130.922	57.4974
ADBS01000001	801063	801195	VDA_001757.t01	132	+	202	7.58857	57.4892
ADBS01000002	319458	320133	VDA_000467.t01	675	-	1032	38.7693	57.436
ADBS01000001	933793	937255	VDA_001857.t01	3462	-	5293	198.843	57.4359
ADBS01000002	916495	918430	VDA_000884.t01	1935	+	2954	110.973	57.3506
ADBS01000001	800093	800837	VDA_001756.t01	744	+	1129	42.4133	57.0072
ADBS01000001	942582	943278	VDA_001863.t01	696	-	1056	39.6709	56.9985
ADBS01000002	761292	762294	VDA_000788.t01	1002	+	1520	57.1021	56.9881
ADBS01000001	881126	882668	VDA_001819.t01	1542	+	2331	87.5691	56.7893
ADBS01000001	2910595	2910781	VDA_003269.t01	186	-	281	10.5564	56.7547
ADBS01000001	2483267	2484692	VDA_002964.t01	1425	+	2151	80.807	56.7067
ADBS01000002	679784	680450	VDA_000731.t01	666	+	1005	37.755	56.6892
ADBS01000001	2543018	2543861	VDA_003006.t01	843	-	1272	47.7854	56.685
ADBS01000002	1233075	1233984	VDA_001130.t01	909	-	1365	51.2792	56.4128
ADBS01000001	337882	339004	VDA_001424.t01	1122	-	1675	62.925	56.0829
ADBS01000001	323086	324253	VDA_001409.t01	1167	+	1735	65.179	55.8518
ADBS01000001	1789054	1789792	VDA_002471.t01	738	+	1097	41.2112	55.8417
ADBS01000001	1171108	1171399	VDA_002016.t01	291	+	432	16.229	55.7698
ADBS01000001	508491	509352	VDA_001547.t01	861	-	1278	48.0108	55.7617
ADBS01000001	1558692	1559499	VDA_002309.t01	807	+	1195	44.8928	55.6292
ADBS01000001	1371708	1373493	VDA_002164.t01	1785	+	2638	99.1022	55.5194
ADBS01000002	113947	114145	VDA_000360.t01	198	-	292	10.9696	55.4021
ADBS01000001	82333	83038	VDA_001237.t01	705	-	1038	38.9947	55.3117
ADBS01000001	2805050	2805608	VDA_003197.t01	558	-	820	30.8051	55.2062
ADBS01000001	385564	386230	VDA_001459.t01	666	-	977	36.7031	55.1098
ADBS01000001	1101396	1102317	VDA_001977.t01	921	+	1350	50.7157	55.0659
ADBS01000001	1606014	1607169	VDA_002344.t01	1155	+	1691	63.5261	55.0009
ADBS01000001	1786281	1787328	VDA_002468.t01	1047	+	1532	57.5529	54.9693
ADBS01000001	2484691	2485294	VDA_002965.t01	603	+	879	33.0215	54.7621
ADBS01000001	1969688	1970687	VDA_002611.t01	999	-	1456	54.6978	54.7526
ADBS01000002	711061	711712	VDA_000756.t01	651	-	948	35.6137	54.7061
ADBS01000001	2115859	2116570	VDA_002729.t01	711	-	1031	38.7318	54.475
ADBS01000001	1313496	1314213	VDA_002120.t01	717	-	1039	39.0323	54.4383
ADBS01000002	407112	407799	VDA_000527.t01	687	-	993	37.3042	54.3001
ADBS01000001	2006603	2009066	VDA_002642.t01	2463	-	3552	133.439	54.1773
ADBS01000001	869178	870003	VDA_001807.t01	825	-	1188	44.6298	54.0967
ADBS01000001	1789801	1790575	VDA_002472.t01	774	+	1113	41.8123	54.021
ADBS01000001	2216581	2217157	VDA_002792.t01	576	+	828	31.1056	54.0028
ADBS01000001	2965173	2966037	VDA_003313.t01	864	+	1238	46.5082	53.8289
ADBS01000001	3176017	3177184	VDA_003496.t01	1167	+	1669	62.6996	53.7272
ADBS01000001	1816981	1817731	VDA_002496.t01	750	+	1071	40.2344	53.6459
ADBS01000002	577448	578243	VDA_000652.t01	795	+	1131	42.4885	53.4446
ADBS01000001	1282786	1283962	VDA_002095.t01	1176	-	1669	62.6996	53.316
ADBS01000001	1181363	1182260	VDA_002024.t01	897	-	1273	47.823	53.3144
ADBS01000001	1508686	1508760	VDA_rna119.r01	74	-	105	3.94455	53.3048
ADBS01000002	1070806	1073179	VDA_001001.t01	2373	-	3361	126.263	53.2083
ADBS01000001	2067487	2068618	VDA_002689.t01	1131	+	1597	59.9948	53.0458
ADBS01000002	918432	920553	VDA_000885.t01	2121	+	2992	112.401	52.9943
ADBS01000001	2818883	2819543	VDA_003208.t01	660	-	931	34.975	52.9925
ADBS01000001	535616	535862	VDA_001569.t01	246	+	347	13.0358	52.9911
ADBS01000001	3146385	3150051	VDA_003480.t01	3666	+	5163	193.959	52.9076
ADBS01000002	543577	544462	VDA_000629.t01	885	-	1246	46.8087	52.8912
ADBS01000001	378033	378648	VDA_001455.t01	615	+	865	32.4956	52.8384
ADBS01000001	1643114	1643783	VDA_002365.t01	669	+	940	35.3131	52.785
ADBS01000001	1118272	1119877	VDA_001986.t01	1605	+	2255	84.714	52.7813
ADBS01000001	2332009	2333734	VDA_002866.t01	1725	-	2421	90.9501	52.7247
ADBS01000001	1596097	1596174	VDA_rna129.r01	77	+	108	4.05725	52.6916
ADBS01000001	939922	941167	VDA_001861.t01	1245	+	1743	65.4796	52.594
ADBS01000001	522595	523180	VDA_001559.t01	585	-	818	30.7299	52.5298
ADBS01000001	633398	634046	VDA_001645.t01	648	-	904	33.9607	52.4085
ADBS01000001	872837	874457	VDA_001811.t01	1620	-	2256	84.7515	52.3158
ADBS01000001	103332	104265	VDA_001253.t01	933	-	1299	48.7998	52.3041
ADBS01000001	1028676	1031538	VDA_001925.t01	2862	-	3981	149.555	52.2554
ADBS01000001	1300910	1302392	VDA_002108.t01	1482	+	2061	77.4259	52.2442
ADBS01000001	2243836	2245168	VDA_002811.t01	1332	-	1850	69.4993	52.1766
ADBS01000001	1945256	1946075	VDA_002593.t01	819	-	1137	42.7139	52.1537
ADBS01000002	303966	304518	VDA_000457.t01	552	+	766	28.7765	52.1313
ADBS01000001	528071	528896	VDA_001563.t01	825	+	1144	42.9768	52.0931
ADBS01000001	1154936	1155314	VDA_002006.t01	378	-	524	19.6852	52.0772
ADBS01000002	448484	449765	VDA_000557.t01	1281	-	1775	66.6817	52.0544
ADBS01000001	3030339	3030825	VDA_003373.t01	486	+	673	25.2827	52.022
ADBS01000001	2480573	2482115	VDA_002962.t01	1542	+	2131	80.0556	51.9168
ADBS01000001	3216179	3217295	VDA_003528.t01	1116	-	1541	57.891	51.8737
ADBS01000002	1102603	1103359	VDA_001026.t01	756	-	1042	39.145	51.7791
ADBS01000002	703866	704778	VDA_000750.t01	912	-	1257	47.2219	51.7784
ADBS01000001	698376	698829	VDA_001697.t01	453	+	624	23.4419	51.7482
ADBS01000001	2739826	2741668	VDA_003149.t01	1842	-	2536	95.2703	51.7211
ADBS01000002	688467	688953	VDA_000738.t01	486	-	669	25.1324	51.7128
ADBS01000001	2482142	2483234	VDA_002963.t01	1092	+	1501	56.3883	51.6377
ADBS01000001	2321366	2322173	VDA_002859.t01	807	-	1108	41.6244	51.5792
ADBS01000001	620404	621376	VDA_001635.t01	972	+	1330	49.9643	51.4036
ADBS01000002	1217015	1217303	VDA_001117.t01	288	-	394	14.8015	51.394
ADBS01000001	1055048	1056173	VDA_001945.t01	1125	-	1538	57.7783	51.3585
ADBS01000001	1191675	1191834	VDA_002032.t01	159	-	217	8.15208	51.2709
ADBS01000002	110234	111206	VDA_000356.t01	972	+	1326	49.8141	51.249
ADBS01000001	299090	299167	VDA_rna059.r01	77	+	105	3.94455	51.228
ADBS01000001	2011826	2012453	VDA_002644.t01	627	+	854	32.0824	51.168
ADBS01000001	51679	52603	VDA_001212.t01	924	+	1257	47.2219	51.106
ADBS01000001	870997	871885	VDA_001809.t01	888	-	1207	45.3436	51.0626
ADBS01000001	354784	355945	VDA_001439.t01	1161	+	1576	59.2059	50.9956
ADBS01000001	1804378	1806337	VDA_002486.t01	1959	-	2659	99.8911	50.9909
ADBS01000002	154573	156538	VDA_000391.t01	1965	+	2665	100.117	50.9499
ADBS01000001	2523276	2524998	VDA_002996.t01	1722	-	2330	87.5315	50.8313
ADBS01000001	422033	422118	VDA_rna097.r01	85	-	115	4.32022	50.8262
ADBS01000002	158458	158998	VDA_000393.t01	540	+	729	27.3865	50.7157
ADBS01000001	2375338	2376298	VDA_002893.t01	960	+	1296	48.6871	50.7157
ADBS01000001	1940641	1942747	VDA_002590.t01	2106	-	2843	106.803	50.7139
ADBS01000001	852914	854090	VDA_001794.t01	1176	+	1587	59.6191	50.6965
ADBS01000001	937251	937833	VDA_001858.t01	582	-	785	29.4902	50.6705
ADBS01000001	1956258	1957719	VDA_002601.t01	1461	-	1970	74.0073	50.6553
ADBS01000001	2187580	2189248	VDA_002775.t01	1668	+	2249	84.4886	50.6526
ADBS01000001	2746088	2746841	VDA_003152.t01	753	-	1015	38.1307	50.6384
ADBS01000002	453351	453981	VDA_000561.t01	630	+	846	31.7818	50.4473
ADBS01000001	2018258	2019521	VDA_002649.t01	1263	-	1696	63.7139	50.4465
ADBS01000002	109229	110228	VDA_000355.t01	999	+	1340	50.34	50.3904
ADBS01000001	1490454	1491255	VDA_002257.t01	801	-	1071	40.2344	50.2303
ADBS01000001	1379862	1380153	VDA_002170.t01	291	-	388	14.5761	50.0896
ADBS01000001	2075203	2076550	VDA_002694.t01	1347	+	1793	67.3579	50.0059
ADBS01000002	564840	565395	VDA_000644.t01	555	-	738	27.7246	49.9542
ADBS01000002	317834	319148	VDA_000466.t01	1314	-	1747	65.6299	49.9466
ADBS01000002	1016808	1017852	VDA_000953.t01	1044	+	1388	52.1432	49.9456
ADBS01000001	2990839	2992921	VDA_003333.t01	2082	-	2768	103.986	49.9452
ADBS01000001	1780735	1781629	VDA_002464.t01	894	-	1188	44.6298	49.9215
ADBS01000001	2511389	2512361	VDA_002988.t01	972	+	1291	48.4992	49.8963
ADBS01000001	3008812	3009517	VDA_003352.t01	705	+	936	35.1629	49.8764
ADBS01000001	48367	49408	VDA_001208.t01	1041	+	1381	51.8803	49.837
ADBS01000001	1054000	1054945	VDA_001944.t01	945	-	1253	47.0717	49.8113
ADBS01000001	2803026	2803293	VDA_003194.t01	267	-	354	13.2988	49.8082
ADBS01000001	916985	918014	VDA_001843.t01	1029	-	1363	51.2041	49.761
ADBS01000001	3155117	3157943	VDA_003484.t01	2826	-	3736	140.351	49.6642
ADBS01000001	1508095	1508182	VDA_rna114.r01	87	-	115	4.32022	49.6578
ADBS01000002	176818	177724	VDA_000406.t01	906	+	1195	44.8928	49.5505
ADBS01000001	945346	945895	VDA_001865.t01	549	-	723	27.1611	49.4737
ADBS01000002	538590	539268	VDA_000625.t01	678	-	892	33.5099	49.4247
ADBS01000002	682852	684331	VDA_000734.t01	1479	-	1944	73.0306	49.3784
ADBS01000001	860693	861374	VDA_001799.t01	681	+	894	33.5851	49.3173
ADBS01000002	857465	858809	VDA_000857.t01	1344	-	1754	65.8928	49.0274
ADBS01000001	310363	312070	VDA_001400.t01	1707	+	2226	83.6245	48.9892
ADBS01000001	2711866	2712784	VDA_003128.t01	918	-	1197	44.9679	48.9846
ADBS01000001	2765754	2766990	VDA_003170.t01	1236	-	1606	60.3329	48.813
ADBS01000002	610637	612785	VDA_000678.t01	2148	-	2788	104.737	48.7604
ADBS01000001	2457950	2458853	VDA_002946.t01	903	-	1166	43.8033	48.5087
ADBS01000001	1817742	1818528	VDA_002497.t01	786	+	1014	38.0931	48.4645
ADBS01000002	346353	347085	VDA_000485.t01	732	+	944	35.4634	48.4473
ADBS01000001	1015135	1015765	VDA_001914.t01	630	+	809	30.3918	48.241
ADBS01000001	2299612	2302837	VDA_002845.t01	3225	-	4140	155.528	48.2258
ADBS01000001	2050863	2051850	VDA_002676.t01	987	-	1267	47.5976	48.2245
ADBS01000001	1475653	1475770	VDA_002245.t01	117	+	150	5.63508	48.163
ADBS01000001	2040286	2040904	VDA_002668.t01	618	+	792	29.7532	48.1443
ADBS01000001	1792265	1793903	VDA_002475.t01	1638	-	2099	78.8535	48.1401
ADBS01000001	801186	802179	VDA_001758.t01	993	-	1271	47.7479	48.0845
ADBS01000001	3083420	3084641	VDA_003418.t01	1221	+	1560	58.6048	47.9974
ADBS01000001	3094557	3095139	VDA_003427.t01	582	+	741	27.8373	47.8304
ADBS01000001	2540960	2542928	VDA_003005.t01	1968	+	2505	94.1058	47.818
ADBS01000001	166373	166450	VDA_rna039.r01	77	+	98	3.68158	47.8128
ADBS01000001	842776	843697	VDA_001788.t01	921	+	1168	43.8785	47.6422
ADBS01000001	486416	487601	VDA_001532.t01	1185	+	1501	56.3883	47.5851
ADBS01000001	2229824	2231753	VDA_002801.t01	1929	-	2439	91.6263	47.4994
ADBS01000001	212054	215510	VDA_001335.t01	3456	+	4328	162.591	47.0459
ADBS01000001	1299398	1300445	VDA_002107.t01	1047	-	1311	49.2506	47.0397
ADBS01000001	2273480	2275505	VDA_002825.t01	2025	+	2535	95.2328	47.0285
ADBS01000001	401040	402318	VDA_001471.t01	1278	-	1598	60.0323	46.9737
ADBS01000002	1040486	1042169	VDA_000976.t01	1683	+	2103	79.0038	46.9422
ADBS01000001	2327791	2329108	VDA_002863.t01	1317	-	1644	61.7604	46.8948
ADBS01000001	228106	229327	VDA_001342.t01	1221	-	1522	57.1772	46.8282
ADBS01000002	732148	733627	VDA_000771.t01	1479	-	1839	69.086	46.7113
ADBS01000001	1188855	1189689	VDA_002029.t01	834	-	1037	38.9572	46.7112
ADBS01000001	1903371	1903533	VDA_002557.t01	162	-	201	7.551	46.6111
ADBS01000001	2819708	2820383	VDA_003209.t01	675	-	837	31.4437	46.5833
ADBS01000001	2803299	2804127	VDA_003195.t01	828	-	1023	38.4312	46.4145
ADBS01000001	1319385	1319988	VDA_002125.t01	603	-	744	27.95	46.3515
ADBS01000001	1435654	1436359	VDA_002212.t01	705	+	869	32.6459	46.3062
ADBS01000001	2476558	2477458	VDA_002959.t01	900	-	1106	41.5493	46.1659
ADBS01000001	2435847	2436312	VDA_002930.t01	465	+	571	21.4509	46.1309
ADBS01000001	2066377	2067265	VDA_002688.t01	888	-	1090	40.9482	46.1129
ADBS01000001	77929	79036	VDA_001232.t01	1107	+	1357	50.9787	46.0512
ADBS01000001	2463929	2464547	VDA_002950.t01	618	+	755	28.3632	45.8952
ADBS01000002	1099022	1100102	VDA_001022.t01	1080	-	1319	49.5511	45.8806
ADBS01000001	621369	622356	VDA_001636.t01	987	+	1205	45.2684	45.8647
ADBS01000001	2815522	2816968	VDA_003206.t01	1446	+	1763	66.2309	45.8029
ADBS01000001	2381779	2383180	VDA_002900.t01	1401	-	1703	63.9769	45.6652
ADBS01000001	2449512	2452407	VDA_002940.t01	2895	-	3511	131.898	45.5607
ADBS01000002	209916	211041	VDA_000427.t01	1125	+	1359	51.0538	45.3811
ADBS01000001	2646658	2647714	VDA_003085.t01	1056	+	1274	47.8606	45.3225
ADBS01000001	1476669	1477902	VDA_002246.t01	1233	+	1486	55.8248	45.2756
ADBS01000001	616123	616285	VDA_001631.t01	162	+	195	7.3256	45.2197
ADBS01000001	379981	380563	VDA_001456.t01	582	+	700	26.297	45.1839
ADBS01000002	1297608	1297722	VDA_001165.t01	114	+	137	5.1467	45.1465
ADBS01000001	1173611	1174820	VDA_002019.t01	1209	+	1449	54.4348	45.0247
ADBS01000001	1760381	1761278	VDA_002448.t01	897	+	1075	40.3847	45.022
ADBS01000001	1115904	1117992	VDA_001985.t01	2088	-	2497	93.8052	44.9259
ADBS01000001	325782	327246	VDA_001412.t01	1464	-	1739	65.3293	44.6238
ADBS01000001	2582284	2582866	VDA_003040.t01	582	-	691	25.9589	44.6029
ADBS01000001	871871	872834	VDA_001810.t01	963	-	1141	42.8641	44.5111
ADBS01000001	1320006	1321665	VDA_002126.t01	1659	-	1965	73.8195	44.4964
ADBS01000001	39447	40581	VDA_001200.t01	1134	-	1341	50.3776	44.4247
ADBS01000001	618484	619405	VDA_001633.t01	921	+	1089	40.9107	44.4198
ADBS01000001	718156	718810	VDA_001710.t01	654	-	773	29.0394	44.4028
ADBS01000001	2433381	2434392	VDA_002928.t01	1011	+	1194	44.8552	44.3672
ADBS01000001	854122	856180	VDA_001795.t01	2058	+	2425	91.1004	44.2665
ADBS01000001	538329	539313	VDA_001572.t01	984	-	1159	43.5404	44.2483
ADBS01000001	1471245	1471782	VDA_002243.t01	537	+	632	23.7425	44.2131
ADBS01000001	427562	427871	VDA_001487.t01	309	+	363	13.6369	44.1323
ADBS01000002	127789	128677	VDA_000369.t01	888	+	1042	39.145	44.0822
ADBS01000002	836099	838562	VDA_000843.t01	2463	-	2890	108.569	44.08
ADBS01000002	1162244	1162898	VDA_001070.t01	654	+	763	28.6638	43.8284
ADBS01000001	1507892	1507977	VDA_rna112.r01	85	-	99	3.71915	43.7547
ADBS01000001	3095128	3096949	VDA_003428.t01	1821	+	2105	79.0789	43.4261
ADBS01000001	3082491	3083076	VDA_003417.t01	585	+	676	25.3954	43.411
ADBS01000001	1389897	1391088	VDA_002179.t01	1191	-	1376	51.6924	43.4025
ADBS01000001	2217158	2219573	VDA_002793.t01	2415	+	2787	104.7	43.3539
ADBS01000002	496472	497327	VDA_000592.t01	855	+	986	37.0412	43.3231
ADBS01000001	887125	887974	VDA_001823.t01	849	+	978	36.7407	43.2753
ADBS01000001	781644	782322	VDA_001745.t01	678	-	776	29.1521	42.9972
ADBS01000002	634663	635053	VDA_000692.t01	390	-	446	16.755	42.9614
ADBS01000001	2116584	2117403	VDA_002730.t01	819	-	936	35.1629	42.9339
ADBS01000001	769846	770917	VDA_001734.t01	1071	+	1224	45.9822	42.9339
ADBS01000001	379100	379177	VDA_rna092.r01	77	-	88	3.30591	42.9339
ADBS01000001	521267	522596	VDA_001558.t01	1329	-	1518	57.027	42.9097
ADBS01000002	152521	153670	VDA_000389.t01	1149	-	1311	49.2506	42.8638
ADBS01000001	1495746	1496427	VDA_002262.t01	681	-	775	29.1146	42.7527
ADBS01000002	52951	54769	VDA_000315.t01	1818	+	2067	77.6513	42.7125
ADBS01000001	1670834	1671620	VDA_002383.t01	786	+	892	33.5099	42.6335
ADBS01000002	1020524	1021097	VDA_000956.t01	573	+	648	24.3435	42.4843
ADBS01000001	2313834	2314722	VDA_002853.t01	888	-	1001	37.6047	42.3477
ADBS01000002	784450	785602	VDA_000808.t01	1152	-	1293	48.5744	42.1652
ADBS01000001	1341870	1342452	VDA_002143.t01	582	-	652	24.4938	42.0856
ADBS01000001	2322192	2324451	VDA_002860.t01	2259	-	2529	95.0074	42.0573
ADBS01000001	1676630	1677392	VDA_002387.t01	762	+	853	32.0448	42.0535
ADBS01000001	118559	121325	VDA_001267.t01	2766	-	3092	116.158	41.9948
ADBS01000001	2136725	2137523	VDA_002742.t01	798	-	892	33.5099	41.9924
ADBS01000001	990343	991696	VDA_001898.t01	1353	+	1511	56.764	41.9542
ADBS01000001	1380942	1381389	VDA_002171.t01	447	+	499	18.746	41.9374
ADBS01000002	503578	504577	VDA_000597.t01	999	+	1114	41.8498	41.8917
ADBS01000001	1438745	1439534	VDA_002215.t01	789	+	879	33.0215	41.8524
ADBS01000001	757636	758557	VDA_001726.t01	921	+	1025	38.5064	41.8093
ADBS01000001	1885770	1886709	VDA_002545.t01	939	+	1045	39.2577	41.808
ADBS01000001	52599	53370	VDA_001213.t01	771	+	858	32.2326	41.8063
ADBS01000001	3150111	3151491	VDA_003481.t01	1380	-	1535	57.6656	41.7867
ADBS01000001	1026313	1027174	VDA_001922.t01	861	+	957	35.9518	41.7558
ADBS01000001	669036	669243	VDA_001670.t01	207	-	230	8.64045	41.7413
ADBS01000001	1559523	1560135	VDA_002310.t01	612	+	680	25.5457	41.7413
ADBS01000001	3089990	3090860	VDA_003424.t01	870	-	965	36.2523	41.6693
ADBS01000002	731402	732146	VDA_000770.t01	744	-	825	30.9929	41.6571
ADBS01000001	1190998	1191679	VDA_002031.t01	681	-	755	28.3632	41.6494
ADBS01000001	2886420	2887038	VDA_003260.t01	618	+	683	25.6584	41.5184
ADBS01000001	106614	106875	VDA_001255.t01	261	+	288	10.8193	41.4534
ADBS01000001	640222	640936	VDA_001651.t01	714	-	787	29.5654	41.4081
ADBS01000002	606719	607379	VDA_000675.t01	660	+	727	27.3113	41.3808
ADBS01000001	3219540	3220644	VDA_003531.t01	1104	+	1215	45.6441	41.3443
ADBS01000002	931762	932332	VDA_000894.t01	570	+	627	23.5546	41.3239
ADBS01000001	1155473	1156439	VDA_002007.t01	966	-	1054	39.5958	40.9894
ADBS01000002	690039	690393	VDA_000740.t01	354	-	386	14.5009	40.9631
ADBS01000002	309990	311010	VDA_000462.t01	1020	-	1112	41.7747	40.9556
ADBS01000001	46742	48368	VDA_001207.t01	1626	+	1772	66.569	40.9404
ADBS01000002	684470	685700	VDA_000735.t01	1230	+	1340	50.34	40.9268
ADBS01000002	20300	21095	VDA_000289.t01	795	+	864	32.458	40.8277
ADBS01000001	1702317	1703304	VDA_002408.t01	987	+	1070	40.1969	40.7263
ADBS01000002	102235	103477	VDA_000351.t01	1242	-	1345	50.5278	40.6826
ADBS01000001	167797	168751	VDA_001302.t01	954	+	1033	38.8069	40.6781
ADBS01000001	2460715	2461948	VDA_002948.t01	1233	+	1335	50.1522	40.6749
ADBS01000001	1624589	1626347	VDA_002354.t01	1758	-	1902	71.4528	40.6443
ADBS01000001	3152041	3153160	VDA_003482.t01	1119	+	1209	45.4187	40.5887
ADBS01000001	748711	749785	VDA_001721.t01	1074	-	1154	43.3525	40.3655
ADBS01000002	882848	884537	VDA_000876.t01	1689	-	1809	67.959	40.2362
ADBS01000001	205315	206842	VDA_001329.t01	1527	-	1633	61.3472	40.175
ADBS01000001	1370434	1371142	VDA_002162.t01	708	+	757	28.4383	40.1672
ADBS01000002	1253558	1254326	VDA_001143.t01	768	+	819	30.7675	40.0619
ADBS01000001	1319091	1319292	VDA_002124.t01	201	-	213	8.00181	39.81
ADBS01000001	879983	880907	VDA_001818.t01	924	+	978	36.7407	39.7627
ADBS01000001	2879029	2879587	VDA_003255.t01	558	+	588	22.0895	39.5869
ADBS01000001	619416	620331	VDA_001634.t01	915	+	964	36.2148	39.579
ADBS01000001	1316214	1319076	VDA_002123.t01	2862	-	3007	112.964	39.4705
ADBS01000001	1825009	1825720	VDA_002502.t01	711	-	747	28.0627	39.4693
ADBS01000002	938237	940157	VDA_000898.t01	1920	+	2015	75.6979	39.426
ADBS01000002	523683	524337	VDA_000613.t01	654	-	686	25.7711	39.4053
ADBS01000001	381679	384568	VDA_001458.t01	2889	-	3025	113.641	39.3357
ADBS01000002	685829	686462	VDA_000736.t01	633	-	662	24.8695	39.2883
ADBS01000002	786784	787510	VDA_000810.t01	726	-	759	28.5135	39.2748
ADBS01000001	606008	608036	VDA_001623.t01	2028	+	2116	79.4921	39.1973
ADBS01000001	1280700	1282782	VDA_002094.t01	2082	-	2172	81.5959	39.1911
ADBS01000001	1663776	1664994	VDA_002378.t01	1218	+	1270	47.7103	39.171
ADBS01000001	282388	283087	VDA_001381.t01	699	-	728	27.3489	39.1258
ADBS01000002	877464	878751	VDA_000872.t01	1287	+	1337	50.2273	39.0267
ADBS01000001	908172	909582	VDA_001838.t01	1410	-	1461	54.8856	38.926
ADBS01000001	702290	703223	VDA_001701.t01	933	+	966	36.2899	38.8959
ADBS01000001	499966	501484	VDA_001540.t01	1518	+	1569	58.9429	38.8293
ADBS01000001	1909298	1912064	VDA_002563.t01	2766	+	2858	107.367	38.8167
ADBS01000002	394387	395146	VDA_000518.t01	759	+	784	29.4527	38.8046
ADBS01000002	677916	678657	VDA_000729.t01	741	+	765	28.7389	38.7839
ADBS01000001	2434898	2435828	VDA_002929.t01	930	+	960	36.0645	38.779
ADBS01000001	274999	276403	VDA_001375.t01	1404	+	1445	54.2846	38.6642
ADBS01000002	15580	16441	VDA_000285.t01	861	-	886	33.2845	38.658
ADBS01000002	1021280	1021625	VDA_000957.t01	345	+	355	13.3363	38.6561
ADBS01000001	1979511	1980207	VDA_002620.t01	696	+	715	26.8605	38.5927
ADBS01000001	753047	754523	VDA_001723.t01	1476	+	1512	56.8016	38.4834
ADBS01000002	1011801	1011981	VDA_000948.t01	180	-	183	6.87479	38.1933
ADBS01000001	741264	742164	VDA_001717.t01	900	+	913	34.2988	38.1098
ADBS01000001	1284055	1284847	VDA_002096.t01	792	+	798	29.9786	37.8518
ADBS01000002	772518	773217	VDA_000797.t01	699	-	703	26.4097	37.7821
ADBS01000001	2632853	2634311	VDA_003073.t01	1458	+	1462	54.9232	37.6702
ADBS01000001	1094025	1095390	VDA_001971.t01	1365	-	1368	51.3919	37.6497
ADBS01000002	199145	199236	VDA_rna008.r01	91	-	91	3.41861	37.5672
ADBS01000001	235276	236827	VDA_001348.t01	1551	-	1549	58.1916	37.5187
ADBS01000001	3168953	3170894	VDA_003491.t01	1941	+	1935	72.6925	37.451
ADBS01000001	419460	419709	VDA_001483.t01	249	+	248	9.31666	37.4163
ADBS01000001	1367036	1368515	VDA_002159.t01	1479	-	1470	55.2237	37.3386
ADBS01000002	1114039	1114936	VDA_001034.t01	897	-	891	33.4724	37.3159
ADBS01000001	251712	254334	VDA_001356.t01	2622	-	2602	97.7498	37.2806
ADBS01000001	2674186	2677100	VDA_rna184.r01	2914	-	2889	108.532	37.2449
ADBS01000001	1950888	1952202	VDA_002597.t01	1314	-	1302	48.9125	37.2241
ADBS01000004	124666	125179	VDA_000149.t01	513	-	508	19.0841	37.201
ADBS01000001	1244957	1247582	VDA_002075.t01	2625	-	2597	97.5619	37.1665
ADBS01000001	3046062	3048267	VDA_003389.t01	2205	-	2180	81.8964	37.1412
ADBS01000002	1008204	1009914	VDA_000946.t01	1710	+	1690	63.4885	37.1278
ADBS01000002	293547	294303	VDA_000449.t01	756	-	746	28.0251	37.0703
ADBS01000002	16522	17998	VDA_000286.t01	1476	-	1454	54.6227	37.0072
ADBS01000001	2356310	2358677	VDA_002885.t01	2367	-	2330	87.5315	36.9799
ADBS01000001	71159	72080	VDA_001225.t01	921	+	906	34.0359	36.9553
ADBS01000002	620750	621461	VDA_000682.t01	711	+	698	26.2219	36.8803
ADBS01000002	464206	464824	VDA_000569.t01	618	-	606	22.7657	36.8377
ADBS01000001	1596602	1597664	VDA_002338.t01	1062	-	1039	39.0323	36.7536
ADBS01000001	1178318	1178993	VDA_002022.t01	675	-	659	24.7568	36.6767
ADBS01000002	1091947	1093738	VDA_001017.t01	1791	+	1737	65.2542	36.4345
ADBS01000001	1381510	1382494	VDA_002172.t01	984	-	954	35.8391	36.4218
ADBS01000002	125893	126841	VDA_000367.t01	948	-	918	34.4867	36.3783
ADBS01000002	1273631	1274789	VDA_001154.t01	1158	+	1118	42.0001	36.2695
ADBS01000001	327681	328761	VDA_001413.t01	1080	+	1041	39.1074	36.2106
ADBS01000002	295953	298056	VDA_000451.t01	2103	-	2027	76.1487	36.2095
ADBS01000001	1553905	1554808	VDA_002305.t01	903	+	868	32.6083	36.1111
ADBS01000002	1260150	1261476	VDA_001147.t01	1326	-	1274	47.8606	36.0939
ADBS01000001	2619617	2620250	VDA_003066.t01	633	+	607	22.8033	36.0241
ADBS01000001	2908499	2910518	VDA_003268.t01	2019	+	1934	72.6549	35.9856
ADBS01000001	2502094	2502916	VDA_002978.t01	822	+	786	29.5278	35.9219
ADBS01000001	780720	781473	VDA_001744.t01	753	-	720	27.0484	35.9208
ADBS01000001	657334	658663	VDA_001662.t01	1329	-	1270	47.7103	35.8994
ADBS01000001	1645607	1647356	VDA_002368.t01	1749	-	1671	62.7747	35.8918
ADBS01000001	2946681	2948283	VDA_003298.t01	1602	-	1529	57.4402	35.8553
ADBS01000001	1109651	1111058	VDA_001982.t01	1407	-	1341	50.3776	35.805
ADBS01000002	44740	46315	VDA_000308.t01	1575	+	1495	56.1629	35.659
ADBS01000002	787755	789195	VDA_000811.t01	1440	-	1362	51.1665	35.5323
ADBS01000001	2581058	2582261	VDA_003039.t01	1203	+	1133	42.5636	35.3812
ADBS01000001	313692	314340	VDA_001403.t01	648	-	610	22.916	35.3642
ADBS01000001	519085	519373	VDA_001554.t01	288	+	271	10.1807	35.3497
ADBS01000001	2880647	2881592	VDA_003256.t01	945	+	889	33.3972	35.341
ADBS01000001	1510777	1512547	VDA_002273.t01	1770	-	1662	62.4366	35.2749
ADBS01000004	35943	37407	VDA_000110.t01	1464	-	1372	51.5422	35.2064
ADBS01000001	520449	521070	VDA_001557.t01	621	+	581	21.8265	35.1474
ADBS01000001	789608	791057	VDA_001750.t01	1449	+	1354	50.866	35.1042
ADBS01000002	364620	365601	VDA_000496.t01	981	-	916	34.4115	35.078
ADBS01000001	2726358	2727072	VDA_003140.t01	714	+	665	24.9822	34.989
ADBS01000001	49481	50078	VDA_001209.t01	597	-	555	20.8498	34.9243
ADBS01000001	1168497	1169730	VDA_002014.t01	1233	-	1146	43.052	34.9164
ADBS01000001	295791	298703	VDA_rna057.r01	2912	+	2704	101.582	34.8838
ADBS01000002	1247449	1248196	VDA_001139.t01	747	+	693	26.0341	34.8515
ADBS01000001	1944195	1944978	VDA_002592.t01	783	-	726	27.2738	34.8324
ADBS01000002	405748	407116	VDA_000526.t01	1368	-	1262	47.4098	34.6563
ADBS01000001	250245	251025	VDA_001355.t01	780	+	719	27.0108	34.6292
ADBS01000001	1992676	1994164	VDA_002631.t01	1488	-	1371	51.5046	34.6133
ADBS01000001	1509697	1509771	VDA_rna128.r01	74	-	68	2.55457	34.5212
ADBS01000001	608383	609823	VDA_001624.t01	1440	+	1323	49.7014	34.5148
ADBS01000001	3006357	3007089	VDA_003349.t01	732	-	672	25.2451	34.4879
ADBS01000001	2415102	2415282	VDA_002916.t01	180	+	165	6.19858	34.4366
ADBS01000002	404029	404743	VDA_000524.t01	714	-	654	24.5689	34.4103
ADBS01000001	229698	230610	VDA_001343.t01	912	+	833	31.2935	34.313
ADBS01000001	1592845	1594216	VDA_002336.t01	1371	+	1252	47.0341	34.3064
ADBS01000001	2077382	2078255	VDA_002695.t01	873	-	796	29.9035	34.2537
ADBS01000001	396760	397699	VDA_001467.t01	939	-	855	32.1199	34.2065
ADBS01000001	954609	955446	VDA_001873.t01	837	-	760	28.5511	34.1112
ADBS01000001	1437375	1438626	VDA_002214.t01	1251	+	1129	42.4133	33.9035
ADBS01000001	2142948	2143752	VDA_002747.t01	804	-	725	27.2362	33.8759
ADBS01000002	538065	538509	VDA_000624.t01	444	+	400	15.0269	33.8443
ADBS01000002	730153	731425	VDA_000769.t01	1272	-	1138	42.7514	33.6096
ADBS01000002	1038659	1039277	VDA_000974.t01	618	+	552	20.7371	33.5551
ADBS01000002	1003731	1004679	VDA_000943.t01	948	+	846	31.7818	33.5251
ADBS01000002	565571	566159	VDA_000645.t01	588	-	524	19.6852	33.4782
[truncated: 1,749 more rows]

## Sheet: RM-25-2.FPKM
#chrom	st	end	accession	mRNA_size	gene_strand	Frag_count	FPM	FPKM
ADBS01000003	200176	200827	VDA_000273.t01	651	-	0	0	0
ADBS01000003	88914	89946	VDA_000216.t01	1032	-	0	0	0
ADBS01000003	176121	176952	VDA_000260.t01	831	+	0	0	0
ADBS01000003	35614	36664	VDA_000180.t01	1050	+	0	0	0
ADBS01000003	41760	42009	VDA_000186.t01	249	-	0	0	0
ADBS01000003	19521	21870	VDA_000175.t01	2349	+	0	0	0
ADBS01000003	163231	166534	VDA_000253.t01	3303	-	0	0	0
ADBS01000003	139943	141152	VDA_000242.t01	1209	+	446	15.7892	13.0597
ADBS01000003	137598	138630	VDA_000241.t01	1032	-	0	0	0
ADBS01000003	177151	177451	VDA_000261.t01	300	-	0	0	0
ADBS01000003	29850	32898	VDA_000178.t01	3048	+	0	0	0
ADBS01000003	128172	128850	VDA_000235.t01	678	+	24	0.849641	1.25316
ADBS01000003	110233	110701	VDA_000225.t01	468	+	0	0	0
ADBS01000003	97235	97922	VDA_000220.t01	687	+	78	2.76133	4.01941
ADBS01000003	105098	105800	VDA_000223.t01	702	+	0	0	0
ADBS01000003	134104	134686	VDA_000239.t01	582	-	7	0.247812	0.425794
ADBS01000003	56114	56303	VDA_000194.t01	189	-	0	0	0
ADBS01000003	9603	9735	VDA_000168.t01	132	-	0	0	0
ADBS01000003	38454	39090	VDA_000181.t01	636	-	0	0	0
ADBS01000003	45840	46818	VDA_000189.t01	978	-	0	0	0
ADBS01000003	120071	120860	VDA_000230.t01	789	+	0	0	0
ADBS01000003	52919	55043	VDA_000193.t01	2124	-	0	0	0
ADBS01000003	56379	57273	VDA_000195.t01	894	-	0	0	0
ADBS01000003	110912	112457	VDA_000226.t01	1545	-	0	0	0
ADBS01000003	201702	202713	VDA_000274.t01	1011	-	0	0	0
ADBS01000003	91887	93201	VDA_000218.t01	1314	+	33	1.16826	0.889084
ADBS01000003	39068	39734	VDA_000182.t01	666	-	0	0	0
ADBS01000003	26838	27333	VDA_000177.t01	495	+	0	0	0
ADBS01000003	107983	109702	VDA_000224.t01	1719	-	0	0	0
ADBS01000003	43525	45400	VDA_000188.t01	1875	-	0	0	0
ADBS01000003	50319	52146	VDA_000192.t01	1827	-	0	0	0
ADBS01000003	86199	87195	VDA_000215.t01	996	-	0	0	0
ADBS01000003	130876	131947	VDA_000236.t01	1071	-	0	0	0
ADBS01000003	60578	61544	VDA_000199.t01	966	+	0	0	0
ADBS01000003	166813	168166	VDA_000254.t01	1353	+	108	3.82339	2.82586
ADBS01000003	182087	182213	VDA_000264.t01	126	+	0	0	0
ADBS01000003	190010	192125	VDA_000267.t01	2115	-	0	0	0
ADBS01000003	198362	200180	VDA_000272.t01	1818	-	0	0	0
ADBS01000003	48690	49812	VDA_000191.t01	1122	-	0	0	0
ADBS01000003	40879	41401	VDA_000184.t01	522	-	0	0	0
ADBS01000003	93374	96893	VDA_000219.t01	3519	-	0	0	0
ADBS01000003	39726	40524	VDA_000183.t01	798	-	0	0	0
ADBS01000003	71351	73022	VDA_000206.t01	1671	-	0	0	0
ADBS01000003	173675	174275	VDA_000257.t01	600	+	0	0	0
ADBS01000003	17831	18662	VDA_000173.t01	831	-	0	0	0
ADBS01000003	151829	152471	VDA_000248.t01	642	+	0	0	0
ADBS01000003	148698	151101	VDA_000247.t01	2403	-	0	0	0
ADBS01000003	158693	159464	VDA_000251.t01	771	+	0	0	0
ADBS01000003	161611	162787	VDA_000252.t01	1176	-	0	0	0
ADBS01000003	82136	82256	VDA_000212.t01	120	-	0	0	0
ADBS01000003	59250	60579	VDA_000198.t01	1329	+	0	0	0
ADBS01000003	123638	124571	VDA_000232.t01	933	+	0	0	0
ADBS01000003	132750	133323	VDA_000237.t01	573	+	129	4.56682	7.97002
ADBS01000003	126803	127127	VDA_000234.t01	324	-	0	0	0
ADBS01000003	59067	59241	VDA_000197.t01	174	+	0	0	0
ADBS01000003	172246	172933	VDA_000256.t01	687	+	0	0	0
ADBS01000003	47820	48681	VDA_000190.t01	861	-	0	0	0
ADBS01000003	65126	66845	VDA_000203.t01	1719	+	0	0	0
ADBS01000003	143688	144345	VDA_000244.t01	657	+	0	0	0
ADBS01000003	77841	78663	VDA_000209.t01	822	-	0	0	0
ADBS01000003	12336	13149	VDA_000169.t01	813	+	0	0	0
ADBS01000003	121396	123586	VDA_000231.t01	2190	+	0	0	0
ADBS01000003	6815	8030	VDA_000166.t01	1215	-	0	0	0
ADBS01000003	17212	17824	VDA_000172.t01	612	-	0	0	0
ADBS01000003	14089	15184	VDA_000170.t01	1095	-	0	0	0
ADBS01000003	62467	63250	VDA_000201.t01	783	+	0	0	0
ADBS01000003	68671	69733	VDA_000204.t01	1062	-	0	0	0
ADBS01000003	84296	86024	VDA_000214.t01	1728	+	0	0	0
ADBS01000003	63268	64327	VDA_000202.t01	1059	+	0	0	0
ADBS01000003	175972	176104	VDA_000259.t01	132	+	0	0	0
ADBS01000003	124882	126094	VDA_000233.t01	1212	-	42	1.48687	1.22679
ADBS01000003	144701	145910	VDA_000245.t01	1209	-	153	5.41646	4.48012
ADBS01000003	153340	156454	VDA_000250.t01	3114	-	0	0	0
ADBS01000003	117606	118293	VDA_000228.t01	687	+	3	0.106205	0.154593
ADBS01000003	70496	70691	VDA_000205.t01	195	-	7	0.247812	1.27083
ADBS01000003	4264	6343	VDA_000165.t01	2079	-	0	0	0
ADBS01000003	24905	26888	VDA_000176.t01	1983	-	0	0	0
ADBS01000003	174801	175557	VDA_000258.t01	756	+	0	0	0
ADBS01000003	134694	134889	VDA_000240.t01	195	-	0	0	0
ADBS01000003	34448	35615	VDA_000179.t01	1167	+	0	0	0
ADBS01000003	989	1664	VDA_000163.t01	675	-	0	0	0
ADBS01000003	133477	134104	VDA_000238.t01	627	-	0	0	0
ADBS01000003	197589	198360	VDA_000271.t01	771	-	0	0	0
ADBS01000003	73756	74413	VDA_000207.t01	657	+	0	0	0
ADBS01000003	170152	171811	VDA_000255.t01	1659	+	0	0	0
ADBS01000003	100760	101462	VDA_000222.t01	702	-	31	1.09745	1.56332
ADBS01000003	15341	16436	VDA_000171.t01	1095	-	1	0.0354017	0.0323303
ADBS01000003	2312	3083	VDA_000164.t01	771	-	0	0	0
ADBS01000003	141811	143176	VDA_000243.t01	1365	+	81	2.86754	2.10076
ADBS01000003	195351	196722	VDA_000270.t01	1371	-	0	0	0
ADBS01000003	178219	178765	VDA_000262.t01	546	+	0	0	0
ADBS01000003	116680	117310	VDA_000227.t01	630	-	0	0	0
ADBS01000003	41400	41607	VDA_000185.t01	207	-	0	0	0
ADBS01000003	146768	148712	VDA_000246.t01	1944	+	0	0	0
ADBS01000003	83102	84269	VDA_000213.t01	1167	+	0	0	0
ADBS01000003	179907	180552	VDA_000263.t01	645	+	0	0	0
ADBS01000003	80502	81213	VDA_000210.t01	711	+	0	0	0
ADBS01000003	98775	100290	VDA_000221.t01	1515	-	0	0	0
ADBS01000003	57517	58783	VDA_000196.t01	1266	+	0	0	0
ADBS01000003	74596	75478	VDA_000208.t01	882	-	0	0	0
ADBS01000003	188710	189919	VDA_000266.t01	1209	-	362	12.8154	10.6
ADBS01000003	90426	91575	VDA_000217.t01	1149	+	0	0	0
ADBS01000003	118490	119525	VDA_000229.t01	1035	+	0	0	0
ADBS01000003	8033	8765	VDA_000167.t01	732	-	0	0	0
ADBS01000003	61540	62191	VDA_000200.t01	651	+	0	0	0
ADBS01000003	81421	82108	VDA_000211.t01	687	-	2	0.0708034	0.103062
ADBS01000003	42218	43520	VDA_000187.t01	1302	-	0	0	0
ADBS01000003	18900	19440	VDA_000174.t01	540	+	0	0	0
ADBS01000003	152895	153090	VDA_000249.t01	195	-	0	0	0
ADBS01000003	182250	188178	VDA_000265.t01	5928	-	10	0.354017	0.0597195
ADBS01000002	63790	64468	VDA_000320.t01	678	+	0	0	0
ADBS01000002	1293846	1296684	VDA_001164.t01	2838	+	454	16.0724	5.66328
ADBS01000002	991784	992444	VDA_000932.t01	660	-	0	0	0
ADBS01000002	574632	575640	VDA_000650.t01	1008	+	307	10.8683	10.7821
ADBS01000002	550068	550878	VDA_000633.t01	810	-	206	7.29275	9.0034
ADBS01000002	511121	512606	VDA_000604.t01	1485	+	553	19.5772	13.1833
ADBS01000002	1032810	1033482	VDA_000967.t01	672	-	261	9.23985	13.7498
ADBS01000002	1269392	1270520	VDA_001151.t01	1128	-	363	12.8508	11.3926
ADBS01000002	149072	150122	VDA_000386.t01	1050	-	162	5.73508	5.46198
ADBS01000002	201953	203090	VDA_000422.t01	1137	-	370	13.0986	11.5203
ADBS01000002	771830	772463	VDA_000796.t01	633	+	3281	116.153	183.496
ADBS01000002	1178128	1178755	VDA_001086.t01	627	-	410	14.5147	23.1495
ADBS01000002	692371	692998	VDA_000743.t01	627	-	0	0	0
ADBS01000002	398565	401013	VDA_000521.t01	2448	-	223	7.89458	3.22491
ADBS01000002	280979	281870	VDA_000441.t01	891	-	150	5.31026	5.95989
ADBS01000002	871806	872532	VDA_000866.t01	726	-	2722	96.3635	132.732
ADBS01000002	304551	305319	VDA_000458.t01	768	-	203	7.18655	9.35749
ADBS01000002	730153	731425	VDA_000769.t01	1272	-	1057	37.4196	29.4179
ADBS01000002	1178905	1180126	VDA_001087.t01	1221	+	2542	89.9912	73.7028
ADBS01000002	1224904	1225840	VDA_001124.t01	936	+	16920	598.997	639.954
ADBS01000002	1227969	1229331	VDA_001127.t01	1362	-	649	22.9757	16.8691
ADBS01000002	775311	776604	VDA_000799.t01	1293	+	449	15.8954	12.2934
ADBS01000002	1074844	1075723	VDA_001004.t01	879	-	5453	193.046	219.62
ADBS01000002	819555	821322	VDA_000828.t01	1767	+	0	0	0
ADBS01000002	420987	421995	VDA_000539.t01	1008	+	25853	915.241	907.977
ADBS01000002	605815	606142	VDA_000674.t01	327	-	590	20.887	63.8747
ADBS01000002	1130153	1130966	VDA_001046.t01	813	+	2856	101.107	124.363
ADBS01000002	1169251	1169695	VDA_001077.t01	444	-	44	1.55768	3.50828
ADBS01000002	812576	812699	VDA_000820.t01	123	+	1099	38.9065	316.313
ADBS01000002	822704	823529	VDA_000831.t01	825	+	0	0	0
ADBS01000002	666729	667395	VDA_000719.t01	666	-	1115	39.4729	59.2686
ADBS01000002	387586	389092	VDA_000513.t01	1506	-	384	13.5943	9.02673
ADBS01000002	536982	537891	VDA_000623.t01	909	-	690	24.4272	26.8726
ADBS01000002	787755	789195	VDA_000811.t01	1440	-	1452	51.4033	35.6967
ADBS01000002	753281	754799	VDA_000783.t01	1518	-	3497	123.8	81.5546
ADBS01000002	681646	682738	VDA_000733.t01	1092	+	266	9.41686	8.6235
ADBS01000002	295953	298056	VDA_000451.t01	2103	-	2050	72.5735	34.5095
ADBS01000002	492477	493497	VDA_000589.t01	1020	-	125	4.42522	4.33845
ADBS01000002	518477	519086	VDA_000609.t01	609	+	159	5.62887	9.24281
ADBS01000002	339625	340639	VDA_000481.t01	1014	+	449	15.8954	15.6759
ADBS01000002	487378	488323	VDA_000585.t01	945	+	0	0	0
ADBS01000002	118668	121065	VDA_000363.t01	2397	+	260	9.20445	3.83999
ADBS01000002	711061	711712	VDA_000756.t01	651	-	1147	40.6058	62.3745
ADBS01000002	159022	159217	VDA_000394.t01	195	+	298	10.5497	54.1011
ADBS01000002	83116	84121	VDA_000334.t01	1005	-	50	1.77009	1.76128
ADBS01000002	669479	670391	VDA_000721.t01	912	+	84	2.97374	3.26068
ADBS01000002	639313	640222	VDA_000695.t01	909	-	269	9.52306	10.4764
ADBS01000002	874520	875060	VDA_000869.t01	540	-	1710	60.5369	112.105
ADBS01000002	1272255	1273020	VDA_001153.t01	765	+	171	6.05369	7.91333
ADBS01000002	37997	38074	VDA_rna003.r01	77	+	20	0.708034	9.19525
ADBS01000002	127789	128677	VDA_000369.t01	888	+	1045	36.9948	41.6608
ADBS01000002	995712	996570	VDA_000936.t01	858	+	0	0	0
ADBS01000002	924111	925314	VDA_000888.t01	1203	-	872	30.8703	25.6611
ADBS01000002	826813	827491	VDA_000834.t01	678	-	352	12.4614	18.3797
ADBS01000002	113947	114145	VDA_000360.t01	198	-	273	9.66467	48.8115
ADBS01000002	1148141	1149680	VDA_001061.t01	1539	-	270	9.55847	6.21083
ADBS01000002	327889	328810	VDA_000473.t01	921	+	337	11.9304	12.9537
ADBS01000002	758158	759538	VDA_000786.t01	1380	+	498	17.6301	12.7754
ADBS01000002	380838	381957	VDA_000507.t01	1119	+	466	16.4972	14.7428
ADBS01000002	480836	481688	VDA_000580.t01	852	+	0	0	0
ADBS01000002	653965	654388	VDA_000709.t01	423	+	1378	48.7836	115.328
ADBS01000002	36366	37299	VDA_000300.t01	933	-	125	4.42522	4.743
ADBS01000002	267570	274161	VDA_000436.t01	6591	+	415	14.6917	2.22906
ADBS01000002	1301629	1301717	VDA_rna012.r01	88	+	3	0.106205	1.20688
ADBS01000002	929141	930011	VDA_000892.t01	870	+	2923	103.479	118.942
ADBS01000002	34891	36304	VDA_000299.t01	1413	-	494	17.4885	12.3768
ADBS01000002	1243035	1244250	VDA_001136.t01	1215	+	4082	144.51	118.938
ADBS01000002	1276092	1276998	VDA_001155.t01	906	+	0	0	0
ADBS01000002	816426	817101	VDA_000825.t01	675	+	0	0	0
ADBS01000002	425380	426832	VDA_000542.t01	1452	-	225	7.96539	5.4858
ADBS01000002	1037430	1037907	VDA_000972.t01	477	+	464	16.4264	34.4369
ADBS01000002	478818	480840	VDA_000579.t01	2022	+	212	7.50517	3.71175
ADBS01000002	561365	561872	VDA_000641.t01	507	+	2448	86.6634	170.934
ADBS01000002	48736	49333	VDA_000312.t01	597	+	157	5.55807	9.31
ADBS01000002	74867	75890	VDA_000328.t01	1023	-	58	2.0533	2.00714
ADBS01000002	338018	339551	VDA_000480.t01	1533	+	1378	48.7836	31.8223
ADBS01000002	408189	408849	VDA_000528.t01	660	-	149	5.27486	7.99221
ADBS01000002	367352	368357	VDA_000499.t01	1005	-	3067	108.577	108.037
ADBS01000002	530871	531531	VDA_000618.t01	660	+	2705	95.7617	145.093
ADBS01000002	1258592	1260089	VDA_001146.t01	1497	+	2661	94.204	62.9285
ADBS01000002	688467	688953	VDA_000738.t01	486	-	633	22.4093	46.1097
ADBS01000002	1160586	1161762	VDA_001068.t01	1176	-	46	1.62848	1.38476
ADBS01000002	1139893	1140865	VDA_001053.t01	972	-	293	10.3727	10.6715
ADBS01000002	442059	444207	VDA_000553.t01	2148	+	137	4.85004	2.25793
ADBS01000002	677916	678657	VDA_000729.t01	741	+	788	27.8966	37.6472
ADBS01000002	430269	432291	VDA_000546.t01	2022	-	312	11.0453	5.46258
ADBS01000002	1020524	1021097	VDA_000956.t01	573	+	652	23.0819	40.2826
ADBS01000002	1086020	1087157	VDA_001013.t01	1137	+	236	8.35481	7.34811
ADBS01000002	886868	888581	VDA_000878.t01	1713	+	295	10.4435	6.09662
ADBS01000002	860190	861180	VDA_000859.t01	990	+	2582	91.4072	92.3306
ADBS01000002	728939	730157	VDA_000768.t01	1218	-	814	28.817	23.6593
ADBS01000002	797579	809540	VDA_000817.t01	11961	-	22796	807.018	67.4708
ADBS01000002	141441	142611	VDA_000380.t01	1170	+	644	22.7987	19.4861
ADBS01000002	168944	170984	VDA_000402.t01	2040	+	109	3.85879	1.89156
ADBS01000002	994135	994852	VDA_000934.t01	717	+	0	0	0
ADBS01000002	1103931	1104642	VDA_001027.t01	711	+	2852	100.966	142.005
ADBS01000002	734365	735256	VDA_000772.t01	891	-	492	17.4176	19.5484
ADBS01000002	1170638	1171403	VDA_001079.t01	765	-	72	2.54892	3.33193
ADBS01000002	495289	496321	VDA_000591.t01	1032	-	188	6.65552	6.44915
ADBS01000002	1281057	1283565	VDA_001158.t01	2508	-	0	0	0
ADBS01000002	604050	605655	VDA_000673.t01	1605	+	0	0	0
ADBS01000002	525212	525404	VDA_000614.t01	192	+	1306	46.2346	240.805
ADBS01000002	540746	541673	VDA_000627.t01	927	-	880	31.1535	33.6068
ADBS01000002	1117438	1119628	VDA_001037.t01	2190	+	336	11.895	5.4315
ADBS01000002	930099	931155	VDA_000893.t01	1056	-	1804	63.8647	60.4779
ADBS01000002	926340	928104	VDA_000890.t01	1764	-	8980	317.907	180.22
ADBS01000002	68373	68997	VDA_000323.t01	624	+	0	0	0
ADBS01000002	1095004	1095892	VDA_001018.t01	888	-	94	3.32776	3.74748
ADBS01000002	1237464	1239735	VDA_001134.t01	2271	-	4070	144.085	63.4456
ADBS01000002	703866	704778	VDA_000750.t01	912	-	1367	48.3942	53.0638
ADBS01000002	175799	176696	VDA_000405.t01	897	-	190	6.72633	7.49869
ADBS01000002	699706	700579	VDA_000747.t01	873	-	0	0	0
ADBS01000002	196125	196674	VDA_000418.t01	549	+	416	14.7271	26.8253
ADBS01000002	1151571	1152825	VDA_001063.t01	1254	-	67	2.37192	1.89148
ADBS01000002	1029038	1030916	VDA_000964.t01	1878	-	1528	54.0938	28.804
ADBS01000002	945742	945931	VDA_000902.t01	189	-	0	0	0
ADBS01000002	1055945	1056104	VDA_000988.t01	159	+	116	4.1066	25.8277
ADBS01000002	790039	790759	VDA_000812.t01	720	-	1915	67.7943	94.1587
ADBS01000002	1126473	1127751	VDA_001043.t01	1278	-	249	8.81503	6.89752
ADBS01000002	320544	322986	VDA_000468.t01	2442	+	444	15.7184	6.43668
ADBS01000002	303385	303556	VDA_000456.t01	171	+	9459	334.865	1958.27
ADBS01000002	336984	337623	VDA_000479.t01	639	-	360	12.7446	19.9446
ADBS01000002	570616	573895	VDA_000648.t01	3279	+	557	19.7188	6.01365
ADBS01000002	685829	686462	VDA_000736.t01	633	-	669	23.6838	37.4151
ADBS01000002	1189370	1190489	VDA_001093.t01	1119	-	0	0	0
ADBS01000002	140279	140957	VDA_000378.t01	678	+	548	19.4001	28.6138
ADBS01000002	384551	385370	VDA_000510.t01	819	-	416	14.7271	17.9818
ADBS01000002	620750	621461	VDA_000682.t01	711	+	733	25.9495	36.4971
ADBS01000002	618023	620732	VDA_000681.t01	2709	+	1846	65.3516	24.1239
ADBS01000002	592770	593127	VDA_000666.t01	357	+	4707	166.636	466.767
ADBS01000002	521163	521412	VDA_000611.t01	249	+	852	30.1623	121.134
ADBS01000002	1105766	1107131	VDA_001029.t01	1365	+	65	2.30111	1.6858
ADBS01000002	1131916	1132528	VDA_001048.t01	612	-	269	9.52306	15.5606
ADBS01000002	1254615	1257759	VDA_001144.t01	3144	+	2704	95.7263	30.4473
ADBS01000002	153953	154568	VDA_000390.t01	615	+	941	33.313	54.1675
ADBS01000002	367143	367257	VDA_000498.t01	114	+	615	21.7721	190.983
ADBS01000002	1234159	1235050	VDA_001131.t01	891	-	5099	180.513	202.596
ADBS01000002	1003731	1004679	VDA_000943.t01	948	+	894	31.6491	33.3852
ADBS01000002	1038659	1039277	VDA_000974.t01	618	+	625	22.1261	35.8027
ADBS01000002	164607	164988	VDA_000399.t01	381	-	1447	51.2263	134.452
ADBS01000002	1044239	1045388	VDA_000978.t01	1149	+	3260	115.41	100.444
ADBS01000002	315252	317550	VDA_000465.t01	2298	-	480	16.9928	7.39462
ADBS01000002	506949	508287	VDA_000600.t01	1338	-	5288	187.204	139.914
ADBS01000002	324521	325478	VDA_000470.t01	957	-	546	19.3293	20.1978
ADBS01000002	474703	477859	VDA_000577.t01	3156	+	1034	36.6054	11.5987
ADBS01000002	1033871	1034540	VDA_000968.t01	669	+	25	0.885043	1.32293
ADBS01000002	13644	14721	VDA_000283.t01	1077	+	220	7.78838	7.23155
ADBS01000002	565571	566159	VDA_000645.t01	588	-	584	20.6746	35.1609
ADBS01000002	459584	460544	VDA_000566.t01	960	+	0	0	0
ADBS01000002	1181788	1182565	VDA_001089.t01	777	+	0	0	0
ADBS01000002	654528	656424	VDA_000710.t01	1896	+	5915	209.401	110.444
ADBS01000002	184633	184945	VDA_000411.t01	312	-	90	3.18616	10.212
ADBS01000002	112379	113156	VDA_000358.t01	777	+	85170	3015.16	3880.52
ADBS01000002	286078	288673	VDA_000444.t01	2595	-	300	10.6205	4.09268
ADBS01000002	779109	780009	VDA_000802.t01	900	+	375	13.2756	14.7507
ADBS01000002	764142	764799	VDA_000790.t01	657	-	507	17.9487	27.3191
ADBS01000002	100790	101279	VDA_000349.t01	489	+	5123	181.363	370.886
ADBS01000002	357060	358371	VDA_000492.t01	1311	-	129	4.56682	3.48346
ADBS01000002	409885	410689	VDA_000530.t01	804	-	130	4.60222	5.72416
ADBS01000002	756934	758074	VDA_000785.t01	1140	+	172	6.0891	5.34131
ADBS01000002	2778	4524	VDA_000277.t01	1746	+	269	9.52306	5.45422
ADBS01000002	646909	647767	VDA_000705.t01	858	-	538	19.0461	22.1983
ADBS01000002	39843	40509	VDA_000303.t01	666	-	81	2.86754	4.30561
ADBS01000002	1036260	1036467	VDA_000971.t01	207	+	4	0.141607	0.684091
ADBS01000002	783930	784284	VDA_000807.t01	354	-	2630	93.1065	263.013
ADBS01000002	57415	60241	VDA_000318.t01	2826	+	1972	69.8122	24.7035
ADBS01000002	152521	153670	VDA_000389.t01	1149	-	1210	42.8361	37.2812
ADBS01000002	1222376	1223159	VDA_001123.t01	783	-	60	2.1241	2.71278
ADBS01000002	1066516	1068676	VDA_000997.t01	2160	+	651	23.0465	10.6697
ADBS01000002	706204	707512	VDA_000752.t01	1308	-	0	0	0
ADBS01000002	1165313	1166357	VDA_001073.t01	1044	-	285	10.0895	9.66426
ADBS01000002	1145261	1145894	VDA_001058.t01	633	-	236	8.35481	13.1987
ADBS01000002	55689	56247	VDA_000316.t01	558	-	438	15.506	27.7884
ADBS01000002	168047	168566	VDA_000401.t01	519	+	52	1.84089	3.54699
ADBS01000002	851935	853099	VDA_000853.t01	1164	+	16029	567.454	487.504
ADBS01000002	1008204	1009914	VDA_000946.t01	1710	+	1561	55.2621	32.317
ADBS01000002	102235	103477	VDA_000351.t01	1242	-	1459	51.6511	41.587
ADBS01000002	822078	822702	VDA_000830.t01	624	+	0	0	0
ADBS01000002	97530	98166	VDA_000344.t01	636	+	596	21.0994	33.1752
ADBS01000002	875673	876330	VDA_000870.t01	657	-	2113	74.8038	113.857
ADBS01000002	1024058	1025111	VDA_000960.t01	1053	-	137	4.85004	4.60592
ADBS01000002	1142904	1144440	VDA_001056.t01	1536	-	221	7.82378	5.09361
ADBS01000002	88502	88766	VDA_000337.t01	264	+	48	1.69928	6.43668
ADBS01000002	722608	723490	VDA_000762.t01	882	+	1550	54.8727	62.2139
ADBS01000002	1211814	1213023	VDA_001113.t01	1209	+	175	6.1953	5.12432
ADBS01000002	1046470	1047373	VDA_000980.t01	903	-	273	9.66467	10.7028
ADBS01000002	461138	462536	VDA_000567.t01	1398	-	626	22.1615	15.8523
ADBS01000002	456506	456755	VDA_000564.t01	249	+	489	17.3114	69.5239
ADBS01000002	579856	580096	VDA_000654.t01	240	-	39	1.38067	5.75278
ADBS01000002	1229791	1231096	VDA_001128.t01	1305	+	193	6.83253	5.23566
ADBS01000002	709932	710454	VDA_000755.t01	522	-	2997	106.099	203.255
ADBS01000002	609106	610522	VDA_000677.t01	1416	+	5137	181.859	128.431
ADBS01000002	1194495	1195011	VDA_001097.t01	516	-	0	0	0
ADBS01000002	24027	24630	VDA_000293.t01	603	-	290	10.2665	17.0257
ADBS01000002	504689	505001	VDA_000598.t01	312	-	6924	245.122	785.646
ADBS01000002	1239837	1241838	VDA_001135.t01	2001	-	4569	161.75	80.8348
ADBS01000002	915824	916496	VDA_000883.t01	672	+	2521	89.2477	132.809
ADBS01000002	208589	209846	VDA_000426.t01	1257	+	3397	120.26	95.672
ADBS01000002	91146	92454	VDA_000340.t01	1308	+	0	0	0
ADBS01000002	921077	922094	VDA_000886.t01	1017	+	4606	163.06	160.335
ADBS01000002	834805	836083	VDA_000842.t01	1278	-	919	32.5342	25.4571
ADBS01000002	543577	544462	VDA_000629.t01	885	-	1424	50.4121	56.9628
ADBS01000002	345194	346097	VDA_000484.t01	903	+	398	14.0899	15.6034
ADBS01000002	529454	530897	VDA_000617.t01	1443	+	6257	221.509	153.506
ADBS01000002	513903	515211	VDA_000606.t01	1308	+	320	11.3286	8.66097
ADBS01000002	1069987	1070542	VDA_001000.t01	555	-	0	0	0
ADBS01000002	245685	248601	VDA_000431.t01	2916	+	690	24.4272	8.37695
ADBS01000002	584266	585283	VDA_000658.t01	1017	-	5478	193.931	190.689
ADBS01000002	308246	309851	VDA_000461.t01	1605	-	1139	40.3226	25.1231
ADBS01000002	1065797	1066310	VDA_000996.t01	513	+	2439	86.3448	168.313
ADBS01000002	1064518	1064719	VDA_000995.t01	201	-	7574	268.133	1333.99
ADBS01000002	18429	19062	VDA_000287.t01	633	+	267	9.45226	14.9325
ADBS01000002	1163794	1164472	VDA_001071.t01	678	+	0	0	0
ADBS01000002	1011801	1011981	VDA_000948.t01	180	-	181	6.40771	35.5984
ADBS01000002	390193	390997	VDA_000515.t01	804	-	378	13.3819	16.6441
ADBS01000002	826036	826690	VDA_000833.t01	654	+	0	0	0
ADBS01000002	1203329	1204097	VDA_001107.t01	768	-	37	1.30986	1.70555
ADBS01000002	684470	685700	VDA_000735.t01	1230	+	1299	45.9868	37.3877
ADBS01000002	745124	746624	VDA_000779.t01	1500	+	0	0	0
ADBS01000002	623854	624733	VDA_000684.t01	879	-	268	9.48766	10.7937
ADBS01000002	510291	511113	VDA_000603.t01	822	+	342	12.1074	14.7292
ADBS01000002	953375	954050	VDA_000907.t01	675	+	0	0	0
ADBS01000002	349304	349904	VDA_000487.t01	600	-	49	1.73468	2.89114
ADBS01000002	264626	267431	VDA_000435.t01	2805	+	364	12.8862	4.59402
ADBS01000002	281847	282951	VDA_000442.t01	1104	-	631	22.3385	20.2341
ADBS01000002	331108	332971	VDA_000475.t01	1863	+	208	7.36356	3.95253
ADBS01000002	199025	199102	VDA_rna007.r01	77	-	596	21.0994	274.019
ADBS01000002	1260150	1261476	VDA_001147.t01	1326	-	1436	50.8369	38.3385
ADBS01000002	179998	180688	VDA_000408.t01	690	+	213	7.54057	10.9284
ADBS01000002	690690	691095	VDA_000741.t01	405	+	692	24.498	60.4889
ADBS01000002	73478	74852	VDA_000327.t01	1374	-	137	4.85004	3.52987
ADBS01000002	661097	661769	VDA_000714.t01	672	-	1328	47.0135	69.9605
ADBS01000002	1070806	1073179	VDA_001001.t01	2373	-	3542	125.393	52.8415
ADBS01000002	114565	114656	VDA_rna006.r01	91	+	0	0	0
ADBS01000002	407112	407799	VDA_000527.t01	687	-	1003	35.5079	51.6855
ADBS01000002	1159579	1160536	VDA_001067.t01	957	-	66	2.33651	2.4415
ADBS01000002	1025189	1026248	VDA_000961.t01	1059	-	53	1.87629	1.77176
ADBS01000002	552513	554049	VDA_000635.t01	1536	-	211	7.46976	4.86313
ADBS01000002	470523	471516	VDA_000574.t01	993	-	2711	95.9741	96.6506
ADBS01000002	123164	125729	VDA_000366.t01	2565	-	237	8.39021	3.27104
ADBS01000002	1133837	1136888	VDA_001050.t01	3051	+	844	29.8791	9.7932
ADBS01000002	109229	110228	VDA_000355.t01	999	+	1397	49.4562	49.5057
ADBS01000002	211952	233639	VDA_000429.t01	21687	+	2959	104.754	4.83025
ADBS01000002	671312	672035	VDA_000723.t01	723	+	167	5.91209	8.17716
ADBS01000002	429981	430191	VDA_000545.t01	210	+	44	1.55768	7.4175
ADBS01000002	411458	412292	VDA_000532.t01	834	-	241	8.53182	10.23
ADBS01000002	941486	942356	VDA_000899.t01	870	-	0	0	0
ADBS01000002	89722	91072	VDA_000339.t01	1350	+	303	10.7267	7.94572
ADBS01000002	29735	31601	VDA_000297.t01	1866	-	96	3.39857	1.82131
ADBS01000002	1082316	1083762	VDA_001010.t01	1446	-	326	11.541	7.9813
ADBS01000002	726495	727935	VDA_000766.t01	1440	-	575	20.356	14.1361
ADBS01000002	178247	179693	VDA_000407.t01	1446	-	129	4.56682	3.15824
ADBS01000002	641891	642815	VDA_000698.t01	924	-	296	10.4789	11.3408
ADBS01000002	1290332	1290920	VDA_001162.t01	588	-	189	6.69093	11.3791
ADBS01000002	973437	974058	VDA_000915.t01	621	-	0	0	0
ADBS01000002	376365	376938	VDA_000504.t01	573	+	0	0	0
ADBS01000002	413678	413957	VDA_000534.t01	279	+	38	1.34527	4.82174
ADBS01000002	417725	419039	VDA_000537.t01	1314	+	3547	125.57	95.5631
ADBS01000002	1183492	1184539	VDA_001090.t01	1047	-	0	0	0
ADBS01000002	1120023	1121574	VDA_001038.t01	1551	+	0	0	0
ADBS01000002	938237	940157	VDA_000898.t01	1920	+	2110	74.6976	38.905
ADBS01000002	1297953	1300383	VDA_001166.t01	2430	+	466	16.4972	6.78897
ADBS01000002	351959	353648	VDA_000489.t01	1689	+	267	9.45226	5.59636
ADBS01000002	391296	392913	VDA_000516.t01	1617	+	926	32.782	20.2733
ADBS01000002	577448	578243	VDA_000652.t01	795	+	1200	42.4821	53.4366
ADBS01000002	41014	42718	VDA_000305.t01	1704	-	131	4.63763	2.72161
ADBS01000002	991227	991353	VDA_000931.t01	126	-	0	0	0
ADBS01000002	81617	82460	VDA_000332.t01	843	-	73	2.58433	3.06563
ADBS01000002	146731	147388	VDA_000384.t01	657	-	666	23.5775	35.8867
ADBS01000002	199364	200156	VDA_000420.t01	792	-	1490	52.7486	66.6017
ADBS01000002	981866	982664	VDA_000923.t01	798	-	0	0	0
ADBS01000002	1219702	1220773	VDA_001120.t01	1071	-	634	22.4447	20.9568
ADBS01000002	1142062	1142752	VDA_001055.t01	690	+	16298	576.977	836.199
ADBS01000002	1079638	1081045	VDA_001008.t01	1407	+	203	7.18655	5.10771
ADBS01000002	1114039	1114936	VDA_001034.t01	897	-	913	32.3218	36.0332
ADBS01000002	422858	423290	VDA_000540.t01	432	-	1259	44.5708	103.173
ADBS01000002	1218911	1219682	VDA_001119.t01	771	+	212	7.50517	9.73433
ADBS01000002	817216	818389	VDA_000826.t01	1173	-	0	0	0
ADBS01000002	811341	812475	VDA_000819.t01	1134	+	358	12.6738	11.1762
ADBS01000002	839344	840757	VDA_000845.t01	1413	-	742	26.2681	18.5903
ADBS01000002	1112002	1113976	VDA_001033.t01	1974	+	407	14.4085	7.29914
ADBS01000002	915252	915819	VDA_000882.t01	567	+	4426	156.688	276.346
ADBS01000002	191533	193486	VDA_000415.t01	1953	+	0	0	0
ADBS01000002	402452	403832	VDA_000523.t01	1380	-	571	20.2144	14.6481
ADBS01000002	1022799	1023801	VDA_000959.t01	1002	-	433	15.3289	15.2983
ADBS01000002	491350	492370	VDA_000588.t01	1020	-	32	1.13286	1.11064
ADBS01000002	562580	563552	VDA_000642.t01	972	+	546	19.3293	19.8862
ADBS01000002	490214	491243	VDA_000587.t01	1029	-	10	0.354017	0.34404
ADBS01000002	922191	923130	VDA_000887.t01	939	-	1558	55.1559	58.739
ADBS01000002	1196709	1197225	VDA_001099.t01	516	+	1369	48.465	93.9243
ADBS01000002	1174469	1175246	VDA_001083.t01	777	-	1599	56.6074	72.8537
ADBS01000002	1171437	1171938	VDA_001080.t01	501	-	43	1.52227	3.03847
ADBS01000002	1039677	1040412	VDA_000975.t01	735	+	133	4.70843	6.40603
ADBS01000002	44740	46315	VDA_000308.t01	1575	+	1526	54.023	34.3003
ADBS01000002	747580	749647	VDA_000781.t01	2067	-	396	14.0191	6.78233
ADBS01000002	533900	534050	VDA_000621.t01	150	+	1196	42.3405	282.27
ADBS01000002	559074	560163	VDA_000638.t01	1089	+	229	8.10699	7.44444
ADBS01000002	121903	122722	VDA_000365.t01	819	-	86	3.04455	3.7174
ADBS01000002	1090782	1091721	VDA_001016.t01	939	-	397	14.0545	14.9675
ADBS01000002	1101253	1102120	VDA_001024.t01	867	-	2268	80.2911	92.608
ADBS01000002	298646	300629	VDA_000452.t01	1983	-	16319	577.721	291.337
ADBS01000002	185874	186714	VDA_000412.t01	840	-	279	9.87708	11.7584
ADBS01000002	830049	831117	VDA_000838.t01	1068	-	53	1.87629	1.75683
ADBS01000002	1034640	1035828	VDA_000969.t01	1188	+	46	1.62848	1.37077
ADBS01000002	701187	702369	VDA_000748.t01	1182	+	0	0	0
ADBS01000002	995454	995643	VDA_000935.t01	189	+	0	0	0
ADBS01000002	966585	967290	VDA_000911.t01	705	-	0	0	0
ADBS01000002	792961	794476	VDA_000814.t01	1515	+	82	2.90294	1.91613
ADBS01000002	857465	858809	VDA_000857.t01	1344	-	1734	61.3866	45.6745
ADBS01000002	872839	873625	VDA_000867.t01	786	+	2524	89.3539	113.682
ADBS01000002	546236	547643	VDA_000631.t01	1407	-	287	10.1603	7.22125
ADBS01000002	648240	649041	VDA_000706.t01	801	+	11922	422.059	526.916
ADBS01000002	566970	569670	VDA_000646.t01	2700	+	267	9.45226	3.50084
ADBS01000002	658357	659845	VDA_000712.t01	1488	+	3399	120.33	80.8672
ADBS01000002	674274	674454	VDA_000725.t01	180	-	1104	39.0835	217.131
ADBS01000002	375003	376251	VDA_000503.t01	1248	+	0	0	0
ADBS01000002	967604	968783	VDA_000912.t01	1179	-	0	0	0
ADBS01000002	444221	445385	VDA_000554.t01	1164	+	241	8.53182	7.32974
ADBS01000002	503578	504577	VDA_000597.t01	999	+	1202	42.5529	42.5955
ADBS01000002	881532	882777	VDA_000875.t01	1245	+	274	9.70007	7.79122
ADBS01000002	484805	485480	VDA_000582.t01	675	+	54	1.91169	2.83214
ADBS01000002	1109497	1111492	VDA_001032.t01	1995	+	64285	2275.8	1140.75
ADBS01000002	1108448	1109399	VDA_001031.t01	951	+	28640	1013.91	1066.15
ADBS01000002	1279200	1281045	VDA_001157.t01	1845	-	0	0	0
ADBS01000002	383360	384365	VDA_000509.t01	1005	-	174	6.1599	6.12925
ADBS01000002	629218	630541	VDA_000689.t01	1323	+	81	2.86754	2.16745
ADBS01000002	1153084	1156165	VDA_001064.t01	3081	+	0	0	0
ADBS01000002	7241	7787	VDA_000279.t01	546	+	46	1.62848	2.98256
ADBS01000002	1040486	1042169	VDA_000976.t01	1683	+	2026	71.7239	42.6167
ADBS01000002	781436	782093	VDA_000804.t01	657	+	203	7.18655	10.9384
ADBS01000002	370486	371428	VDA_000500.t01	942	+	0	0	0
ADBS01000002	784450	785602	VDA_000808.t01	1152	-	1298	45.9514	39.8884
ADBS01000002	333038	334505	VDA_000476.t01	1467	+	560	19.825	13.514
ADBS01000002	523683	524337	VDA_000613.t01	654	-	798	28.2506	43.1966
ADBS01000002	668158	669214	VDA_000720.t01	1056	-	543	19.2231	18.2037
ADBS01000002	451934	453284	VDA_000560.t01	1350	+	1158	40.9952	30.3668
ADBS01000002	761292	762294	VDA_000788.t01	1002	+	1502	53.1734	53.0673
ADBS01000002	21091	22114	VDA_000290.t01	1023	+	1733	61.3512	59.9718
ADBS01000002	1197636	1197807	VDA_001100.t01	171	-	50	1.77009	10.3514
ADBS01000002	581176	582541	VDA_000656.t01	1365	-	829	29.348	21.5004
ADBS01000002	364620	365601	VDA_000496.t01	981	-	1098	38.8711	39.6239
ADBS01000002	278821	279415	VDA_000439.t01	594	+	13	0.460222	0.774785
ADBS01000002	986688	987627	VDA_000927.t01	939	+	0	0	0
ADBS01000002	110234	111206	VDA_000356.t01	972	+	1328	47.0135	48.3678
ADBS01000002	1301825	1303253	VDA_001168.t01	1428	+	74	2.61973	1.83454
ADBS01000002	145617	146709	VDA_000383.t01	1092	-	843	29.8437	27.3294
ADBS01000002	1204991	1205819	VDA_001108.t01	828	+	118	4.1774	5.04517
ADBS01000002	496472	497327	VDA_000592.t01	855	+	1050	37.1718	43.4758
ADBS01000002	467331	468234	VDA_000572.t01	903	+	4143	146.669	162.425
ADBS01000002	433620	434451	VDA_000548.t01	831	+	10	0.354017	0.426014
ADBS01000002	705053	706151	VDA_000751.t01	1098	+	915	32.3926	29.5014
ADBS01000002	1190454	1191171	VDA_001094.t01	717	-	0	0	0
ADBS01000002	731402	732146	VDA_000770.t01	744	-	838	29.6666	39.8745
ADBS01000002	936201	937845	VDA_000897.t01	1644	-	476	16.8512	10.2501
ADBS01000002	778345	778921	VDA_000801.t01	576	+	8259	292.383	507.609
ADBS01000002	1014838	1015849	VDA_000951.t01	1011	+	307	10.8683	10.7501
ADBS01000002	291231	291495	VDA_000446.t01	264	+	765	27.0823	102.585
ADBS01000002	95710	97378	VDA_000343.t01	1668	+	8762	310.19	185.965
ADBS01000002	135581	136733	VDA_000374.t01	1152	-	427	15.1165	13.122
ADBS01000002	1059318	1060767	VDA_000991.t01	1449	-	119	4.2128	2.90739
ADBS01000002	656582	657473	VDA_000711.t01	891	+	2364	83.6897	93.9278
ADBS01000002	1050213	1051338	VDA_000984.t01	1125	-	3311	117.215	104.191
ADBS01000002	588329	588827	VDA_000662.t01	498	-	343	12.1428	24.3831
ADBS01000002	1253558	1254326	VDA_001143.t01	768	+	791	28.0028	36.4619
ADBS01000002	1074304	1074517	VDA_001003.t01	213	-	2432	86.097	404.211
ADBS01000002	38191	39097	VDA_000301.t01	906	-	655	23.1881	25.594
ADBS01000002	194107	194221	VDA_000416.t01	114	-	383	13.5589	118.937
ADBS01000002	963202	964525	VDA_000909.t01	1323	-	0	0	0
ADBS01000002	828490	828814	VDA_000836.t01	324	+	0	0	0
ADBS01000002	652220	653456	VDA_000708.t01	1236	-	61	2.15951	1.74717
ADBS01000002	131929	133849	VDA_000372.t01	1920	+	507	17.9487	9.34827
ADBS01000002	129262	131458	VDA_000371.t01	2196	-	469	16.6034	7.56075
ADBS01000002	161797	162220	VDA_000396.t01	423	-	2348	83.1232	196.509
ADBS01000002	782096	782654	VDA_000805.t01	558	-	126	4.46062	7.99394
ADBS01000002	1261606	1262665	VDA_001148.t01	1059	-	111	3.92959	3.71066
ADBS01000002	78884	81389	VDA_000331.t01	2505	-	132	4.67303	1.86548
ADBS01000002	1116533	1117442	VDA_001036.t01	909	+	118	4.1774	4.5956
ADBS01000002	786784	787510	VDA_000810.t01	726	-	768	27.1885	37.4498
ADBS01000002	1124080	1125337	VDA_001041.t01	1257	-	183	6.47852	5.15395
ADBS01000002	301760	301973	VDA_000454.t01	213	-	4232	149.82	703.381
ADBS01000002	1226713	1227805	VDA_001126.t01	1092	-	2945	104.258	95.4744
ADBS01000002	52951	54769	VDA_000315.t01	1818	+	2177	77.0696	42.3925
ADBS01000002	366079	366805	VDA_000497.t01	726	+	3195	113.109	155.797
ADBS01000002	361532	362438	VDA_000494.t01	906	-	444	15.7184	17.3492
ADBS01000002	427053	427950	VDA_000543.t01	897	+	691	24.4626	27.2716
ADBS01000002	644613	645132	VDA_000702.t01	519	-	206	7.29275	14.0516
ADBS01000002	978127	978283	VDA_000920.t01	156	-	0	0	0
ADBS01000002	592319	592475	VDA_000665.t01	156	-	314	11.1161	71.2573
ADBS01000002	610637	612785	VDA_000678.t01	2148	-	3060	108.329	50.4326
ADBS01000002	1127750	1128641	VDA_001044.t01	891	-	90	3.18616	3.57593
ADBS01000002	98809	99019	VDA_000346.t01	210	+	65404	2315.41	11025.8
ADBS01000002	1177316	1178045	VDA_001085.t01	729	+	250	8.85043	12.1405
ADBS01000002	1006122	1008198	VDA_000945.t01	2076	+	1403	49.6686	23.9252
ADBS01000002	516108	517359	VDA_000608.t01	1251	+	189	6.69093	5.34846
ADBS01000002	555171	556536	VDA_000636.t01	1365	-	91	3.22156	2.36011
ADBS01000002	531535	532402	VDA_000619.t01	867	+	2409	85.2827	98.3653
ADBS01000002	878826	879618	VDA_000873.t01	792	+	1876	66.4136	83.8556
ADBS01000002	864175	865327	VDA_000862.t01	1152	-	628	22.2323	19.2989
ADBS01000002	394387	395146	VDA_000518.t01	759	+	927	32.8174	43.2377
ADBS01000002	916495	918430	VDA_000884.t01	1935	+	3191	112.967	58.3808
ADBS01000002	1167232	1168063	VDA_001075.t01	831	-	211	7.46976	8.98889
ADBS01000002	1085227	1085818	VDA_001012.t01	591	-	1674	59.2625	100.275
ADBS01000002	293127	293481	VDA_000448.t01	354	+	4355	154.175	435.521
ADBS01000002	1136954	1137770	VDA_001051.t01	816	-	10490	371.364	455.103
ADBS01000002	319458	320133	VDA_000467.t01	675	-	1079	38.1985	56.5903
ADBS01000002	326887	327922	VDA_000472.t01	1035	-	55	1.94709	1.88125
ADBS01000002	1026439	1028104	VDA_000962.t01	1665	-	6512	230.536	138.46
ADBS01000002	10206	12426	VDA_000281.t01	2220	+	200	7.08034	3.18934
ADBS01000002	1051337	1051523	VDA_000985.t01	186	-	548	19.4001	104.302
ADBS01000002	943679	945743	VDA_000901.t01	2064	-	0	0	0
ADBS01000002	1251226	1251865	VDA_001141.t01	639	+	1549	54.8373	85.8173
ADBS01000002	1273631	1274789	VDA_001154.t01	1158	+	1085	38.4109	33.17
ADBS01000002	965155	965830	VDA_000910.t01	675	-	0	0	0
ADBS01000002	720712	721393	VDA_000760.t01	681	+	20	0.708034	1.0397
ADBS01000002	513127	513907	VDA_000605.t01	780	+	183	6.47852	8.30579
ADBS01000002	641100	641892	VDA_000697.t01	792	-	185	6.54932	8.26934
ADBS01000002	519108	520809	VDA_000610.t01	1701	-	665	23.5421	13.8402
ADBS01000002	736938	738120	VDA_000774.t01	1182	-	636	22.5155	19.0486
ADBS01000002	203246	204596	VDA_000423.t01	1350	-	3824	135.376	100.279
ADBS01000002	724861	726331	VDA_000765.t01	1470	-	1031	36.4992	24.8294
ADBS01000002	498781	500434	VDA_000594.t01	1653	+	4477	158.494	95.8823
ADBS01000002	294755	295316	VDA_000450.t01	561	+	3226	114.206	203.576
ADBS01000002	279635	280976	VDA_000440.t01	1341	+	30	1.06205	0.791985
ADBS01000002	1028292	1029042	VDA_000963.t01	750	-	677	23.967	31.956
ADBS01000002	1200409	1201891	VDA_001103.t01	1482	-	217	7.68217	5.18365
ADBS01000002	627098	628193	VDA_000687.t01	1095	-	946	33.49	30.5845
ADBS01000002	632998	634456	VDA_000691.t01	1458	-	227	8.03619	5.51179
ADBS01000002	634663	635053	VDA_000692.t01	390	-	408	14.4439	37.0356
ADBS01000002	601948	602908	VDA_000671.t01	960	+	0	0	0
ADBS01000002	419120	420599	VDA_000538.t01	1479	-	5316	188.196	127.245
ADBS01000002	538065	538509	VDA_000624.t01	444	+	497	17.5947	39.6276
ADBS01000002	408903	409851	VDA_000529.t01	948	-	107	3.78798	3.99576
ADBS01000002	853180	854899	VDA_000854.t01	1719	-	5778	204.551	118.994
ADBS01000002	150262	150862	VDA_000387.t01	600	+	1808	64.0063	106.677
ADBS01000002	171001	173878	VDA_000403.t01	2877	+	222	7.85918	2.73173
ADBS01000002	850240	851224	VDA_000851.t01	984	+	279	9.87708	10.0377
ADBS01000002	454790	455603	VDA_000563.t01	813	+	44681	1581.78	1945.61
ADBS01000002	104295	106875	VDA_000353.t01	2580	-	191	6.76173	2.62083
ADBS01000002	1138228	1139665	VDA_001052.t01	1437	+	695	24.6042	17.1219
ADBS01000002	1288037	1289069	VDA_001160.t01	1032	-	908	32.1448	31.148
ADBS01000002	1078458	1079568	VDA_001007.t01	1110	+	76	2.69053	2.4239
ADBS01000002	663204	664254	VDA_000716.t01	1050	+	2137	75.6535	72.0509
ADBS01000002	478186	478705	VDA_000578.t01	519	+	452	16.0016	30.8316
ADBS01000002	1064219	1064310	VDA_rna011.r01	91	-	285	10.0895	110.874
ADBS01000002	289138	291160	VDA_000445.t01	2022	+	845	29.9145	14.7945
ADBS01000002	868165	870169	VDA_000864.t01	2004	+	13856	490.526	244.774
ADBS01000002	343831	345016	VDA_000483.t01	1185	+	2559	90.593	76.4498
ADBS01000002	505187	506861	VDA_000599.t01	1674	-	11499	407.084	243.181
ADBS01000002	19249	20296	VDA_000288.t01	1047	+	697	24.675	23.5673
ADBS01000002	436210	437848	VDA_000550.t01	1638	+	121	4.28361	2.61515
ADBS01000002	711847	713314	VDA_000757.t01	1467	-	687	24.321	16.5787
ADBS01000002	1236459	1237254	VDA_001133.t01	795	+	470	16.6388	20.9293
ADBS01000002	473560	474694	VDA_000576.t01	1134	+	422	14.9395	13.1742
ADBS01000002	588218	588335	VDA_000661.t01	117	+	88	3.11535	26.6269
ADBS01000002	410681	411449	VDA_000531.t01	768	-	84	2.97374	3.87206
ADBS01000002	404029	404743	VDA_000524.t01	714	-	695	24.6042	34.4597
ADBS01000002	689128	689536	VDA_000739.t01	408	-	694	24.5688	60.2176
ADBS01000002	974641	975070	VDA_000917.t01	429	-	0	0	0
ADBS01000002	448484	449765	VDA_000557.t01	1281	-	1883	66.6614	52.0386
ADBS01000002	996569	998177	VDA_000937.t01	1608	+	0	0	0
ADBS01000002	928351	928909	VDA_000891.t01	558	-	1824	64.5727	115.722
ADBS01000002	925424	926270	VDA_000889.t01	846	-	5589	197.86	233.877
ADBS01000002	1305695	1306346	VDA_001170.t01	651	-	207	7.32816	11.2568
ADBS01000002	834270	834420	VDA_000841.t01	150	-	267	9.45226	63.0151
ADBS01000002	64591	65797	VDA_000321.t01	1206	+	0	0	0
ADBS01000002	140980	141367	VDA_000379.t01	387	+	192	6.79713	17.5636
ADBS01000002	254839	263266	VDA_000433.t01	8427	+	911	32.251	3.8271
ADBS01000002	1060944	1061937	VDA_000992.t01	993	+	155	5.48727	5.52595
ADBS01000002	1297608	1297722	VDA_001165.t01	114	+	122	4.31901	37.8861
ADBS01000002	397345	398032	VDA_000520.t01	687	+	2875	101.78	148.151
ADBS01000002	827682	828498	VDA_000835.t01	816	+	0	0	0
ADBS01000002	1115246	1116134	VDA_001035.t01	888	-	426	15.0811	16.9833
ADBS01000002	1214429	1215119	VDA_001115.t01	690	+	382	13.5235	19.5992
ADBS01000002	15580	16441	VDA_000285.t01	861	-	990	35.0477	40.7058
ADBS01000002	1097147	1097831	VDA_001020.t01	684	-	75	2.65513	3.88177
ADBS01000002	696680	697130	VDA_000745.t01	450	-	0	0	0
ADBS01000002	1147006	1147861	VDA_001060.t01	855	-	75	2.65513	3.10541
ADBS01000002	974057	974639	VDA_000916.t01	582	-	0	0	0
ADBS01000002	821321	821972	VDA_000829.t01	651	+	0	0	0
ADBS01000002	1221502	1222387	VDA_001122.t01	885	-	89	3.15075	3.56017
ADBS01000002	576870	577350	VDA_000651.t01	480	+	399	14.1253	29.4277
ADBS01000002	1037907	1038657	VDA_000973.t01	750	+	380	13.4527	17.9369
ADBS01000002	615138	617601	VDA_000680.t01	2463	-	1511	53.492	21.7182
ADBS01000002	1289417	1290269	VDA_001161.t01	852	+	73	2.58433	3.03325
ADBS01000002	1069389	1069953	VDA_000999.t01	564	-	0	0	0
ADBS01000002	1032202	1032775	VDA_000966.t01	573	+	2898	102.594	179.047
ADBS01000002	508301	509051	VDA_000601.t01	750	-	6808	241.015	321.353
ADBS01000002	69592	70825	VDA_000324.t01	1233	-	276	9.77088	7.92447
ADBS01000002	101508	102189	VDA_000350.t01	681	+	2310	81.778	120.085
ADBS01000002	1213056	1213713	VDA_001114.t01	657	-	329	11.6472	17.7278
ADBS01000002	98261	98408	VDA_000345.t01	147	-	17	0.601829	4.09408
ADBS01000002	209916	211041	VDA_000427.t01	1125	+	1672	59.1917	52.6148
ADBS01000002	691353	692265	VDA_000742.t01	912	+	2013	71.2637	78.14
ADBS01000002	1180571	1181537	VDA_001088.t01	966	-	0	0	0
ADBS01000002	1075873	1076596	VDA_001005.t01	723	-	2532	89.6372	123.979
ADBS01000002	621492	623025	VDA_000683.t01	1533	-	125	4.42522	2.88664
ADBS01000002	862719	864063	VDA_000861.t01	1344	+	2578	91.2656	67.906
ADBS01000002	674540	674714	VDA_000726.t01	174	-	632	22.3739	128.586
ADBS01000002	84926	86150	VDA_000335.t01	1224	-	0	0	0
ADBS01000002	1161761	1162019	VDA_001069.t01	258	-	10	0.354017	1.37216
ADBS01000002	564840	565395	VDA_000644.t01	555	-	764	27.0469	48.7332
ADBS01000002	735267	736863	VDA_000773.t01	1596	-	526	18.6213	11.6675
ADBS01000002	580545	581088	VDA_000655.t01	543	+	946	33.49	61.6759
ADBS01000002	534886	535723	VDA_000622.t01	837	-	4574	161.927	193.462
ADBS01000002	526404	527877	VDA_000615.t01	1473	+	25007	885.291	601.012
ADBS01000002	156648	158340	VDA_000392.t01	1692	+	143	5.06245	2.99199
ADBS01000002	127054	127609	VDA_000368.t01	555	-	1273	45.0664	81.2007
ADBS01000002	594160	595303	VDA_000668.t01	1143	-	958	33.9149	29.6718
ADBS01000002	175003	175696	VDA_000404.t01	693	+	40	1.41607	2.04339
ADBS01000002	432588	433503	VDA_000547.t01	915	+	11	0.389419	0.425594
ADBS01000002	486617	487376	VDA_000584.t01	759	+	0	0	0
ADBS01000002	845045	845963	VDA_000848.t01	918	+	2363	83.6543	91.1267
ADBS01000002	1097860	1098907	VDA_001021.t01	1047	-	160	5.66428	5.41001
ADBS01000002	1099022	1100102	VDA_001022.t01	1080	-	1337	47.3321	43.826
ADBS01000002	24628	25309	VDA_000294.t01	681	+	115	4.0712	5.97826
ADBS01000002	760266	761127	VDA_000787.t01	861	+	6400	226.571	263.149
ADBS01000002	1149868	1151500	VDA_001062.t01	1632	-	210	7.43436	4.55537
ADBS01000002	353725	355324	VDA_000490.t01	1599	-	274	9.70007	6.06634
ADBS01000002	160326	161622	VDA_000395.t01	1296	-	3234	114.489	88.3404
ADBS01000002	707646	707826	VDA_000753.t01	180	-	1239	43.8627	243.682
ADBS01000002	873788	874436	VDA_000868.t01	648	-	1627	57.5986	88.8867
ADBS01000002	1145886	1146861	VDA_001059.t01	975	-	230	8.1424	8.35118
ADBS01000002	380173	380440	VDA_000506.t01	267	-	505	17.8779	66.9583
ADBS01000002	782898	783840	VDA_000806.t01	942	+	2174	76.9633	81.7021
ADBS01000002	1015899	1016016	VDA_000952.t01	117	-	251	8.88583	75.9473
ADBS01000002	414153	415773	VDA_000535.t01	1620	+	187	6.62012	4.0865
ADBS01000002	1244253	1245228	VDA_001137.t01	975	+	2510	88.8583	91.1367
ADBS01000002	574069	574186	VDA_000649.t01	117	+	80	2.83214	24.2063
ADBS01000002	884797	885526	VDA_000877.t01	729	+	3939	139.447	191.286
ADBS01000002	1095857	1097129	VDA_001019.t01	1272	-	143	5.06245	3.97991
ADBS01000002	197108	198551	VDA_000419.t01	1443	+	508	17.9841	12.463
ADBS01000002	662050	663208	VDA_000715.t01	1158	+	9788	346.512	299.233
ADBS01000002	451212	451791	VDA_000559.t01	579	+	1741	61.6344	106.45
ADBS01000002	274717	277474	VDA_000437.t01	2757	+	569	20.1436	7.30634
ADBS01000002	992466	993318	VDA_000933.t01	852	-	0	0	0
ADBS01000002	968782	970384	VDA_000913.t01	1602	-	0	0	0
ADBS01000002	861334	862720	VDA_000860.t01	1386	+	2427	85.92	61.9913
ADBS01000002	593381	594140	VDA_000667.t01	759	-	1103	39.0481	51.4468
ADBS01000002	347089	349294	VDA_000486.t01	2205	-	475	16.8158	7.62622
ADBS01000002	988157	989312	VDA_000928.t01	1155	+	0	0	0
ADBS01000002	952188	953130	VDA_000906.t01	942	-	0	0	0
ADBS01000002	768012	770088	VDA_000794.t01	2076	-	3891	137.748	66.3527
ADBS01000002	643423	643663	VDA_000700.t01	240	-	80	2.83214	11.8006
ADBS01000002	676427	677540	VDA_000728.t01	1113	-	4586	162.352	145.869
ADBS01000002	32489	34769	VDA_000298.t01	2280	+	7399	261.937	114.885
ADBS01000002	309990	311010	VDA_000462.t01	1020	-	1183	41.8802	41.0591
ADBS01000002	815624	816167	VDA_000824.t01	543	+	532	18.8337	34.6846
ADBS01000002	749717	753029	VDA_000782.t01	3312	-	369	13.0632	3.94421
ADBS01000002	843692	844472	VDA_000847.t01	780	-	347	12.2844	15.7492
ADBS01000002	458199	459582	VDA_000565.t01	1383	+	0	0	0
ADBS01000002	5078	5942	VDA_000278.t01	864	+	153	5.41646	6.26906
ADBS01000002	440735	442043	VDA_000552.t01	1308	+	56	1.9825	1.51567
ADBS01000002	560667	561267	VDA_000640.t01	600	+	255	9.02744	15.0457
ADBS01000002	75892	76879	VDA_000329.t01	987	-	31	1.09745	1.11191
ADBS01000002	1021280	1021625	VDA_000957.t01	345	+	372	13.1694	38.1723
ADBS01000002	1131302	1131674	VDA_001047.t01	372	-	592	20.9578	56.3382
ADBS01000002	813178	813946	VDA_000821.t01	768	-	1898	67.1925	87.4902
ADBS01000002	494388	495219	VDA_000590.t01	831	+	1406	49.7748	59.8975
ADBS01000002	86709	87849	VDA_000336.t01	1140	-	0	0	0
ADBS01000002	678667	679510	VDA_000730.t01	843	+	644	22.7987	27.0447
ADBS01000002	1048093	1049128	VDA_000982.t01	1035	+	288	10.1957	9.85091
ADBS01000002	913955	915215	VDA_000881.t01	1260	+	10292	364.355	289.17
ADBS01000002	48048	48744	VDA_000311.t01	696	+	393	13.9129	19.9898
ADBS01000002	182939	184001	VDA_000410.t01	1062	+	463	16.391	15.4341
ADBS01000002	606719	607379	VDA_000675.t01	660	+	783	27.7195	41.9993
ADBS01000002	1045572	1046409	VDA_000979.t01	837	+	1459	51.6511	61.7098
ADBS01000002	1168095	1169250	VDA_001076.t01	1155	-	158	5.59347	4.84283
ADBS01000002	88983	89568	VDA_000338.t01	585	+	53	1.87629	3.20734
ADBS01000002	698243	699158	VDA_000746.t01	915	+	0	0	0
ADBS01000002	888691	912193	VDA_000879.t01	23502	-	15210	538.46	22.9113
ADBS01000002	780078	781230	VDA_000803.t01	1152	-	277	9.80628	8.51239
ADBS01000002	138782	139949	VDA_000377.t01	1167	-	84	2.97374	2.5482
ADBS01000002	115116	116382	VDA_000361.t01	1266	+	244	8.63802	6.82308
ADBS01000002	116776	118429	VDA_000362.t01	1653	+	304	10.7621	6.51066
ADBS01000002	142685	143348	VDA_000381.t01	663	-	2286	80.9283	122.064
ADBS01000002	462758	464117	VDA_000568.t01	1359	-	726	25.7017	18.9122
ADBS01000002	795709	796918	VDA_000816.t01	1209	-	462	16.3556	13.5282
ADBS01000002	870437	871739	VDA_000865.t01	1302	+	347	12.2844	9.43502
ADBS01000002	1169755	1170649	VDA_001078.t01	894	-	117	4.142	4.63311
ADBS01000002	1251886	1252597	VDA_001142.t01	711	-	1345	47.6153	66.9695
ADBS01000002	377179	380053	VDA_000505.t01	2874	-	1869	66.1658	23.0222
ADBS01000002	645917	646775	VDA_000704.t01	858	-	23198	821.249	957.167
ADBS01000002	772518	773217	VDA_000797.t01	699	-	755	26.7283	38.2379
ADBS01000002	39210	39831	VDA_000302.t01	621	-	139	4.92084	7.92406
ADBS01000002	103	1816	VDA_000275.t01	1713	+	118	4.1774	2.43865
ADBS01000002	549463	550024	VDA_000632.t01	561	+	213	7.54057	13.4413
ADBS01000002	1056481	1057954	VDA_000989.t01	1473	+	578	20.4622	13.8915
ADBS01000002	603064	603853	VDA_000672.t01	789	+	0	0	0
ADBS01000002	340966	343633	VDA_000482.t01	2667	+	589	20.8516	7.81838
ADBS01000002	855219	855633	VDA_000855.t01	414	-	1196	42.3405	102.272
ADBS01000002	1125493	1126408	VDA_001042.t01	915	+	388	13.7359	15.0119
ADBS01000002	980209	981874	VDA_000922.t01	1665	-	0	0	0
ADBS01000002	1012038	1012356	VDA_000949.t01	318	-	219	7.75298	24.3804
ADBS01000002	978293	980210	VDA_000921.t01	1917	-	0	0	0
ADBS01000002	1815	2769	VDA_000276.t01	954	+	81	2.86754	3.00581
ADBS01000002	1036004	1036136	VDA_000970.t01	132	+	21	0.743436	5.63209
ADBS01000002	851307	851568	VDA_000852.t01	261	-	1671	59.1563	226.652
ADBS01000002	943039	943636	VDA_000900.t01	597	+	0	0	0
ADBS01000002	876629	877082	VDA_000871.t01	453	+	5835	206.569	456.002
ADBS01000002	1257758	1258424	VDA_001145.t01	666	+	362	12.8154	19.2424
ADBS01000002	154573	156538	VDA_000391.t01	1965	+	2499	88.4689	45.0223
ADBS01000002	303966	304518	VDA_000457.t01	552	+	786	27.8258	50.409
ADBS01000002	1144673	1145252	VDA_001057.t01	579	-	458	16.214	28.0034
ADBS01000002	946333	947044	VDA_000903.t01	711	-	0	0	0
ADBS01000002	1188025	1189363	VDA_001092.t01	1338	-	0	0	0
ADBS01000002	983496	984042	VDA_000924.t01	546	-	0	0	0
ADBS01000002	707900	709607	VDA_000754.t01	1707	-	3752	132.827	77.8133
ADBS01000002	687262	688363	VDA_000737.t01	1101	+	74	2.61973	2.37941
ADBS01000002	670792	671173	VDA_000722.t01	381	+	743	26.3035	69.038
ADBS01000002	1195229	1196057	VDA_001098.t01	828	-	0	0	0
ADBS01000002	22668	23475	VDA_000292.t01	807	+	1368	48.4296	60.0118
ADBS01000002	1084385	1085111	VDA_001011.t01	726	-	2170	76.8217	105.815
ADBS01000002	47264	48062	VDA_000310.t01	798	+	279	9.87708	12.3773
ADBS01000002	49404	50781	VDA_000313.t01	1377	-	464	16.4264	11.9291
ADBS01000002	46305	47268	VDA_000309.t01	963	+	569	20.1436	20.9175
ADBS01000002	1270639	1271971	VDA_001152.t01	1332	-	272	9.62927	7.22918
ADBS01000002	165514	167683	VDA_000400.t01	2169	+	5255	186.036	85.7704
ADBS01000002	719767	720136	VDA_000759.t01	369	-	614	21.7367	58.9069
ADBS01000002	672118	674077	VDA_000724.t01	1959	-	1009	35.7203	18.234
ADBS01000002	1132727	1133834	VDA_001049.t01	1107	+	198	7.00954	6.33202
ADBS01000002	180677	181934	VDA_000409.t01	1257	+	307	10.8683	8.64624
ADBS01000002	450088	450832	VDA_000558.t01	744	-	3095	109.568	147.269
ADBS01000002	527887	529264	VDA_000616.t01	1377	+	22101	782.413	568.202
ADBS01000002	489256	489829	VDA_000586.t01	573	+	55	1.94709	3.39807
ADBS01000002	1231667	1232996	VDA_001129.t01	1329	+	7631	270.151	203.274
ADBS01000002	879666	880557	VDA_000874.t01	891	-	5807	205.578	230.727
ADBS01000002	728122	728347	VDA_000767.t01	225	-	206	7.29275	32.4122
ADBS01000002	233817	245526	VDA_000430.t01	11709	+	826	29.2418	2.49738
ADBS01000002	300612	301623	VDA_000453.t01	1011	-	8471	299.888	296.625
ADBS01000002	836099	838562	VDA_000843.t01	2463	-	3048	107.904	43.8102
ADBS01000002	313408	314752	VDA_000464.t01	1344	-	4349	153.962	114.555
ADBS01000002	585557	586487	VDA_000659.t01	930	+	252	8.92123	9.59272
ADBS01000002	12458	13289	VDA_000282.t01	831	+	114	4.0358	4.85655
ADBS01000002	415979	417557	VDA_000536.t01	1578	+	244	8.63802	5.47403
ADBS01000002	636927	639255	VDA_000694.t01	2328	+	855	30.2685	13.0019
ADBS01000002	742093	742909	VDA_000777.t01	816	+	199	7.04494	8.63351
ADBS01000002	92507	93539	VDA_000341.t01	1032	-	3332	117.959	114.301
ADBS01000002	680452	681412	VDA_000732.t01	960	+	813	28.7816	29.9808
ADBS01000002	1245348	1247466	VDA_001138.t01	2118	+	1302	46.093	21.7625
ADBS01000002	931762	932332	VDA_000894.t01	570	+	704	24.9228	43.7242
ADBS01000002	113242	113677	VDA_000359.t01	435	-	9202	325.767	748.889
ADBS01000002	188797	191260	VDA_000414.t01	2463	-	203	7.18655	2.9178
ADBS01000002	359405	361385	VDA_000493.t01	1980	+	213	7.54057	3.80837
ADBS01000002	151513	152500	VDA_000388.t01	987	-	1724	61.0326	61.8364
ADBS01000002	1081051	1082305	VDA_001009.t01	1254	-	452	16.0016	12.7604
ADBS01000002	133982	135494	VDA_000373.t01	1512	+	941	33.313	22.0324
ADBS01000002	1164525	1165245	VDA_001072.t01	720	-	94	3.32776	4.62189
ADBS01000002	283391	285416	VDA_000443.t01	2025	+	563	19.9312	9.84255
ADBS01000002	539541	540651	VDA_000626.t01	1110	+	5300	187.629	169.035
ADBS01000002	349905	351318	VDA_000488.t01	1413	-	83	2.93834	2.07951
ADBS01000002	389151	389388	VDA_000514.t01	237	-	109	3.85879	16.2818
ADBS01000002	497420	498290	VDA_000593.t01	870	-	357	12.6384	14.5269
ADBS01000002	16522	17998	VDA_000286.t01	1476	-	1623	57.457	38.9275
ADBS01000002	323510	324074	VDA_000469.t01	564	+	299	10.5851	18.7679
ADBS01000002	989284	990586	VDA_000929.t01	1302	+	0	0	0
ADBS01000002	690039	690393	VDA_000740.t01	354	-	421	14.9041	42.102
ADBS01000002	767110	767893	VDA_000793.t01	783	-	654	23.1527	29.5693
ADBS01000002	453351	453981	VDA_000561.t01	630	+	848	30.0207	47.6518
ADBS01000002	607368	608697	VDA_000676.t01	1329	+	925	32.7466	24.64
ADBS01000002	1171956	1173129	VDA_001081.t01	1173	-	68	2.40732	2.05227
ADBS01000002	386603	387590	VDA_000512.t01	987	-	217	7.68217	7.78336
ADBS01000002	385651	386452	VDA_000511.t01	801	-	286	10.1249	12.6403
ADBS01000002	437900	439466	VDA_000551.t01	1566	+	62	2.19491	1.4016
ADBS01000002	481677	484800	VDA_000581.t01	3123	+	11	0.389419	0.124694
ADBS01000002	1010706	1011681	VDA_000947.t01	975	+	9238	327.041	335.427
ADBS01000002	550874	552539	VDA_000634.t01	1665	-	170	6.01829	3.61459
ADBS01000002	471741	472512	VDA_000575.t01	771	+	719	25.4538	33.0141
ADBS01000002	855785	857282	VDA_000856.t01	1497	-	2817	99.7267	66.6177
ADBS01000002	976798	977806	VDA_000919.t01	1008	-	0	0	0
ADBS01000002	723598	724192	VDA_000763.t01	594	+	83	2.93834	4.94671
ADBS01000002	1047818	1048091	VDA_000981.t01	273	+	95	3.36316	12.3193
ADBS01000002	1002778	1003735	VDA_000942.t01	957	+	1273	45.0664	47.0913
ADBS01000002	1173139	1174420	VDA_001082.t01	1281	-	149	5.27486	4.11776
ADBS01000002	405748	407116	VDA_000526.t01	1368	-	1466	51.8989	37.9378
ADBS01000002	1199493	1200366	VDA_001102.t01	873	-	95	3.36316	3.85242
ADBS01000002	125893	126841	VDA_000367.t01	948	-	978	34.6229	36.522
ADBS01000002	305427	306570	VDA_000459.t01	1143	+	307	10.8683	9.5086
ADBS01000002	1102603	1103359	VDA_001026.t01	756	-	1177	41.6678	55.1162
ADBS01000002	1051621	1053982	VDA_000986.t01	2361	-	3756	132.969	56.3189
ADBS01000002	28420	29248	VDA_000296.t01	828	-	80	2.83214	3.42046
ADBS01000002	1207185	1208358	VDA_001110.t01	1173	+	117	4.142	3.53112
ADBS01000002	95153	95244	VDA_rna005.r01	91	+	649	22.9757	252.48
ADBS01000002	1058090	1059260	VDA_000990.t01	1170	-	109	3.85879	3.29811
ADBS01000002	542530	543064	VDA_000628.t01	534	+	44	1.55768	2.917
ADBS01000002	1300765	1301365	VDA_001167.t01	600	+	6	0.21241	0.354017
ADBS01000002	665146	666040	VDA_000718.t01	894	-	2671	94.558	105.77
ADBS01000002	912507	913902	VDA_000880.t01	1395	+	2964	104.931	75.2191
ADBS01000002	1016808	1017852	VDA_000953.t01	1044	+	1402	49.6332	47.5414
ADBS01000002	65859	67716	VDA_000322.t01	1857	+	0	0	0
ADBS01000002	515210	516089	VDA_000607.t01	879	+	189	6.69093	7.61197
ADBS01000002	521780	523541	VDA_000612.t01	1761	+	7790	275.779	156.604
ADBS01000002	60714	62919	VDA_000319.t01	2205	+	797	28.2152	12.796
ADBS01000002	200483	201275	VDA_000421.t01	792	-	291	10.3019	13.0075
ADBS01000002	1107330	1107948	VDA_001030.t01	618	+	263	9.31065	15.0658
ADBS01000002	1221000	1221156	VDA_001121.t01	156	-	56	1.9825	12.7083
ADBS01000002	99849	100617	VDA_000348.t01	768	+	577	20.4268	26.5974
ADBS01000002	76968	78636	VDA_000330.t01	1668	-	54	1.91169	1.1461
ADBS01000002	336062	336821	VDA_000478.t01	759	-	113	4.00039	5.27061
ADBS01000002	1202526	1202934	VDA_001105.t01	408	-	45	1.59308	3.9046
ADBS01000002	642827	643427	VDA_000699.t01	600	-	168	5.94749	9.91248
ADBS01000002	743017	744736	VDA_000778.t01	1719	-	280	9.91248	5.76642
ADBS01000002	643753	644590	VDA_000701.t01	837	-	294	10.4081	12.435
ADBS01000002	624836	625904	VDA_000685.t01	1068	+	119	4.2128	3.94457
ADBS01000002	774061	775303	VDA_000798.t01	1242	+	107	3.78798	3.04991
ADBS01000002	1162244	1162898	VDA_001070.t01	654	+	814	28.817	44.0627
ADBS01000002	631760	632927	VDA_000690.t01	1167	+	3272	115.834	99.2583
ADBS01000002	82767	83082	VDA_000333.t01	315	-	64	2.26571	7.19273
ADBS01000002	740740	741991	VDA_000776.t01	1251	+	196	6.93874	5.54655
ADBS01000002	72537	73464	VDA_000326.t01	927	-	109	3.85879	4.16266
ADBS01000002	1140910	1141645	VDA_001054.t01	735	-	228	8.07159	10.9818
ADBS01000002	563644	564508	VDA_000643.t01	864	-	4199	148.652	172.051
ADBS01000002	990640	991228	VDA_000930.t01	588	-	0	0	0
ADBS01000002	682852	684331	VDA_000734.t01	1479	-	2137	75.6535	51.1518
ADBS01000002	84577	84668	VDA_rna004.r01	91	+	13	0.460222	5.05739
ADBS01000002	532614	533817	VDA_000620.t01	1203	+	111	3.92959	3.26649
ADBS01000002	1156893	1159314	VDA_001066.t01	2421	-	210	7.43436	3.07078
ADBS01000002	187510	188344	VDA_000413.t01	834	-	96	3.39857	4.07502
ADBS01000002	1291303	1293817	VDA_001163.t01	2514	+	161	5.69968	2.26717
ADBS01000002	329385	330852	VDA_000474.t01	1467	+	1042	36.8886	25.1456
ADBS01000002	791020	792709	VDA_000813.t01	1689	+	307	10.8683	6.43477
ADBS01000002	291922	292831	VDA_000447.t01	909	-	1752	62.0238	68.233
ADBS01000002	401034	402129	VDA_000522.t01	1095	-	69	2.44272	2.23079
ADBS01000002	1104881	1105682	VDA_001028.t01	801	+	384	13.5943	16.9716
ADBS01000002	37864	37955	VDA_rna002.r01	91	+	1025	36.2868	398.756
ADBS01000002	762967	764146	VDA_000789.t01	1179	-	965	34.1627	28.976
ADBS01000002	1208991	1210185	VDA_001111.t01	1194	-	7484	264.946	221.898
ADBS01000002	1210488	1211691	VDA_001112.t01	1203	+	391	13.8421	11.5063
ADBS01000002	1265179	1269118	VDA_001150.t01	3939	-	2202	77.9546	19.7905
ADBS01000002	1021725	1022790	VDA_000958.t01	1065	-	510	18.0549	16.9529
ADBS01000002	589846	591073	VDA_000663.t01	1227	+	1036	36.6762	29.8909
ADBS01000002	1073811	1074156	VDA_001002.t01	345	-	0	0	0
ADBS01000002	412587	413175	VDA_000533.t01	588	-	338	11.9658	20.35
ADBS01000002	1013101	1014325	VDA_000950.t01	1224	-	122	4.31901	3.5286
ADBS01000002	814386	814887	VDA_000822.t01	501	+	907	32.1094	64.0905
ADBS01000002	933026	933575	VDA_000895.t01	549	+	35	1.23906	2.25694
ADBS01000002	660343	661027	VDA_000713.t01	684	+	2403	85.0703	124.372
ADBS01000002	859139	860000	VDA_000858.t01	861	-	522	18.4797	21.4631
ADBS01000002	765749	767114	VDA_000792.t01	1365	-	1159	41.0306	30.059
ADBS01000002	1121683	1122661	VDA_001039.t01	978	-	393	13.9129	14.2258
ADBS01000002	702672	703680	VDA_000749.t01	1008	+	0	0	0
ADBS01000002	538590	539268	VDA_000625.t01	678	-	920	32.5696	48.0377
ADBS01000002	544932	546180	VDA_000630.t01	1248	+	565	20.002	16.0272
ADBS01000002	211286	211679	VDA_000428.t01	393	-	2759	97.6734	248.533
ADBS01000002	502267	503362	VDA_000596.t01	1095	-	298	10.5497	9.63444
ADBS01000002	128844	129162	VDA_000370.t01	318	+	632	22.3739	70.3581
ADBS01000002	764815	764953	VDA_000791.t01	138	-	135	4.77923	34.6321
ADBS01000002	176818	177724	VDA_000406.t01	906	+	1310	46.3763	51.1879
ADBS01000002	754788	756006	VDA_000784.t01	1218	-	2319	82.0966	67.4028
ADBS01000002	325477	326875	VDA_000471.t01	1398	-	162	5.73508	4.10235
ADBS01000002	948950	949739	VDA_000904.t01	789	-	0	0	0
ADBS01000002	625928	626954	VDA_000686.t01	1026	+	322	11.3994	11.1105
ADBS01000002	362545	364501	VDA_000495.t01	1956	-	271	9.59387	4.90484
ADBS01000002	346353	347085	VDA_000485.t01	732	+	996	35.2601	48.1696
ADBS01000002	423680	425321	VDA_000541.t01	1641	+	610	21.5951	13.1597
ADBS01000002	1185556	1188007	VDA_001091.t01	2451	-	0	0	0
ADBS01000002	395923	396436	VDA_000519.t01	513	-	193	6.83253	13.3188
ADBS01000002	578548	579841	VDA_000653.t01	1293	-	130	4.60222	3.55934
ADBS01000002	1062033	1062124	VDA_rna010.r01	91	-	54	1.91169	21.0076
ADBS01000002	1128798	1129800	VDA_001045.t01	1002	-	127	4.49602	4.48704
ADBS01000002	818468	819176	VDA_000827.t01	708	-	0	0	0
ADBS01000002	823554	825972	VDA_000832.t01	2418	+	0	0	0
ADBS01000002	307078	307597	VDA_000460.t01	519	-	380	13.4527	25.9203
ADBS01000002	746718	747432	VDA_000780.t01	714	+	0	0	0
ADBS01000002	1303252	1305076	VDA_001169.t01	1824	+	289	10.2311	5.60915
ADBS01000002	56352	57255	VDA_000317.t01	903	-	313	11.0807	12.271
ADBS01000002	43044	43218	VDA_000306.t01	174	-	16	0.566428	3.25533
ADBS01000002	785598	786780	VDA_000809.t01	1182	-	826	29.2418	24.7393
ADBS01000002	949762	952186	VDA_000905.t01	2424	-	0	0	0
ADBS01000002	721427	721550	VDA_000761.t01	123	-	71	2.51352	20.4351
ADBS01000002	838781	839348	VDA_000844.t01	567	-	435	15.3997	27.1601
ADBS01000002	163951	164485	VDA_000398.t01	534	+	2920	103.373	193.582
ADBS01000002	815545	815671	VDA_000823.t01	126	-	207	7.32816	58.16
ADBS01000002	1306591	1307242	VDA_001171.t01	651	+	49	1.73468	2.66465
ADBS01000002	428671	428836	VDA_000544.t01	165	+	395	13.9837	84.7496
ADBS01000002	323233	323308	VDA_rna009.r01	75	+	10	0.354017	4.72023
ADBS01000002	732148	733627	VDA_000771.t01	1479	-	1937	68.5731	46.3645
ADBS01000002	1054136	1055078	VDA_000987.t01	942	-	2143	75.8659	80.537
ADBS01000002	933984	935013	VDA_000896.t01	1029	+	473	16.745	16.2731
ADBS01000002	404852	405686	VDA_000525.t01	834	+	779	27.5779	33.0671
ADBS01000002	570097	570364	VDA_000647.t01	267	+	47	1.66388	6.23176
ADBS01000002	1063584	1064133	VDA_000994.t01	549	+	1386	49.0668	89.3748
ADBS01000002	1203045	1203282	VDA_001106.t01	237	-	12	0.424821	1.79249
ADBS01000002	1201963	1202512	VDA_001104.t01	549	-	61	2.15951	3.93352
ADBS01000002	445933	447112	VDA_000555.t01	1179	+	6096	215.809	183.044
ADBS01000002	776694	777900	VDA_000800.t01	1206	-	225	7.96539	6.6048
ADBS01000002	954367	962500	VDA_000908.t01	8133	-	0	0	0
ADBS01000002	833469	834138	VDA_000840.t01	669	+	330	11.6826	17.4627
ADBS01000002	794597	795686	VDA_000815.t01	1089	+	240	8.49641	7.80203
ADBS01000002	1089382	1090756	VDA_001015.t01	1374	+	135	4.77923	3.47834
ADBS01000002	162394	162745	VDA_000397.t01	351	-	5530	195.772	557.754
ADBS01000002	1277458	1279090	VDA_001156.t01	1632	+	0	0	0
ADBS01000002	984999	985800	VDA_000926.t01	801	-	0	0	0
ADBS01000002	382330	383029	VDA_000508.t01	699	+	161	5.69968	8.15404
ADBS01000002	649110	652224	VDA_000707.t01	3114	-	521	18.4443	5.92302
ADBS01000002	1122958	1123984	VDA_001040.t01	1026	+	0	0	0
ADBS01000002	635440	636184	VDA_000693.t01	744	+	1493	52.8548	71.0414
ADBS01000002	591142	592162	VDA_000664.t01	1020	-	2590	91.6905	89.8926
ADBS01000002	199145	199236	VDA_rna008.r01	91	-	72	2.54892	28.0102
ADBS01000002	715244	719375	VDA_000758.t01	4131	-	2197	77.7776	18.8278
ADBS01000002	664250	665000	VDA_000717.t01	750	+	1842	65.21	86.9466
ADBS01000002	1000237	1000537	VDA_000939.t01	300	+	2790	98.7708	329.236
ADBS01000002	1217899	1218823	VDA_001118.t01	924	+	1850	65.4932	70.8801
ADBS01000002	984344	984938	VDA_000925.t01	594	-	0	0	0
ADBS01000002	43371	44220	VDA_000307.t01	849	-	24	0.849641	1.00076
ADBS01000002	40538	40823	VDA_000304.t01	285	-	27	0.955847	3.35385
ADBS01000002	1068693	1069323	VDA_000998.t01	630	+	1380	48.8544	77.5466
ADBS01000002	263472	264075	VDA_000434.t01	603	+	34	1.20366	1.99612
ADBS01000002	194820	195819	VDA_000417.t01	999	-	641	22.6925	22.7152
ADBS01000002	1235908	1236052	VDA_001132.t01	144	-	4115	145.678	1011.65
ADBS01000002	1198087	1199206	VDA_001101.t01	1119	-	226	8.00079	7.14995
ADBS01000002	770294	771665	VDA_000795.t01	1371	-	295	10.4435	7.61744
ADBS01000002	840749	843689	VDA_000846.t01	2940	-	1629	57.6694	19.6154
ADBS01000002	877464	878751	VDA_000872.t01	1287	+	1422	50.3412	39.1152
ADBS01000002	1205966	1206983	VDA_001109.t01	1017	+	2921	103.408	101.68
ADBS01000002	612839	615020	VDA_000679.t01	2181	-	1482	52.4654	24.0556
ADBS01000002	846793	848086	VDA_000849.t01	1293	+	5999	212.375	164.25
ADBS01000002	582697	583990	VDA_000657.t01	1293	-	9520	337.024	260.653
ADBS01000002	293547	294303	VDA_000449.t01	756	-	738	26.1265	34.5588
ADBS01000002	645152	645779	VDA_000703.t01	627	-	373	13.2048	21.0604
ADBS01000002	809747	811130	VDA_000818.t01	1383	-	486	17.2052	12.4405
ADBS01000002	334497	335193	VDA_000477.t01	696	+	466	16.4972	23.7029
ADBS01000002	317834	319148	VDA_000466.t01	1314	-	1766	62.5194	47.5795
ADBS01000002	148040	149060	VDA_000385.t01	1020	-	266	9.41686	9.23221
ADBS01000002	998836	1000123	VDA_000938.t01	1287	+	0	0	0
ADBS01000002	674872	675451	VDA_000727.t01	579	-	406	14.3731	24.824
ADBS01000002	22264	22645	VDA_000291.t01	381	+	3548	125.605	329.673
ADBS01000002	1263007	1264348	VDA_001149.t01	1341	-	324	11.4702	8.55344
ADBS01000002	277658	278759	VDA_000438.t01	1101	-	21	0.743436	0.675237
ADBS01000002	509322	510270	VDA_000602.t01	948	+	388	13.7359	14.4893
ADBS01000002	918432	920553	VDA_000885.t01	2121	+	3383	119.764	56.4658
ADBS01000002	1088400	1089279	VDA_001014.t01	879	-	400	14.1607	16.11
ADBS01000002	1091947	1093738	VDA_001017.t01	1791	+	1550	54.8727	30.638
ADBS01000002	1102335	1102494	VDA_001025.t01	159	-	422	14.9395	93.9593
ADBS01000002	1166374	1167133	VDA_001074.t01	759	-	149	5.27486	6.94975
ADBS01000002	143661	144954	VDA_000382.t01	1293	+	685	24.2502	18.755
ADBS01000002	694208	696236	VDA_000744.t01	2028	+	276	9.77088	4.81799
ADBS01000002	434487	436155	VDA_000549.t01	1668	+	43	1.52227	0.912634
ADBS01000002	136793	137774	VDA_000375.t01	981	-	126	4.46062	4.54701
ADBS01000002	1233075	1233984	VDA_001130.t01	909	-	1368	48.4296	53.2778
ADBS01000002	1001016	1002426	VDA_000941.t01	1410	-	505	17.8779	12.6793
ADBS01000002	1217015	1217303	VDA_001117.t01	288	-	471	16.6742	57.8966
ADBS01000002	500462	501920	VDA_000595.t01	1458	+	3238	114.631	78.6219
ADBS01000002	560233	560545	VDA_000639.t01	312	-	2010	71.1575	228.069
ADBS01000002	447226	447805	VDA_000556.t01	579	-	1524	53.9522	93.1817
ADBS01000002	311878	312943	VDA_000463.t01	1065	+	851	30.1269	28.2881
ADBS01000002	970401	973428	VDA_000914.t01	3027	-	0	0	0
ADBS01000002	14879	15485	VDA_000284.t01	606	+	113411	4014.94	6625.32
ADBS01000002	25305	27783	VDA_000295.t01	2478	+	296	10.4789	4.22878
ADBS01000002	738548	739655	VDA_000775.t01	1107	+	1155	40.889	36.9368
ADBS01000002	465548	466562	VDA_000571.t01	1014	-	140	4.95624	4.88781
ADBS01000002	597477	598899	VDA_000670.t01	1422	-	900	31.8616	22.4062
ADBS01000002	831196	833188	VDA_000839.t01	1992	-	130	4.60222	2.31035
ADBS01000002	355571	356975	VDA_000491.t01	1404	+	546	19.3293	13.7673
ADBS01000002	393119	394058	VDA_000517.t01	939	-	6	0.21241	0.226209
ADBS01000002	371696	373859	VDA_000501.t01	2163	+	0	0	0
ADBS01000002	374080	374962	VDA_000502.t01	882	+	0	0	0
ADBS01000002	828904	829930	VDA_000837.t01	1026	+	88	3.11535	3.03641
ADBS01000002	1247449	1248196	VDA_001139.t01	747	+	741	26.2327	35.1174
ADBS01000002	848225	850082	VDA_000850.t01	1857	-	1616	57.2092	30.8073
ADBS01000002	453969	454644	VDA_000562.t01	675	-	274	9.70007	14.3705
ADBS01000002	1284088	1286590	VDA_001159.t01	2502	-	799	28.286	11.3053
ADBS01000002	99193	99853	VDA_000347.t01	660	+	421	14.9041	22.582
ADBS01000002	158458	158998	VDA_000393.t01	540	+	733	25.9495	48.0546
ADBS01000002	302302	303172	VDA_000455.t01	870	+	1793	63.4753	72.9601
ADBS01000002	51117	52191	VDA_000314.t01	1074	-	276	9.77088	9.09765
ADBS01000002	1175665	1177219	VDA_001084.t01	1554	+	154	5.45187	3.50828
ADBS01000002	1005164	1006130	VDA_000944.t01	966	+	612	21.6659	22.4284
ADBS01000002	1043195	1044080	VDA_000977.t01	885	-	525	18.5859	21.001
ADBS01000002	975526	976738	VDA_000918.t01	1212	-	0	0	0
ADBS01000002	20300	21095	VDA_000289.t01	795	+	904	32.0032	40.2555
ADBS01000002	485807	486494	VDA_000583.t01	687	+	28	0.991248	1.44286
ADBS01000002	71505	72432	VDA_000325.t01	927	+	45	1.59308	1.71853
ADBS01000002	103454	104087	VDA_000352.t01	633	-	34	1.20366	1.90151
ADBS01000002	1215771	1216905	VDA_001116.t01	1134	+	208	7.36356	6.49344
ADBS01000002	1226042	1226225	VDA_001125.t01	183	-	888	31.4367	171.785
ADBS01000002	1031534	1032113	VDA_000965.t01	579	+	2593	91.7967	158.543
ADBS01000002	628192	628882	VDA_000688.t01	690	-	669	23.6838	34.3243
ADBS01000002	1077323	1078256	VDA_001006.t01	933	+	217	7.68217	8.23384
ADBS01000002	1156299	1156854	VDA_001065.t01	555	+	8	0.283214	0.510295
ADBS01000002	1049210	1050203	VDA_000983.t01	993	-	3290	116.472	117.293
ADBS01000002	557754	558975	VDA_000637.t01	1221	+	176	6.2307	5.10295
ADBS01000002	1019788	1020274	VDA_000955.t01	486	+	261	9.23985	19.012
ADBS01000002	679784	680450	VDA_000731.t01	666	+	1072	37.9506	56.983
ADBS01000002	121120	121882	VDA_000364.t01	762	-	105	3.71718	4.87819
ADBS01000002	107528	108989	VDA_000354.t01	1461	+	5373	190.213	130.194
ADBS01000002	111293	112163	VDA_000357.t01	870	-	8040	284.63	327.161
ADBS01000002	1000705	1000870	VDA_000940.t01	165	+	378	13.3819	81.1021
ADBS01000002	865696	867640	VDA_000863.t01	1944	-	49789	1762.62	906.696
ADBS01000002	882848	884537	VDA_000876.t01	1689	-	1909	67.5819	40.013
ADBS01000002	93734	95015	VDA_000342.t01	1281	+	2321	82.1674	64.1432
ADBS01000002	137906	138704	VDA_000376.t01	798	-	157	5.55807	6.965
ADBS01000002	248649	254613	VDA_000432.t01	5964	+	1283	45.4204	7.61576
ADBS01000002	1100113	1101241	VDA_001023.t01	1128	-	2150	76.1137	67.4767
ADBS01000002	1062927	1063485	VDA_000993.t01	558	+	1154	40.8536	73.2143
ADBS01000002	464928	465549	VDA_000570.t01	621	-	89	3.15075	5.07368
ADBS01000002	469148	470066	VDA_000573.t01	918	+	5017	177.61	193.475
ADBS01000002	464206	464824	VDA_000569.t01	618	-	569	20.1436	32.5948
ADBS01000002	724550	724805	VDA_000764.t01	255	+	49759	1761.55	6908.06
ADBS01000002	1249054	1250980	VDA_001140.t01	1926	-	531	18.7983	9.76029
ADBS01000002	586598	587651	VDA_000660.t01	1053	+	891	31.5429	29.9553
ADBS01000002	7821	9966	VDA_000280.t01	2145	+	159	5.62887	2.62418
ADBS01000002	640225	641101	VDA_000696.t01	876	-	202	7.15115	8.16341
ADBS01000002	1018674	1019613	VDA_000954.t01	939	+	145	5.13325	5.46672
ADBS01000002	596009	597089	VDA_000669.t01	1080	+	205	7.25735	6.71977
ADBS01000001	3006357	3007089	VDA_003349.t01	732	-	695	24.6042	33.6123
ADBS01000001	41988	43146	VDA_001202.t01	1158	-	377	13.3464	11.5254
ADBS01000001	3057773	3058556	VDA_003397.t01	783	+	160	5.66428	7.23407
ADBS01000001	2663204	2663699	VDA_003094.t01	495	-	168183	5953.97	12028.2
ADBS01000001	2299612	2302837	VDA_002845.t01	3225	-	4237	149.997	46.5107
ADBS01000001	277669	278881	VDA_001377.t01	1212	+	330	11.6826	9.63908
ADBS01000001	1780735	1781629	VDA_002464.t01	894	-	1251	44.2876	49.5387
ADBS01000001	288466	289510	VDA_001387.t01	1044	+	781	27.6487	26.4835
ADBS01000001	664008	664653	VDA_001666.t01	645	+	6569	232.554	360.549
ADBS01000001	2755888	2757169	VDA_003162.t01	1281	+	10066	356.354	278.184
ADBS01000001	817577	817653	VDA_rna111.r01	76	+	6	0.21241	2.79487
ADBS01000001	1665230	1667207	VDA_002379.t01	1977	+	824	29.171	14.7552
ADBS01000001	1859667	1861764	VDA_002528.t01	2097	-	4168	147.554	70.3645
ADBS01000001	1583692	1584874	VDA_002328.t01	1182	-	105	3.71718	3.14482
ADBS01000001	1172394	1173306	VDA_002018.t01	912	+	2074	73.4232	80.5079
ADBS01000001	2214532	2216401	VDA_002791.t01	1869	-	0	0	0
ADBS01000001	159494	160727	VDA_001298.t01	1233	+	2093	74.0958	60.0939
ADBS01000001	2723042	2724047	VDA_003137.t01	1005	+	3648	129.145	128.503
ADBS01000001	3220912	3221341	VDA_003532.t01	429	+	140565	4976.24	11599.6
ADBS01000001	478182	479610	VDA_001528.t01	1428	+	63	2.23031	1.56184
ADBS01000001	2461993	2462797	VDA_002949.t01	804	-	2381	84.2915	104.84
ADBS01000001	341946	342975	VDA_001428.t01	1029	-	2085	73.8126	71.7324
ADBS01000001	858887	860336	VDA_001798.t01	1449	+	26680	944.518	651.841
ADBS01000001	2428755	2430213	VDA_002925.t01	1458	+	1049	37.1364	25.4708
ADBS01000001	1026313	1027174	VDA_001922.t01	861	+	1082	38.3047	44.4886
ADBS01000001	580325	581450	VDA_001601.t01	1125	-	175	6.1953	5.50693
ADBS01000001	65886	65962	VDA_rna018.r01	76	-	1725	61.068	803.526
ADBS01000001	1744769	1745354	VDA_002436.t01	585	-	3923	138.881	237.403
ADBS01000001	18621	19500	VDA_001188.t01	879	-	772	27.3301	31.0923
ADBS01000001	1242844	1243165	VDA_002073.t01	321	+	10026	354.938	1105.72
ADBS01000001	1186719	1187400	VDA_002027.t01	681	+	1162	41.1368	60.4065
ADBS01000001	2607505	2608567	VDA_003057.t01	1062	-	0	0	0
ADBS01000001	66019	66095	VDA_rna019.r01	76	-	8711	308.384	4057.69
ADBS01000001	1424640	1426290	VDA_002205.t01	1650	+	3587	126.986	76.9612
ADBS01000001	83753	84908	VDA_001238.t01	1155	-	47226	1671.88	1447.52
ADBS01000001	1409584	1410586	VDA_002193.t01	1002	+	165	5.84128	5.82962
ADBS01000001	2239802	2240804	VDA_002807.t01	1002	-	2521	89.2477	89.0696
ADBS01000001	891128	893405	VDA_001826.t01	2277	+	1469	52.0051	22.8393
ADBS01000001	1996429	1997188	VDA_002633.t01	759	+	2474	87.5839	115.394
ADBS01000001	618484	619405	VDA_001633.t01	921	+	1199	42.4467	46.0876
ADBS01000001	1334437	1335256	VDA_002136.t01	819	-	0	0	0
ADBS01000001	1928642	1929293	VDA_002578.t01	651	-	1954	69.175	106.26
ADBS01000001	984198	986349	VDA_001894.t01	2151	-	4410	156.122	72.5809
ADBS01000001	1254926	1256126	VDA_002081.t01	1200	-	9734	344.6	287.167
ADBS01000001	1232875	1234228	VDA_002066.t01	1353	+	0	0	0
ADBS01000001	2182299	2183439	VDA_002770.t01	1140	-	7882	279.036	244.769
ADBS01000001	1696876	1698001	VDA_002404.t01	1125	+	82	2.90294	2.58039
ADBS01000001	3112403	3112775	VDA_003449.t01	372	+	153875	5447.44	14643.7
ADBS01000001	2837953	2838883	VDA_003222.t01	930	+	3137	111.055	119.414
ADBS01000001	323086	324253	VDA_001409.t01	1167	+	1952	69.1042	59.2152
ADBS01000001	68352	68428	VDA_rna030.r01	76	-	134	4.74383	62.4188
ADBS01000001	2650355	2651267	VDA_003088.t01	912	+	618	21.8783	23.9893
ADBS01000001	409104	409224	VDA_001476.t01	120	+	5338	188.974	1574.79
ADBS01000001	23569	24148	VDA_001192.t01	579	+	357	12.6384	21.828
ADBS01000001	367238	368087	VDA_001447.t01	849	+	3328	117.817	138.771
ADBS01000001	2525729	2526287	VDA_002997.t01	558	+	2578	91.2656	163.558
ADBS01000001	2116584	2117403	VDA_002730.t01	819	-	873	30.9057	37.7359
ADBS01000001	2634498	2635383	VDA_003074.t01	885	+	7333	259.601	293.334
ADBS01000001	259638	260487	VDA_001363.t01	849	+	3260	115.41	135.936
ADBS01000001	3016481	3017561	VDA_003359.t01	1080	-	4104	145.289	134.527
ADBS01000001	488978	492971	VDA_001534.t01	3993	+	7567	267.885	67.0886
ADBS01000001	2630526	2630985	VDA_003071.t01	459	+	9261	327.855	714.282
ADBS01000001	921320	921980	VDA_001846.t01	660	+	2515	89.0353	134.902
ADBS01000001	2148091	2148982	VDA_002750.t01	891	+	182	6.44311	7.23133
ADBS01000001	2042648	2043593	VDA_002670.t01	945	-	1911	67.6527	71.5902
ADBS01000001	2167921	2168815	VDA_002760.t01	894	-	273	9.66467	10.8106
ADBS01000001	1433938	1435642	VDA_002211.t01	1704	+	3946	139.695	81.9807
ADBS01000001	1904083	1905172	VDA_002558.t01	1089	+	87	3.07995	2.82824
ADBS01000001	2103834	2104968	VDA_002720.t01	1134	-	15223	538.92	475.238
ADBS01000001	2926993	2928631	VDA_003282.t01	1638	+	9339	330.617	201.842
ADBS01000001	1405606	1406815	VDA_002190.t01	1209	-	11245	398.092	329.274
ADBS01000001	1890540	1891146	VDA_002549.t01	606	+	0	0	0
ADBS01000001	844086	845310	VDA_001789.t01	1224	+	3537	125.216	102.301
ADBS01000001	511601	512225	VDA_001549.t01	624	+	18395	651.215	1043.61
ADBS01000001	1399128	1399446	VDA_002185.t01	318	+	728	25.7725	81.0455
ADBS01000001	1038635	1039472	VDA_001932.t01	837	+	500	17.7009	21.148
ADBS01000001	300960	301653	VDA_001393.t01	693	-	1320	46.7303	67.4319
ADBS01000001	1296786	1298508	VDA_002105.t01	1722	+	101	3.57557	2.07641
ADBS01000001	2980602	2981181	VDA_003326.t01	579	-	14582	516.228	891.585
ADBS01000001	2125655	2126744	VDA_002735.t01	1089	-	730	25.8433	23.7312
ADBS01000001	1847740	1849330	VDA_002518.t01	1590	+	1212	42.9069	26.9855
ADBS01000001	2134661	2135054	VDA_002740.t01	393	+	95	3.36316	8.55767
ADBS01000001	2824718	2825333	VDA_003215.t01	615	-	42	1.48687	2.41768
ADBS01000001	771055	771517	VDA_001735.t01	462	-	225	7.96539	17.2411
ADBS01000001	792872	795968	VDA_001752.t01	3096	+	5530	195.772	63.2337
ADBS01000001	2765233	2765443	VDA_003169.t01	210	-	11149	394.694	1879.49
ADBS01000001	2356310	2358677	VDA_002885.t01	2367	-	2328	82.4152	34.8184
ADBS01000001	3180619	3181222	VDA_003499.t01	603	+	2152	76.1845	126.342
ADBS01000001	2785462	2786614	VDA_003186.t01	1152	-	319	11.2931	9.80308
ADBS01000001	3077305	3077980	VDA_003413.t01	675	+	4003	141.713	209.945
ADBS01000001	166611	166688	VDA_rna041.r01	77	+	578	20.4622	265.743
ADBS01000001	2546638	2548330	VDA_003011.t01	1692	-	35220	1246.85	736.908
ADBS01000001	2457950	2458853	VDA_002946.t01	903	-	1104	39.0835	43.2818
ADBS01000001	50298	50835	VDA_001210.t01	537	+	5488	194.285	361.796
ADBS01000001	907508	908108	VDA_001837.t01	600	-	229	8.10699	13.5117
ADBS01000001	3193258	3197143	VDA_003508.t01	3885	+	2856	101.107	26.0251
ADBS01000001	358179	358256	VDA_rna077.r01	77	-	5722	202.569	2630.76
ADBS01000001	2618895	2619525	VDA_003065.t01	630	+	270	9.55847	15.1722
ADBS01000001	1645020	1645611	VDA_002367.t01	591	+	424	15.0103	25.3982
ADBS01000001	258130	258688	VDA_001361.t01	558	+	15693	555.559	995.626
ADBS01000001	1711163	1712342	VDA_002413.t01	1179	-	0	0	0
ADBS01000001	1814154	1814298	VDA_002493.t01	144	-	1936	68.5377	475.956
ADBS01000001	166492	166569	VDA_rna040.r01	77	+	263	9.31065	120.918
ADBS01000001	427891	428698	VDA_001488.t01	807	+	490	17.3468	21.4955
ADBS01000001	2751217	2753839	VDA_003159.t01	2622	-	9304	329.378	125.621
ADBS01000001	1706719	1707172	VDA_002410.t01	453	+	21	0.743436	1.64114
ADBS01000001	67634	67710	VDA_rna024.r01	76	-	2002	70.8742	932.556
ADBS01000001	1188855	1189689	VDA_002029.t01	834	-	1071	37.9152	45.4619
ADBS01000001	871871	872834	VDA_001810.t01	963	-	1137	40.2518	41.7983
ADBS01000001	2531262	2531338	VDA_rna161.r01	76	-	1194	42.2697	556.18
ADBS01000001	1458170	1459832	VDA_002231.t01	1662	+	434	15.3643	9.24449
ADBS01000001	422214	422299	VDA_rna098.r01	85	-	2181	77.2112	908.367
ADBS01000001	390561	391473	VDA_001463.t01	912	-	640	22.6571	24.8433
ADBS01000001	658727	660128	VDA_001663.t01	1401	-	201	7.11575	5.07905
ADBS01000001	3228736	3230659	VDA_003541.t01	1923	-	12505	442.699	230.212
ADBS01000001	2158571	2158691	VDA_rna142.r01	120	-	12	0.424821	3.54017
ADBS01000001	2162083	2162159	VDA_rna144.r01	76	-	1413	50.0226	658.193
ADBS01000001	2457361	2457844	VDA_002945.t01	483	+	3998	141.536	293.035
ADBS01000001	2344486	2345146	VDA_002877.t01	660	-	1145	40.535	61.4166
ADBS01000001	528948	529923	VDA_001564.t01	975	+	2966	105.002	107.694
ADBS01000001	1262238	1264281	VDA_002084.t01	2043	+	14148	500.864	245.161
ADBS01000001	2739826	2741668	VDA_003149.t01	1842	-	2560	90.6284	49.2011
ADBS01000001	862046	863327	VDA_001800.t01	1281	+	4083	144.545	112.838
ADBS01000001	1088250	1089795	VDA_001967.t01	1545	+	1144	40.4996	26.2133
ADBS01000001	2302853	2303993	VDA_002846.t01	1140	-	2098	74.2728	65.1516
ADBS01000001	91469	92354	VDA_001243.t01	885	+	3052	108.046	122.086
ADBS01000001	2750636	2750753	VDA_003157.t01	117	-	900	31.8616	272.321
ADBS01000001	1765590	1766565	VDA_002453.t01	975	+	5475	193.824	198.794
ADBS01000001	1429058	1431590	VDA_002208.t01	2532	+	925	32.7466	12.9331
ADBS01000001	134838	137535	VDA_001280.t01	2697	-	6388	226.146	83.851
ADBS01000001	79363	79789	VDA_001233.t01	426	-	1064	37.6674	88.4212
ADBS01000001	2387827	2391220	VDA_002904.t01	3393	+	936	33.136	9.76599
ADBS01000001	46742	48368	VDA_001207.t01	1626	+	1633	57.811	35.5541
ADBS01000001	2179837	2180401	VDA_002768.t01	564	-	106	3.75258	6.65352
ADBS01000001	942582	943278	VDA_001863.t01	696	-	1169	41.3846	59.4607
ADBS01000001	2413082	2413168	VDA_rna155.r01	86	-	4	0.141607	1.64659
ADBS01000001	173920	174532	VDA_001305.t01	612	+	1261	44.6416	72.9437
ADBS01000001	1901803	1902226	VDA_002555.t01	423	-	2135	75.5827	178.682
ADBS01000001	1454695	1456849	VDA_002229.t01	2154	+	847	29.9853	13.9207
ADBS01000001	43751	44090	VDA_001204.t01	339	+	4	0.141607	0.417719
ADBS01000001	1587129	1589061	VDA_002332.t01	1932	-	80468	2848.71	1474.49
ADBS01000001	2907743	2908352	VDA_003267.t01	609	-	3127	110.701	181.775
ADBS01000001	2711866	2712784	VDA_003128.t01	918	-	1175	41.597	45.3127
ADBS01000001	2158376	2158496	VDA_rna141.r01	120	-	0	0	0
ADBS01000001	1287150	1287762	VDA_002098.t01	612	+	115	4.0712	6.65228
ADBS01000001	2333838	2334570	VDA_002867.t01	732	-	4211	149.077	203.657
ADBS01000001	812163	812385	VDA_001765.t01	222	+	57	2.0179	9.08963
ADBS01000001	2561288	2562038	VDA_003022.t01	750	+	659	23.3297	31.1063
ADBS01000001	1574128	1574782	VDA_002322.t01	654	-	3511	124.295	190.054
ADBS01000001	1420260	1420374	VDA_002202.t01	114	+	0	0	0
ADBS01000001	2268355	2269918	VDA_002821.t01	1563	+	11337	401.349	256.781
ADBS01000001	453213	453915	VDA_001506.t01	702	-	1920	67.9713	96.8252
ADBS01000001	374037	375396	VDA_001452.t01	1359	+	4873	172.513	126.941
ADBS01000001	3102343	3102718	VDA_003434.t01	375	+	121572	4303.86	11477
ADBS01000001	472124	472670	VDA_001522.t01	546	+	0	0	0
ADBS01000001	2694899	2695661	VDA_003114.t01	762	-	3185	112.754	147.972
ADBS01000001	325423	325723	VDA_001411.t01	300	-	1895	67.0863	223.621
ADBS01000001	2079537	2081037	VDA_002697.t01	1500	-	15543	550.249	366.833
ADBS01000001	2489851	2491228	VDA_002970.t01	1377	-	131	4.63763	3.36792
ADBS01000001	3140293	3143205	VDA_rna220.r01	2912	+	2034	72.0071	24.7277
ADBS01000001	230599	231298	VDA_001344.t01	699	+	521	18.4443	26.3867
ADBS01000001	2551527	2551767	VDA_003014.t01	240	-	134	4.74383	19.766
ADBS01000001	2158829	2161741	VDA_rna143.r01	2912	-	1677	59.3687	20.3876
ADBS01000001	1052833	1053973	VDA_001943.t01	1140	-	515	18.2319	15.9929
ADBS01000001	3033598	3033730	VDA_003376.t01	132	+	32	1.13286	8.58224
ADBS01000001	422033	422118	VDA_rna097.r01	85	-	90	3.18616	37.4842
ADBS01000001	1176466	1177837	VDA_002021.t01	1371	-	187	6.62012	4.82868
ADBS01000001	1325857	1327849	VDA_002131.t01	1992	+	77	2.72593	1.36844
ADBS01000001	2415351	2416422	VDA_002917.t01	1071	-	2920	103.373	96.5201
ADBS01000001	1417126	1417783	VDA_002199.t01	657	-	30	1.06205	1.61652
ADBS01000001	22666	23182	VDA_001191.t01	516	-	6	0.21241	0.411648
ADBS01000001	2935900	2937172	VDA_003289.t01	1272	-	8345	295.427	232.254
ADBS01000001	1349739	1350402	VDA_002148.t01	663	-	94	3.32776	5.01925
ADBS01000001	2295582	2296599	VDA_002842.t01	1017	+	151538	5364.71	5275.03
ADBS01000001	625177	626311	VDA_001639.t01	1134	-	3090	109.391	96.465
ADBS01000001	2960380	2961337	VDA_003309.t01	957	+	446	15.7892	16.4986
ADBS01000001	665591	667712	VDA_001668.t01	2121	+	4121	145.89	68.7838
ADBS01000001	109373	109952	VDA_001257.t01	579	+	3385	119.835	206.969
ADBS01000001	3191185	3191767	VDA_003506.t01	582	+	989	35.0123	60.1586
ADBS01000001	496193	497126	VDA_001537.t01	933	+	11873	420.325	450.509
ADBS01000001	2584252	2584328	VDA_rna165.r01	76	-	1293	45.7744	602.295
ADBS01000001	2544773	2545256	VDA_003008.t01	483	+	2503	88.6105	183.459
ADBS01000001	3232339	3233287	VDA_003543.t01	948	+	3943	139.589	147.246
ADBS01000001	2358817	2360629	VDA_002886.t01	1812	-	1136	40.2164	22.1945
ADBS01000001	2958596	2958767	VDA_003307.t01	171	+	592	20.9578	122.56
ADBS01000001	899769	900987	VDA_001832.t01	1218	+	330	11.6826	9.5916
ADBS01000001	1669997	1670759	VDA_002382.t01	762	+	1330	47.0843	61.7904
ADBS01000001	2719691	2720258	VDA_003134.t01	567	+	121	4.28361	7.55486
ADBS01000001	3182312	3182969	VDA_003501.t01	657	+	283	10.0187	15.2491
ADBS01000001	1768238	1770932	VDA_002456.t01	2694	-	78688	2785.69	1034.04
ADBS01000001	130992	132048	VDA_001276.t01	1056	+	3726	131.907	124.912
ADBS01000001	1166830	1168384	VDA_002013.t01	1554	+	231	8.1778	5.26242
ADBS01000001	1313496	1314213	VDA_002120.t01	717	-	1118	39.5791	55.201
ADBS01000001	1635089	1635857	VDA_002360.t01	768	+	190	6.72633	8.75824
ADBS01000001	2288141	2288226	VDA_rna150.r01	85	-	5249	185.824	2186.16
ADBS01000001	1219638	1220193	VDA_002056.t01	555	+	0	0	0
ADBS01000001	337882	339004	VDA_001424.t01	1122	-	1772	62.7319	55.9107
ADBS01000001	1466111	1466786	VDA_002239.t01	675	+	130	4.60222	6.81811
ADBS01000001	207388	208420	VDA_001330.t01	1032	-	10325	365.523	354.189
ADBS01000001	356503	356588	VDA_rna063.r01	85	-	551	19.5063	229.486
ADBS01000001	2115859	2116570	VDA_002729.t01	711	-	1030	36.4638	51.2852
ADBS01000001	2176516	2177725	VDA_002766.t01	1209	-	193	6.83253	5.65139
ADBS01000001	1932593	1933847	VDA_002583.t01	1254	-	3504	124.048	98.9216
ADBS01000001	386900	387920	VDA_001460.t01	1020	+	69623	2464.77	2416.45
ADBS01000001	1653274	1655542	VDA_002372.t01	2268	+	14885	526.955	232.343
ADBS01000001	106614	106875	VDA_001255.t01	261	+	296	10.4789	40.1491
ADBS01000001	2164886	2166128	VDA_002757.t01	1242	-	1	0.0354017	0.0285038
ADBS01000001	3161815	3164191	VDA_003488.t01	2376	+	0	0	0
ADBS01000001	2770847	2772704	VDA_003176.t01	1857	-	5078	179.77	96.8066
ADBS01000001	1476669	1477902	VDA_002246.t01	1233	+	1621	57.3862	46.5419
ADBS01000001	1882885	1883929	VDA_002543.t01	1044	-	7087	250.892	240.318
ADBS01000001	2025508	2025730	VDA_002654.t01	222	-	1196	42.3405	190.723
ADBS01000001	2757165	2758353	VDA_003163.t01	1188	+	8988	318.191	267.837
ADBS01000001	224195	225104	VDA_001339.t01	909	+	594	21.0286	23.1338
ADBS01000001	2585227	2585304	VDA_rna175.r01	77	-	1250	44.2522	574.703
ADBS01000001	2986933	2987653	VDA_003330.t01	720	+	2748	97.2839	135.117
ADBS01000001	2103472	2103811	VDA_002719.t01	339	-	5756	203.772	601.098
ADBS01000001	2031507	2032740	VDA_002661.t01	1233	-	30652	1085.13	880.076
ADBS01000001	193556	196130	VDA_001325.t01	2574	+	8721	308.738	119.945
ADBS01000001	1822035	1824858	VDA_002501.t01	2823	-	24184	856.155	303.279
ADBS01000001	1777806	1779039	VDA_002461.t01	1233	-	13898	492.013	399.037
ADBS01000001	1921995	1923276	VDA_002571.t01	1281	-	6718	237.829	185.659
ADBS01000001	1948350	1950153	VDA_002596.t01	1803	-	3544	125.464	69.5861
ADBS01000001	1085156	1085849	VDA_001964.t01	693	+	78	2.76133	3.98461
ADBS01000001	1863914	1864538	VDA_002531.t01	624	-	2003	70.9097	113.637
ADBS01000001	1013355	1014366	VDA_001912.t01	1011	+	138	4.88544	4.83228
ADBS01000001	1767474	1768155	VDA_002455.t01	681	+	96	3.39857	4.99055
ADBS01000001	2933412	2935692	VDA_003288.t01	2280	-	10974	388.499	170.394
ADBS01000001	340968	341406	VDA_001426.t01	438	-	4521	160.051	365.414
ADBS01000001	209139	209829	VDA_001332.t01	690	+	710	25.1352	36.4279
ADBS01000001	3009513	3010785	VDA_003353.t01	1272	-	906	32.074	25.2154
ADBS01000001	487584	488598	VDA_001533.t01	1014	+	6170	218.429	215.413
ADBS01000001	821840	823052	VDA_001772.t01	1212	-	151	5.34566	4.41061
ADBS01000001	2645418	2646111	VDA_003083.t01	693	-	1199	42.4467	61.2506
ADBS01000001	1886784	1887438	VDA_002546.t01	654	-	1732	61.3158	93.755
ADBS01000001	2241735	2242461	VDA_002809.t01	726	-	18274	646.931	891.09
ADBS01000001	613998	614244	VDA_001629.t01	246	+	2277	80.6097	327.682
ADBS01000001	3130799	3132239	VDA_003473.t01	1440	-	446	15.7892	10.9647
ADBS01000001	2038429	2039233	VDA_002666.t01	804	+	3156	111.728	138.965
ADBS01000001	1479534	1480563	VDA_002248.t01	1029	+	173	6.1245	5.95189
ADBS01000001	166849	166926	VDA_rna043.r01	77	+	576	20.3914	264.823
ADBS01000001	2913440	2915369	VDA_003271.t01	1929	+	486	17.2052	8.91925
ADBS01000001	2626100	2627279	VDA_003069.t01	1179	-	2565	90.8054	77.019
ADBS01000001	3017563	3018313	VDA_003360.t01	750	-	3435	121.605	162.14
ADBS01000001	2140401	2141046	VDA_002745.t01	645	+	233	8.2486	12.7885
ADBS01000001	1153566	1154778	VDA_002005.t01	1212	-	746	26.4097	21.7902
ADBS01000001	2533656	2534397	VDA_002999.t01	741	-	9460	334.9	451.957
ADBS01000001	446124	446931	VDA_001501.t01	807	+	0	0	0
ADBS01000001	1383638	1384943	VDA_002174.t01	1305	+	5901	208.906	160.081
ADBS01000001	1374374	1375094	VDA_002165.t01	720	+	6384	226.005	313.895
ADBS01000001	910011	911262	VDA_001839.t01	1251	+	2562	90.6992	72.5014
ADBS01000001	2955270	2955942	VDA_003304.t01	672	+	2689	95.1952	141.66
ADBS01000001	2132932	2134174	VDA_002739.t01	1242	-	764	27.0469	21.7769
ADBS01000001	541846	542431	VDA_001575.t01	585	+	1588	56.2179	96.099
ADBS01000001	639526	640210	VDA_001650.t01	684	-	427	15.1165	22.1002
ADBS01000001	2944731	2945577	VDA_003296.t01	846	-	262	9.27525	10.9637
ADBS01000001	980144	981188	VDA_001891.t01	1044	-	271	9.59387	9.18953
ADBS01000001	1274684	1275710	VDA_002091.t01	1026	+	3717	131.588	128.254
ADBS01000001	506637	507240	VDA_001545.t01	603	+	1413	50.0226	82.9563
ADBS01000001	1181363	1182260	VDA_002024.t01	897	-	1465	51.8635	57.8189
ADBS01000001	349707	350580	VDA_001434.t01	873	-	5964	211.136	241.851
ADBS01000001	424262	427385	VDA_001486.t01	3123	+	993	35.1539	11.2565
ADBS01000001	2679768	2682680	VDA_rna189.r01	2912	-	1505	53.2796	18.2966
ADBS01000001	2698412	2699069	VDA_003117.t01	657	-	2189	77.4944	117.952
ADBS01000001	1421034	1422516	VDA_002203.t01	1482	+	160	5.66428	3.82205
ADBS01000001	1639114	1641538	VDA_002363.t01	2424	+	922	32.6404	13.4655
ADBS01000001	2944118	2944595	VDA_003295.t01	477	-	212	7.50517	15.7341
ADBS01000001	305394	306120	VDA_001397.t01	726	+	1776	62.8735	86.6026
ADBS01000001	2743709	2745770	VDA_003151.t01	2061	-	5209	184.408	89.4748
ADBS01000001	2708186	2709779	VDA_003126.t01	1593	+	6959	246.361	154.652
ADBS01000001	1807520	1808105	VDA_002488.t01	585	-	414	14.6563	25.0535
ADBS01000001	3172506	3173142	VDA_003493.t01	636	+	1106	39.1543	61.5634
ADBS01000001	2202764	2204021	VDA_002786.t01	1257	-	0	0	0
ADBS01000001	1224443	1225013	VDA_002061.t01	570	+	0	0	0
ADBS01000001	2503530	2504007	VDA_002979.t01	477	-	373	13.2048	27.6831
ADBS01000001	753047	754523	VDA_001723.t01	1476	+	1549	54.8373	37.1526
ADBS01000001	810157	811222	VDA_001763.t01	1065	-	8	0.283214	0.265928
ADBS01000001	2836007	2837654	VDA_003221.t01	1647	+	4893	173.221	105.173
ADBS01000001	686928	687165	VDA_001687.t01	237	+	38786	1373.09	5793.63
ADBS01000001	1729942	1730683	VDA_002425.t01	741	-	33	1.16826	1.57659
ADBS01000001	3214817	3216074	VDA_003527.t01	1257	+	11127	393.915	313.377
ADBS01000001	1852917	1853892	VDA_002521.t01	975	-	2232	79.0166	81.0427
ADBS01000001	1929666	1929783	VDA_002579.t01	117	-	1457	51.5803	440.857
ADBS01000001	2597279	2597663	VDA_003049.t01	384	+	4219	149.36	388.958
ADBS01000001	2889541	2891015	VDA_rna200.r01	1474	+	571	20.2144	13.714
ADBS01000001	1091915	1092941	VDA_001969.t01	1026	-	106	3.75258	3.65749
ADBS01000001	2663922	2664627	VDA_003095.t01	705	-	217610	7703.77	10927.3
ADBS01000001	2455186	2455777	VDA_002943.t01	591	+	17857	632.169	1069.66
ADBS01000001	2527990	2530902	VDA_rna159.r01	2912	-	1974	69.883	23.9983
ADBS01000001	1343237	1344707	VDA_002145.t01	1470	-	350	12.3906	8.42898
ADBS01000001	2535050	2536757	VDA_003001.t01	1707	-	15357	543.664	318.491
ADBS01000001	3092401	3094330	VDA_003426.t01	1929	-	3968	140.474	72.8222
ADBS01000001	268559	269702	VDA_001371.t01	1143	+	2811	99.5142	87.0641
ADBS01000001	1736338	1736426	VDA_rna136.r01	88	-	744	26.3389	299.305
ADBS01000001	1452646	1453237	VDA_002227.t01	591	+	2460	87.0882	147.357
ADBS01000001	2460715	2461948	VDA_002948.t01	1233	+	1508	53.3858	43.2975
ADBS01000001	240909	241683	VDA_001351.t01	774	+	1210	42.8361	55.3438
ADBS01000001	1341069	1341708	VDA_002142.t01	639	-	117	4.142	6.48201
ADBS01000001	746932	747922	VDA_001720.t01	990	-	276	9.77088	9.86957
ADBS01000001	1027177	1028017	VDA_001923.t01	840	+	1418	50.1996	59.7615
ADBS01000001	719046	733497	VDA_001711.t01	14451	+	2342	82.9108	5.73738
ADBS01000001	1103239	1104784	VDA_001979.t01	1545	-	192	6.79713	4.39944
ADBS01000001	657334	658663	VDA_001662.t01	1329	-	1278	45.2434	34.0432
ADBS01000001	797247	798132	VDA_001754.t01	885	-	306	10.8329	12.2406
ADBS01000001	963051	963984	VDA_001878.t01	933	-	23284	824.294	883.487
ADBS01000001	48367	49408	VDA_001208.t01	1041	+	1446	51.1909	49.1747
ADBS01000001	1170524	1170644	VDA_002015.t01	120	-	259	9.16905	76.4087
ADBS01000001	2512470	2515041	VDA_002989.t01	2571	+	584	20.6746	8.04146
ADBS01000001	1917878	1919120	VDA_002568.t01	1242	+	4371	154.741	124.59
ADBS01000001	1609711	1610635	VDA_002347.t01	924	+	112	3.96499	4.29112
ADBS01000001	1671728	1674287	VDA_002384.t01	2559	-	20400	722.195	282.218
ADBS01000001	2981267	2982017	VDA_003327.t01	750	-	303	10.7267	14.3023
ADBS01000001	1507996	1508070	VDA_rna113.r01	74	-	132	4.67303	63.149
ADBS01000001	85325	87338	VDA_001239.t01	2013	+	4082	144.51	71.7883
ADBS01000001	1814597	1815947	VDA_002494.t01	1350	-	2931	103.762	76.8611
ADBS01000001	519457	519796	VDA_001555.t01	339	-	973	34.4459	101.61
ADBS01000001	2685527	2685650	VDA_003105.t01	123	+	1035	36.6408	297.893
ADBS01000001	446956	448198	VDA_001502.t01	1242	+	0	0	0
ADBS01000001	3056750	3057764	VDA_003396.t01	1014	+	251	8.88583	8.76315
ADBS01000001	2861993	2863616	VDA_003243.t01	1623	-	27375	969.122	597.118
ADBS01000001	2028246	2028843	VDA_002657.t01	597	-	18388	650.967	1090.4
ADBS01000001	141631	142228	VDA_001285.t01	597	-	0	0	0
ADBS01000001	1632472	1634797	VDA_002359.t01	2325	-	1850	65.4932	28.1691
ADBS01000001	849806	850985	VDA_001792.t01	1179	+	2732	96.7175	82.0335
ADBS01000001	359478	359555	VDA_rna089.r01	77	-	4171	147.661	1917.67
ADBS01000001	1235138	1235732	VDA_002067.t01	594	+	153	5.41646	9.11863
ADBS01000001	202116	202731	VDA_001326.t01	615	-	215	7.61137	12.3762
ADBS01000001	161003	163625	VDA_001299.t01	2622	+	34586	1224.4	466.973
ADBS01000001	1414553	1415696	VDA_002197.t01	1143	-	0	0	0
ADBS01000001	1957722	1958805	VDA_002602.t01	1083	-	1691	59.8643	55.2764
ADBS01000001	3126802	3127588	VDA_003470.t01	786	-	145	5.13325	6.53085
ADBS01000001	2559593	2560934	VDA_003021.t01	1341	-	4291	151.909	113.28
ADBS01000001	2908499	2910518	VDA_003268.t01	2019	+	2007	71.0513	35.1913
ADBS01000001	2750832	2751144	VDA_003158.t01	312	+	822	29.1002	93.2699
ADBS01000001	671369	671528	VDA_001672.t01	159	-	418	14.7979	93.0687
ADBS01000001	366148	367237	VDA_001446.t01	1089	+	6426	227.491	208.899
ADBS01000001	832013	832466	VDA_001780.t01	453	-	6201	219.526	484.605
ADBS01000001	1200805	1201468	VDA_002040.t01	663	-	0	0	0
ADBS01000001	1679635	1680505	VDA_002390.t01	870	-	3264	115.551	132.817
ADBS01000001	2022703	2024164	VDA_002652.t01	1461	+	15591	551.948	377.788
ADBS01000001	2434898	2435828	VDA_002929.t01	930	+	933	33.0298	35.5159
ADBS01000001	358295	358370	VDA_rna078.r01	75	-	2365	83.7251	1116.33
ADBS01000001	2646658	2647714	VDA_003085.t01	1056	+	1278	45.2434	42.8441
ADBS01000001	1432798	1433935	VDA_002210.t01	1137	+	2831	100.222	88.1462
ADBS01000001	1873870	1875349	VDA_002538.t01	1479	+	401	14.1961	9.59844
ADBS01000001	1927971	1928640	VDA_002577.t01	669	-	1097	38.8357	58.0504
ADBS01000001	3117824	3117938	VDA_003460.t01	114	+	33977	1202.84	10551.3
ADBS01000001	2035035	2035620	VDA_002663.t01	585	+	1951	69.0688	118.066
ADBS01000001	1645607	1647356	VDA_002368.t01	1749	-	1645	58.2358	33.2966
ADBS01000001	1015135	1015765	VDA_001914.t01	630	+	890	31.5075	50.012
ADBS01000001	358390	358475	VDA_rna079.r01	85	-	1956	69.2458	814.656
ADBS01000001	3053535	3056166	VDA_003395.t01	2631	-	40838	1445.74	549.5
ADBS01000001	1295661	1296591	VDA_002104.t01	930	+	5369	190.072	204.378
ADBS01000001	846024	846165	VDA_001790.t01	141	+	338	11.9658	84.8637
ADBS01000001	2929328	2930084	VDA_003285.t01	756	+	11117	393.561	520.583
ADBS01000001	944009	944258	VDA_001864.t01	249	-	2469	87.4069	351.032
ADBS01000001	2152188	2154108	VDA_002754.t01	1920	+	348	12.3198	6.41656
ADBS01000001	2069697	2071260	VDA_002691.t01	1563	-	898	31.7907	20.3396
ADBS01000001	2814139	2815516	VDA_003205.t01	1377	+	2811	99.5142	72.2689
ADBS01000001	2304537	2305344	VDA_002847.t01	807	-	3983	141.005	174.727
ADBS01000001	225208	226012	VDA_001340.t01	804	+	2841	100.576	125.095
ADBS01000001	3181245	3181731	VDA_003500.t01	486	+	192	6.79713	13.9859
ADBS01000001	2930155	2930944	VDA_003286.t01	789	+	1377	48.7482	61.7848
ADBS01000001	1508944	1509020	VDA_rna121.r01	76	-	1	0.0354017	0.465812
ADBS01000001	616776	618405	VDA_001632.t01	1629	+	10467	370.55	227.471
ADBS01000001	612462	613449	VDA_001627.t01	987	+	4970	175.947	178.264
ADBS01000001	1969688	1970687	VDA_002611.t01	999	-	1504	53.2442	53.2975
ADBS01000001	531425	533303	VDA_001566.t01	1878	-	4438	157.113	83.6597
ADBS01000001	812385	813003	VDA_001766.t01	618	-	310	10.9745	17.7581
ADBS01000001	1811878	1814155	VDA_002492.t01	2277	-	19684	696.848	306.038
ADBS01000001	58348	58798	VDA_001218.t01	450	-	7995	283.037	628.971
ADBS01000001	2776131	2777631	VDA_003180.t01	1500	+	9212	326.121	217.414
ADBS01000001	356755	356830	VDA_rna065.r01	75	-	5174	183.169	2442.25
ADBS01000001	2486407	2487397	VDA_002967.t01	990	+	649	22.9757	23.2078
ADBS01000001	176511	177384	VDA_001308.t01	873	-	2575	91.1594	104.421
ADBS01000001	2444244	2445072	VDA_002936.t01	828	-	3507	124.154	149.944
ADBS01000001	1970705	1971839	VDA_002612.t01	1134	-	1857	65.741	57.9727
ADBS01000001	190783	191512	VDA_001322.t01	729	-	6699	237.156	325.317
ADBS01000001	779681	779757	VDA_rna103.r01	76	+	676	23.9316	314.889
ADBS01000001	993651	995058	VDA_001900.t01	1407	-	2723	96.3989	68.5138
ADBS01000001	901454	902042	VDA_001833.t01	588	+	3903	138.173	234.988
ADBS01000001	1456863	1458081	VDA_002230.t01	1218	+	1130	40.0039	32.844
ADBS01000001	1485829	1486117	VDA_002253.t01	288	-	23	0.81424	2.82722
ADBS01000001	1055048	1056173	VDA_001945.t01	1125	-	1716	60.7494	53.9994
ADBS01000001	1497598	1499230	VDA_002264.t01	1632	-	448	15.86	9.71812
ADBS01000001	2198715	2202702	VDA_002785.t01	3987	-	0	0	0
ADBS01000001	2915365	2916613	VDA_003272.t01	1248	+	545	19.2939	15.4599
ADBS01000001	1592845	1594216	VDA_002336.t01	1371	+	1273	45.0664	32.8712
ADBS01000001	2002757	2002961	VDA_002639.t01	204	-	186	6.58472	32.278
ADBS01000001	19682	20909	VDA_001189.t01	1227	-	286	10.1249	8.25175
ADBS01000001	1328490	1329123	VDA_002132.t01	633	+	313	11.0807	17.5051
ADBS01000001	2142948	2143752	VDA_002747.t01	804	-	723	25.5954	31.8351
ADBS01000001	3095128	3096949	VDA_003428.t01	1821	+	2232	79.0166	43.3919
ADBS01000001	293618	295092	VDA_rna053.r01	1474	+	450	15.9308	10.8079
ADBS01000001	769846	770917	VDA_001734.t01	1071	+	1307	46.2701	43.2027
ADBS01000001	50909	51581	VDA_001211.t01	672	-	10129	358.584	533.607
ADBS01000001	2086529	2087285	VDA_002703.t01	756	-	4284	151.661	200.61
ADBS01000001	276554	277466	VDA_001376.t01	912	+	401	14.1961	15.5659
ADBS01000001	2763897	2764575	VDA_003168.t01	678	-	2215	78.4148	115.656
ADBS01000001	2749343	2750597	VDA_003156.t01	1254	-	5888	208.445	166.224
ADBS01000001	1804378	1806337	VDA_002486.t01	1959	-	2787	98.6646	50.3648
ADBS01000001	2495461	2496028	VDA_002973.t01	567	-	1553	54.9789	96.9645
ADBS01000001	2474454	2476179	VDA_002958.t01	1725	-	1367	48.3942	28.0546
ADBS01000001	260548	261745	VDA_001364.t01	1197	+	5788	204.905	171.182
ADBS01000001	1561633	1563700	VDA_002312.t01	2067	+	128	4.53142	2.19227
ADBS01000001	1983727	1985677	VDA_002625.t01	1950	-	0	0	0
ADBS01000001	1668722	1669697	VDA_002381.t01	975	-	4453	157.644	161.686
ADBS01000001	779603	779677	VDA_rna102.r01	74	+	701	24.8166	335.36
ADBS01000001	2117429	2119067	VDA_002731.t01	1638	-	977	34.5875	21.1157
ADBS01000001	941717	942269	VDA_001862.t01	552	+	43547	1541.64	2792.82
ADBS01000001	94012	95242	VDA_001245.t01	1230	-	4738	167.733	136.369
ADBS01000001	2277677	2278631	VDA_002828.t01	954	-	2134	75.5473	79.19
ADBS01000001	117334	118066	VDA_001265.t01	732	+	3927	139.023	189.922
ADBS01000001	3191775	3193245	VDA_003507.t01	1470	+	3567	126.278	85.9034
ADBS01000001	494957	495743	VDA_001536.t01	786	+	1508	53.3858	67.9209
ADBS01000001	2435847	2436312	VDA_002930.t01	465	+	575	20.356	43.7763
ADBS01000001	2313834	2314722	VDA_002853.t01	888	-	1077	38.1277	42.9365
ADBS01000001	2235061	2236450	VDA_002804.t01	1389	-	2732	96.7175	69.631
ADBS01000001	2712823	2712997	VDA_003129.t01	174	-	342	12.1074	69.5827
ADBS01000001	389720	390545	VDA_001462.t01	825	-	402	14.2315	17.2503
ADBS01000001	3120549	3120936	VDA_003465.t01	387	+	103781	3674.03	9493.61
ADBS01000001	2619617	2620250	VDA_003066.t01	633	+	715	25.3122	39.9877
ADBS01000001	741264	742164	VDA_001717.t01	900	+	1089	38.5525	42.8361
ADBS01000001	175191	176469	VDA_001307.t01	1278	-	2046	72.4319	56.676
ADBS01000001	3227799	3228687	VDA_003540.t01	888	+	1571	55.6161	62.6308
ADBS01000001	1164804	1166343	VDA_002012.t01	1539	-	170	6.01829	3.91052
ADBS01000001	1849692	1851363	VDA_002519.t01	1671	+	3516	124.472	74.4898
ADBS01000001	1889072	1890101	VDA_002548.t01	1029	+	536	18.9753	18.4405
ADBS01000001	1517192	1519133	VDA_002278.t01	1941	-	1346	47.6507	24.5496
ADBS01000001	3212286	3213069	VDA_003524.t01	783	+	1379	48.819	62.3486
ADBS01000001	2491562	2494481	VDA_002971.t01	2919	+	11138	394.304	135.082
ADBS01000001	636711	638976	VDA_001648.t01	2265	+	10666	377.595	166.709
ADBS01000001	1264530	1266459	VDA_002085.t01	1929	+	11388	403.155	208.997
ADBS01000001	2193435	2194884	VDA_002781.t01	1449	-	0	0	0
ADBS01000001	687249	688488	VDA_001688.t01	1239	+	15097	534.46	431.364
ADBS01000001	863609	864287	VDA_001801.t01	678	+	26248	929.224	1370.54
ADBS01000001	957687	958437	VDA_001876.t01	750	+	2610	92.3985	123.198
ADBS01000001	130515	130989	VDA_001275.t01	474	+	2169	76.7863	161.996
ADBS01000001	1109651	1111058	VDA_001982.t01	1407	-	1606	56.8552	40.4088
ADBS01000001	1436361	1436907	VDA_002213.t01	546	+	569	20.1436	36.893
ADBS01000001	1012511	1013345	VDA_001911.t01	834	+	75	2.65513	3.18361
ADBS01000001	1478172	1479381	VDA_002247.t01	1209	+	424	15.0103	12.4155
ADBS01000001	838824	839739	VDA_001785.t01	915	-	117	4.142	4.52678
ADBS01000001	2617852	2618770	VDA_003064.t01	918	+	388	13.7359	14.9628
ADBS01000001	2597673	2598036	VDA_003050.t01	363	+	2354	83.3357	229.575
ADBS01000001	783626	783839	VDA_001746.t01	213	+	124	4.38981	20.6095
ADBS01000001	381679	384568	VDA_001458.t01	2889	-	3317	117.428	40.6464
ADBS01000001	1589573	1590440	VDA_002333.t01	867	+	511	18.0903	20.8654
ADBS01000001	692128	692908	VDA_001693.t01	780	+	1818	64.3603	82.5132
ADBS01000001	3097272	3097842	VDA_003429.t01	570	+	19069	675.075	1184.34
ADBS01000001	3116469	3117795	VDA_003459.t01	1326	+	371547	13153.4	9919.61
ADBS01000001	1182463	1184920	VDA_002025.t01	2457	+	1007	35.6495	14.5094
ADBS01000001	1338631	1339360	VDA_002139.t01	729	+	2017	71.4053	97.9496
ADBS01000001	1686517	1687708	VDA_002396.t01	1191	+	788	27.8966	23.4228
ADBS01000001	179049	179301	VDA_001310.t01	252	+	69431	2457.98	9753.88
ADBS01000001	2562125	2562578	VDA_003023.t01	453	-	110981	3928.92	8673.11
ADBS01000001	472671	473454	VDA_001523.t01	783	+	0	0	0
ADBS01000001	1407165	1407609	VDA_002191.t01	444	-	2850	100.895	227.241
ADBS01000001	1426902	1427616	VDA_002206.t01	714	-	4309	152.546	213.65
ADBS01000001	2515134	2515755	VDA_002990.t01	621	-	1385	49.0314	78.9555
ADBS01000001	1398242	1398521	VDA_002184.t01	279	+	42284	1496.93	5365.33
ADBS01000001	2644003	2645290	VDA_003082.t01	1287	+	735	26.0203	20.2178
ADBS01000001	529910	531341	VDA_001565.t01	1431	+	4714	166.884	116.62
ADBS01000001	1266458	1268480	VDA_002086.t01	2022	+	18962	671.287	331.992
ADBS01000001	1542451	1543135	VDA_002295.t01	684	-	145	5.13325	7.50475
ADBS01000001	285262	286297	VDA_001384.t01	1035	-	5933	210.038	202.936
ADBS01000001	132164	132794	VDA_001277.t01	630	+	3218	113.923	180.83
ADBS01000001	2464622	2465642	VDA_002951.t01	1020	-	6289	222.641	218.276
ADBS01000001	274999	276403	VDA_001375.t01	1404	+	1442	51.0493	36.3599
ADBS01000001	2552020	2552893	VDA_003015.t01	873	-	2903	102.771	117.722
ADBS01000001	2455809	2457078	VDA_002944.t01	1269	+	32460	1149.14	905.548
ADBS01000001	8796	10056	VDA_001179.t01	1260	+	21179	749.773	595.058
ADBS01000001	1302558	1302864	VDA_002109.t01	306	+	1581	55.9701	182.909
ADBS01000001	1699920	1701546	VDA_002406.t01	1626	+	965	34.1627	21.0102
ADBS01000001	2834472	2835468	VDA_003220.t01	996	-	55	1.94709	1.95491
ADBS01000001	757636	758557	VDA_001726.t01	921	+	1142	40.4288	43.8966
ADBS01000001	2787099	2788467	VDA_003187.t01	1368	+	578	20.4622	14.9577
ADBS01000001	67975	68051	VDA_rna027.r01	76	-	880	31.1535	409.915
ADBS01000001	2724499	2726362	VDA_003139.t01	1863	+	1115	39.4729	21.1878
ADBS01000001	927855	928518	VDA_001852.t01	663	+	14	0.495624	0.747548
ADBS01000001	3107289	3107601	VDA_003438.t01	312	+	114425	4050.84	12983.5
ADBS01000001	2400428	2402417	VDA_002912.t01	1989	+	520	18.4089	9.25535
ADBS01000001	20974	22666	VDA_001190.t01	1692	-	61	2.15951	1.2763
ADBS01000001	3039823	3040066	VDA_003382.t01	243	+	5014	177.504	730.47
ADBS01000001	1764075	1765587	VDA_002452.t01	1512	+	8548	302.614	200.141
ADBS01000001	379216	379293	VDA_rna093.r01	77	-	40	1.41607	18.3905
ADBS01000001	1709254	1710310	VDA_002412.t01	1056	+	283	10.0187	9.48739
ADBS01000001	2288004	2288081	VDA_rna149.r01	77	-	2858	101.178	1314
ADBS01000001	67895	67971	VDA_rna026.r01	76	-	2142	75.8305	997.77
ADBS01000001	1586279	1586474	VDA_002330.t01	195	-	67378	2385.3	12232.3
ADBS01000001	2630997	2632341	VDA_003072.t01	1344	+	25060	887.167	660.095
ADBS01000001	1578339	1578831	VDA_002325.t01	492	+	3362	119.021	241.912
ADBS01000001	932596	932722	VDA_001855.t01	126	-	409	14.4793	114.915
ADBS01000001	3027540	3028005	VDA_003370.t01	465	-	1857	65.741	141.378
ADBS01000001	2732060	2732726	VDA_003146.t01	666	+	3087	109.285	164.092
ADBS01000001	1694733	1696197	VDA_002403.t01	1464	+	2707	95.8325	65.4593
ADBS01000001	1003341	1003527	VDA_001906.t01	186	+	35	1.23906	6.66161
ADBS01000001	1950888	1952202	VDA_002597.t01	1314	-	1210	42.8361	32.5998
ADBS01000001	1299398	1300445	VDA_002107.t01	1047	-	1341	47.4737	45.3426
ADBS01000001	1988734	1990159	VDA_002628.t01	1425	-	20449	723.93	508.021
ADBS01000001	400278	400992	VDA_001470.t01	714	+	371	13.134	18.395
ADBS01000001	2554011	2554212	VDA_003016.t01	201	+	469	16.6034	82.604
ADBS01000001	3008812	3009517	VDA_003352.t01	705	+	958	33.9149	48.1062
ADBS01000001	1832218	1833865	VDA_002507.t01	1647	-	13792	488.261	296.454
ADBS01000001	1596320	1596397	VDA_rna131.r01	77	+	49	1.73468	22.5284
ADBS01000001	2322192	2324451	VDA_002860.t01	2259	-	2447	86.628	38.3479
ADBS01000001	2144120	2144969	VDA_002748.t01	849	-	7	0.247812	0.291887
ADBS01000001	715619	716387	VDA_001708.t01	768	+	4165	147.448	191.99
ADBS01000001	613522	614002	VDA_001628.t01	480	+	3377	119.552	249.066
ADBS01000001	51679	52603	VDA_001212.t01	924	+	1261	44.6416	48.3134
ADBS01000001	1251979	1253989	VDA_002079.t01	2010	+	51456	1821.63	906.284
ADBS01000001	358937	359012	VDA_rna084.r01	75	-	1163	41.1722	548.963
ADBS01000001	90044	91121	VDA_001242.t01	1077	+	76611	2712.16	2518.26
ADBS01000001	628172	629660	VDA_001641.t01	1488	-	249	8.81503	5.92408
ADBS01000001	1480857	1481433	VDA_002249.t01	576	+	6521	230.855	400.789
ADBS01000001	1389241	1389889	VDA_002178.t01	648	-	2865	101.426	156.522
ADBS01000001	99737	100943	VDA_001250.t01	1206	+	2226	78.8042	65.3435
ADBS01000001	1811237	1811564	VDA_002491.t01	327	+	762	26.9761	82.4958
ADBS01000001	1751778	1752486	VDA_002440.t01	708	-	77	2.72593	3.85019
ADBS01000001	912685	913780	VDA_001841.t01	1095	+	514	18.1965	16.6178
ADBS01000001	153890	154604	VDA_001293.t01	714	-	0	0	0
ADBS01000001	45573	46587	VDA_001206.t01	1014	+	9677	342.582	337.853
ADBS01000001	303289	304048	VDA_001395.t01	759	-	3444	121.924	160.637
ADBS01000001	465831	467133	VDA_001517.t01	1302	+	0	0	0
ADBS01000001	2526393	2527218	VDA_002998.t01	825	+	607	21.4888	26.0471
ADBS01000001	2011826	2012453	VDA_002644.t01	627	+	930	32.9236	52.5097
ADBS01000001	3188589	3189633	VDA_003504.t01	1044	+	10760	380.923	364.868
ADBS01000001	1342905	1343103	VDA_002144.t01	198	-	182	6.44311	32.541
ADBS01000001	1042175	1043234	VDA_001935.t01	1059	-	5616	198.816	187.739
ADBS01000001	2682916	2682992	VDA_rna190.r01	76	-	3643	128.968	1696.95
ADBS01000001	222221	223547	VDA_001338.t01	1326	-	361	12.78	9.63803
ADBS01000001	2141217	2142594	VDA_002746.t01	1377	+	33990	1203.3	873.86
ADBS01000001	1755022	1756033	VDA_002443.t01	1011	-	1688	59.7581	59.1079
ADBS01000001	2955985	2956855	VDA_003305.t01	870	+	1939	68.6439	78.9011
ADBS01000001	57192	58212	VDA_001217.t01	1020	-	4505	159.485	156.358
ADBS01000001	837952	838819	VDA_001784.t01	867	-	103	3.64638	4.20574
ADBS01000001	2917564	2918332	VDA_003274.t01	768	+	330	11.6826	15.2117
ADBS01000001	2903481	2906601	VDA_003265.t01	3120	-	1157	40.9598	13.1281
ADBS01000001	2821567	2822905	VDA_003212.t01	1338	+	429	15.1873	11.3508
ADBS01000001	1652078	1652789	VDA_002371.t01	711	+	1730	61.245	86.1392
ADBS01000001	1722652	1722743	VDA_rna133.r01	91	-	1760	62.307	684.693
ADBS01000001	337012	337882	VDA_001423.t01	870	-	1928	68.2545	78.4535
ADBS01000001	3049427	3050606	VDA_003391.t01	1179	+	66	2.33651	1.98178
ADBS01000001	5321	6257	VDA_001176.t01	936	+	2016	71.3699	76.2499
ADBS01000001	375860	377348	VDA_001453.t01	1488	+	848	30.0207	20.1752
ADBS01000001	2977653	2978559	VDA_003324.t01	906	+	79	2.79674	3.08691
ADBS01000001	718156	718810	VDA_001710.t01	654	-	765	27.0823	41.4103
ADBS01000001	2452584	2453379	VDA_002941.t01	795	+	281	9.94788	12.5131
ADBS01000001	1638032	1639055	VDA_002362.t01	1023	+	401	14.1961	13.8769
ADBS01000001	539575	540439	VDA_001573.t01	864	-	1484	52.5362	60.8057
ADBS01000001	396760	397699	VDA_001467.t01	939	-	868	30.7287	32.7249
ADBS01000001	2777677	2778247	VDA_003181.t01	570	+	385	13.6297	23.9117
ADBS01000001	2511389	2512361	VDA_002988.t01	972	+	1333	47.1905	48.5499
ADBS01000001	2782454	2783378	VDA_003184.t01	924	+	2630	93.1065	100.765
ADBS01000001	169230	172077	VDA_001303.t01	2847	+	5543	196.232	68.9258
ADBS01000001	2391920	2393597	VDA_002905.t01	1677	+	684	24.2148	14.4393
ADBS01000001	1808519	1810250	VDA_002489.t01	1731	+	28894	1022.9	590.929
ADBS01000001	391599	392148	VDA_001464.t01	549	+	1570	55.5807	101.24
ADBS01000001	1893996	1895409	VDA_002552.t01	1413	+	0	0	0
ADBS01000001	165981	166058	VDA_rna036.r01	77	+	1282	45.385	589.416
ADBS01000001	1269588	1271331	VDA_002088.t01	1743	-	5510	195.063	111.913
ADBS01000001	3018309	3019497	VDA_003361.t01	1188	-	2877	101.851	85.733
ADBS01000001	939922	941167	VDA_001861.t01	1245	+	1733	61.3512	49.2781
ADBS01000001	2667945	2668021	VDA_rna181.r01	76	-	154	5.45187	71.7351
ADBS01000001	3080046	3082392	VDA_003416.t01	2346	+	318	11.2577	4.7987
ADBS01000001	3114958	3115312	VDA_003455.t01	354	+	95679	3387.2	9568.37
ADBS01000001	1881344	1882883	VDA_002542.t01	1539	-	6439	227.952	148.117
ADBS01000001	2596536	2597277	VDA_003048.t01	741	+	5865	207.631	280.204
ADBS01000001	1655588	1656722	VDA_002373.t01	1134	+	7120	252.06	222.275
ADBS01000001	1371708	1373493	VDA_002164.t01	1785	+	2751	97.3901	54.5603
ADBS01000001	3110669	3111368	VDA_003445.t01	699	+	205594	7278.38	10412.6
ADBS01000001	202933	204334	VDA_001327.t01	1401	-	3341	118.277	84.4234
ADBS01000001	3901	5206	VDA_001175.t01	1305	+	3085	109.214	83.6891
ADBS01000001	2900321	2900398	VDA_rna210.r01	77	+	15	0.531026	6.89644
ADBS01000001	814353	815895	VDA_001767.t01	1542	+	118	4.1774	2.70908
ADBS01000001	1885770	1886709	VDA_002545.t01	939	+	1109	39.2605	41.811
ADBS01000001	2865290	2865962	VDA_003245.t01	672	-	51607	1826.98	2718.72
ADBS01000001	470331	471204	VDA_001520.t01	873	+	6	0.21241	0.243311
ADBS01000001	2697408	2698413	VDA_003116.t01	1005	-	3323	117.64	117.055
ADBS01000001	1878596	1880078	VDA_002540.t01	1482	-	7890	279.32	188.475
ADBS01000001	937251	937833	VDA_001858.t01	582	-	897	31.7553	54.5624
ADBS01000001	1468118	1468742	VDA_002241.t01	624	-	2925	103.55	165.946
ADBS01000001	1680800	1681814	VDA_002391.t01	1014	+	385	13.6297	13.4415
ADBS01000001	144029	145295	VDA_001287.t01	1266	+	0	0	0
ADBS01000001	2809718	2810777	VDA_003202.t01	1059	-	231	8.1778	7.72219
ADBS01000001	76159	76861	VDA_001230.t01	702	-	2038	72.1487	102.776
ADBS01000001	1598164	1599775	VDA_002339.t01	1611	-	174	6.1599	3.82365
ADBS01000001	599888	601151	VDA_001618.t01	1263	-	2991	105.887	83.8373
ADBS01000001	88740	89904	VDA_001241.t01	1164	+	43938	1555.48	1336.32
ADBS01000001	965196	965745	VDA_001879.t01	549	+	0	0	0
ADBS01000001	587831	588161	VDA_001607.t01	330	+	12960	458.806	1390.32
ADBS01000001	1329220	1329832	VDA_002133.t01	612	-	5330	188.691	308.319
ADBS01000001	2114917	2115682	VDA_002728.t01	765	+	46	1.62848	2.12873
ADBS01000001	352362	353787	VDA_001437.t01	1425	-	19119	676.846	474.979
ADBS01000001	2968948	2969575	VDA_003315.t01	627	+	4247	150.351	239.794
ADBS01000001	2554776	2556429	VDA_003018.t01	1653	-	30700	1086.83	657.491
ADBS01000001	1736222	1736313	VDA_rna135.r01	91	-	1799	63.6877	699.865
ADBS01000001	36739	39337	VDA_001199.t01	2598	+	13964	494.35	190.281
ADBS01000001	1946399	1946786	VDA_002594.t01	387	-	986	34.9061	90.1966
ADBS01000001	3099316	3100189	VDA_003432.t01	873	+	38587	1366.05	1564.77
ADBS01000001	2763713	2763839	VDA_003167.t01	126	+	356	12.603	100.024
ADBS01000001	448826	449780	VDA_001503.t01	954	-	45035	1594.32	1671.19
ADBS01000001	2453397	2454912	VDA_002942.t01	1515	-	7812	276.558	182.547
ADBS01000001	331391	332270	VDA_001416.t01	879	+	3999	141.571	161.06
ADBS01000001	3116012	3116447	VDA_003458.t01	435	+	148817	5268.38	12111.2
ADBS01000001	1510777	1512547	VDA_002273.t01	1770	-	1762	62.3778	35.2417
ADBS01000001	1667348	1668545	VDA_002380.t01	1197	-	960	33.9857	28.3924
ADBS01000001	1820792	1822004	VDA_002500.t01	1212	-	11578	409.881	338.186
ADBS01000001	2982050	2982821	VDA_003328.t01	771	+	534	18.9045	24.5195
ADBS01000001	1463841	1464585	VDA_002236.t01	744	+	101	3.57557	4.80588
ADBS01000001	549310	551245	VDA_001580.t01	1935	-	751	26.5867	13.7399
ADBS01000001	683992	684949	VDA_001684.t01	957	+	7193	254.645	266.086
ADBS01000001	1819488	1820655	VDA_002499.t01	1167	-	6026	213.331	182.803
ADBS01000001	1959059	1959989	VDA_002603.t01	930	-	4964	175.734	188.961
ADBS01000001	239371	240220	VDA_001350.t01	849	-	4014	142.103	167.376
ADBS01000001	590307	590913	VDA_001609.t01	606	+	2220	78.5918	129.689
ADBS01000001	671957	672563	VDA_001673.t01	606	-	2756	97.5671	161.002
ADBS01000001	3100389	3101109	VDA_003433.t01	720	+	3004	106.347	147.704
ADBS01000001	1766709	1767243	VDA_002454.t01	534	+	853	30.1977	56.5499
ADBS01000001	2945720	2946569	VDA_003297.t01	849	-	588	20.8162	24.5185
ADBS01000001	3182968	3183694	VDA_003502.t01	726	+	156	5.52267	7.60698
ADBS01000001	196643	198131	VDA_rna048.r01	1488	+	499	17.6655	11.8719
ADBS01000001	2580208	2580397	VDA_003038.t01	189	-	2395	84.7871	448.609
ADBS01000001	995563	996874	VDA_001901.t01	1311	-	136	4.81463	3.67249
ADBS01000001	304089	304881	VDA_001396.t01	792	+	1569	55.5453	70.133
ADBS01000001	1202552	1203428	VDA_002041.t01	876	+	0	0	0
ADBS01000001	1837816	1839484	VDA_002512.t01	1668	-	31251	1106.34	663.273
ADBS01000001	350657	350894	VDA_001435.t01	237	-	1843	65.2454	275.297
ADBS01000001	1546399	1547677	VDA_002299.t01	1278	+	135	4.77923	3.73962
ADBS01000001	2135323	2136238	VDA_002741.t01	915	+	3579	126.703	138.473
ADBS01000001	2998984	2999626	VDA_003340.t01	642	+	2330	82.486	128.483
ADBS01000001	2198035	2198716	VDA_002784.t01	681	-	0	0	0
ADBS01000001	1102332	1103217	VDA_001978.t01	885	-	306	10.8329	12.2406
ADBS01000001	2928705	2928966	VDA_003283.t01	261	+	7876	278.824	1068.29
ADBS01000001	473450	474341	VDA_001524.t01	891	+	2136	75.6181	84.8688
ADBS01000001	2638167	2639511	VDA_003078.t01	1344	-	217	7.68217	5.7159
ADBS01000001	1608690	1609692	VDA_002346.t01	1002	+	65	2.30111	2.29652
ADBS01000001	798593	799004	VDA_001755.t01	411	+	278	9.84168	23.9457
ADBS01000001	2741727	2743662	VDA_003150.t01	1935	+	803	28.4276	14.6913
ADBS01000001	2690611	2690869	VDA_003110.t01	258	-	3143	111.268	431.27
ADBS01000001	198253	198330	VDA_rna049.r01	77	+	4965	175.77	2282.72
ADBS01000001	295241	295317	VDA_rna054.r01	76	+	1212	42.9069	564.564
ADBS01000001	2622478	2625961	VDA_003068.t01	3483	-	431	15.2581	4.38075
ADBS01000001	75325	76144	VDA_001229.t01	819	-	2857	101.143	123.495
ADBS01000001	2385206	2386295	VDA_002902.t01	1089	+	1820	64.4311	59.1654
ADBS01000001	2813024	2813951	VDA_003204.t01	927	+	2388	84.5393	91.1967
ADBS01000001	686035	686770	VDA_001686.t01	735	+	15446	546.815	743.966
ADBS01000001	3087269	3088076	VDA_003421.t01	807	+	601	21.2764	26.3649
ADBS01000001	814013	814089	VDA_rna108.r01	76	+	15	0.531026	6.98718
ADBS01000001	1348281	1349730	VDA_002147.t01	1449	-	173	6.1245	4.22671
ADBS01000001	2039394	2040294	VDA_002667.t01	900	+	721	25.5246	28.3607
ADBS01000001	2476558	2477458	VDA_002959.t01	900	-	1076	38.0923	42.3247
ADBS01000001	2396754	2397756	VDA_002909.t01	1002	+	107	3.78798	3.78042
ADBS01000001	140898	141642	VDA_001284.t01	744	-	0	0	0
ADBS01000001	2558475	2559555	VDA_003020.t01	1080	-	3350	118.596	109.811
ADBS01000001	1011456	1012503	VDA_001910.t01	1047	+	49	1.73468	1.65681
ADBS01000001	540679	541624	VDA_001574.t01	945	-	1471	52.0759	55.1068
ADBS01000001	1292148	1292826	VDA_002101.t01	678	+	180	6.37231	9.39869
ADBS01000001	1386376	1386922	VDA_002176.t01	546	-	0	0	0
ADBS01000001	1321959	1322700	VDA_002127.t01	741	-	176	6.2307	8.40851
ADBS01000001	951154	951334	VDA_001869.t01	180	+	1531	54.2	301.111
ADBS01000001	2800376	2800452	VDA_rna198.r01	76	-	2007	71.0513	934.885
ADBS01000001	3007689	3008823	VDA_003351.t01	1134	-	2407	85.2119	75.1428
ADBS01000001	2090702	2091989	VDA_002707.t01	1287	-	6567	232.483	180.64
ADBS01000001	1256426	1259051	VDA_002082.t01	2625	+	9786	346.441	131.978
ADBS01000001	1163497	1164808	VDA_002011.t01	1311	-	184	6.51392	4.96866
ADBS01000001	3173471	3175169	VDA_003494.t01	1698	+	4810	170.282	100.284
ADBS01000001	2585149	2585225	VDA_rna174.r01	76	-	2279	80.6805	1061.59
ADBS01000001	1773529	1774615	VDA_002459.t01	1086	-	387	13.7005	12.6155
ADBS01000001	1220882	1221536	VDA_002057.t01	654	+	0	0	0
ADBS01000001	2584639	2584716	VDA_rna169.r01	77	-	2481	87.8317	1140.67
ADBS01000001	748711	749785	VDA_001721.t01	1074	-	1294	45.8098	42.6535
ADBS01000001	1953025	1953553	VDA_002599.t01	528	-	856	30.3039	57.3937
ADBS01000001	65545	65621	VDA_rna015.r01	76	-	3585	126.915	1669.94
ADBS01000001	877438	878833	VDA_001816.t01	1395	+	759	26.8699	19.2616
ADBS01000001	2916593	2917379	VDA_003273.t01	786	+	317	11.2223	14.2778
ADBS01000001	2758697	2758886	VDA_003164.t01	189	-	1306	46.2346	244.628
ADBS01000001	2310269	2311232	VDA_002850.t01	963	-	11118	393.596	408.719
ADBS01000001	2068709	2069555	VDA_002690.t01	846	+	517	18.3027	21.6344
ADBS01000001	854122	856180	VDA_001795.t01	2058	+	2545	90.0974	43.7791
ADBS01000001	2576403	2578467	VDA_003036.t01	2064	-	7777	275.319	133.391
ADBS01000001	2172190	2173396	VDA_002763.t01	1206	-	569	20.1436	16.7028
ADBS01000001	165376	165468	VDA_rna031.r01	92	+	1436	50.8369	552.575
ADBS01000001	1471874	1474940	VDA_002244.t01	3066	+	313	11.0807	3.61407
ADBS01000001	2026999	2028223	VDA_002656.t01	1224	-	39318	1391.92	1137.19
ADBS01000001	232861	233638	VDA_001346.t01	777	-	1197	42.3759	54.5378
ADBS01000001	109975	110626	VDA_001258.t01	651	+	4677	165.574	254.338
ADBS01000001	611215	611791	VDA_001626.t01	576	-	110	3.89419	6.76075
ADBS01000001	1795210	1796182	VDA_002477.t01	972	-	3733	132.155	135.962
ADBS01000001	2800602	2802076	VDA_rna199.r01	1474	-	506	17.9133	12.1528
ADBS01000001	1825734	1827444	VDA_002503.t01	1710	-	1564	55.3683	32.3791
ADBS01000001	2911524	2911601	VDA_rna213.r01	77	+	946	33.49	434.935
ADBS01000001	2236544	2238899	VDA_002805.t01	2355	+	2159	76.4323	32.4553
ADBS01000001	2575464	2576400	VDA_003035.t01	936	-	11673	413.244	441.5
ADBS01000001	1331423	1334438	VDA_002135.t01	3015	-	0	0	0
ADBS01000001	468009	469179	VDA_001518.t01	1170	+	0	0	0
ADBS01000001	533317	533683	VDA_001567.t01	366	-	3238	114.631	313.199
ADBS01000001	1939015	1940602	VDA_002589.t01	1587	-	5684	201.223	126.795
ADBS01000001	2321366	2322173	VDA_002859.t01	807	-	1103	39.0481	48.3867
ADBS01000001	2738360	2739080	VDA_003148.t01	720	-	2807	99.3726	138.018
ADBS01000001	1355337	1356672	VDA_002152.t01	1335	-	136	4.81463	3.60647
ADBS01000001	2485355	2486156	VDA_002966.t01	801	+	558	19.7542	24.6619
ADBS01000001	1839717	1842381	VDA_002513.t01	2664	-	1132	40.0748	15.0431
ADBS01000001	1418825	1419683	VDA_002201.t01	858	-	0	0	0
ADBS01000001	879983	880907	VDA_001818.t01	924	+	1076	38.0923	41.2254
ADBS01000001	2548329	2550156	VDA_003012.t01	1827	-	27491	973.229	532.692
ADBS01000001	2642367	2643966	VDA_003081.t01	1599	+	514	18.1965	11.3799
ADBS01000001	65465	65541	VDA_rna014.r01	76	-	3403	120.472	1585.16
ADBS01000001	2433381	2434392	VDA_002928.t01	1011	+	1223	43.2963	42.8252
ADBS01000001	3160326	3161823	VDA_003487.t01	1497	+	0	0	0
ADBS01000001	258768	259533	VDA_001362.t01	765	+	5125	181.434	237.168
ADBS01000001	1596097	1596174	VDA_rna129.r01	77	+	76	2.69053	34.942
ADBS01000001	2313083	2313344	VDA_002852.t01	261	+	40376	1429.38	5476.55
ADBS01000001	1359608	1361375	VDA_002155.t01	1767	-	274	9.70007	5.48957
ADBS01000001	3219540	3220644	VDA_003531.t01	1104	+	1265	44.7832	40.5645
ADBS01000001	1980330	1980651	VDA_002621.t01	321	+	3107	109.993	342.658
ADBS01000001	2868618	2869716	VDA_003248.t01	1098	+	4230	149.749	136.384
ADBS01000001	1054000	1054945	VDA_001944.t01	945	-	1310	46.3763	49.0754
ADBS01000001	1070809	1072273	VDA_001955.t01	1464	-	135	4.77923	3.2645
ADBS01000001	1154936	1155314	VDA_002006.t01	378	-	595	21.064	55.7249
ADBS01000001	2375338	2376298	VDA_002893.t01	960	+	1318	46.6595	48.6036
ADBS01000001	1954055	1955801	VDA_002600.t01	1746	-	1591	56.3241	32.259
ADBS01000001	1221539	1222232	VDA_002058.t01	693	+	0	0	0
ADBS01000001	1300910	1302392	VDA_002108.t01	1482	+	2202	77.9546	52.6009
ADBS01000001	498672	499341	VDA_001539.t01	669	+	3185	112.754	168.542
ADBS01000001	422576	422661	VDA_rna100.r01	85	-	180	6.37231	74.9684
ADBS01000001	1806596	1807430	VDA_002487.t01	834	+	3162	111.94	134.221
ADBS01000001	975981	977013	VDA_001887.t01	1032	+	2192	77.6006	75.1944
ADBS01000001	2376298	2377132	VDA_002894.t01	834	+	422	14.9395	17.9131
ADBS01000001	928520	931019	VDA_001853.t01	2499	+	182	6.44311	2.57828
ADBS01000001	416232	417981	VDA_001481.t01	1749	-	16214	574.004	328.19
ADBS01000001	545773	546289	VDA_001577.t01	516	+	4799	169.893	329.25
ADBS01000001	2085553	2086537	VDA_002702.t01	984	-	5575	197.365	200.574
ADBS01000001	641125	642847	VDA_001652.t01	1722	-	3303	116.932	67.9047
ADBS01000001	165623	165700	VDA_rna033.r01	77	+	1132	40.0748	520.451
ADBS01000001	2005426	2006002	VDA_002640.t01	576	-	1162	41.1368	71.4181
ADBS01000001	397817	398645	VDA_001468.t01	828	-	1523	53.9168	65.1169
ADBS01000001	1514016	1514568	VDA_002275.t01	552	+	921	32.605	59.067
ADBS01000001	246904	248425	VDA_001353.t01	1521	+	297	10.5143	6.91276
ADBS01000001	422395	422480	VDA_rna099.r01	85	-	887	31.4013	369.427
ADBS01000001	3114010	3114403	VDA_003453.t01	393	+	125610	4446.81	11315
ADBS01000001	2504953	2506129	VDA_002981.t01	1176	-	10573	374.302	318.284
ADBS01000001	1969443	1969632	VDA_002610.t01	189	+	455	16.1078	85.2264
ADBS01000001	1340672	1341029	VDA_002141.t01	357	-	130	4.60222	12.8914
ADBS01000001	2030259	2031504	VDA_002660.t01	1245	-	32821	1161.92	933.269
ADBS01000001	1859213	1859543	VDA_002527.t01	330	-	6843	242.254	734.103
ADBS01000001	2733666	2736438	VDA_003147.t01	2772	-	9587	339.396	122.437
ADBS01000001	754605	756693	VDA_001724.t01	2088	-	360504	12762.5	6112.29
ADBS01000001	784452	786483	VDA_001747.t01	2031	-	286	10.1249	4.98518
ADBS01000001	2063784	2065281	VDA_002686.t01	1497	+	1132	40.0748	26.77
ADBS01000001	385564	386230	VDA_001459.t01	666	-	1045	36.9948	55.5477
ADBS01000001	58927	59641	VDA_001219.t01	714	-	1822	64.5019	90.3388
ADBS01000001	336661	336787	VDA_001422.t01	126	+	736	26.0557	206.791
ADBS01000001	1194451	1195615	VDA_002035.t01	1164	+	0	0	0
ADBS01000001	3119526	3120516	VDA_003464.t01	990	+	351063	12428.2	12553.8
ADBS01000001	1994845	1996099	VDA_002632.t01	1254	-	7142	252.839	201.626
ADBS01000001	1607369	1608590	VDA_002345.t01	1221	+	32	1.13286	0.927809
ADBS01000001	2978649	2980017	VDA_003325.t01	1368	+	855	30.2685	22.1261
ADBS01000001	1478	2561	VDA_001173.t01	1083	+	3119	110.418	101.956
ADBS01000001	1875348	1878474	VDA_002539.t01	3126	+	704	24.9228	7.97275
ADBS01000001	2162189	2162265	VDA_rna145.r01	76	-	1369	48.465	637.697
ADBS01000001	1509023	1509097	VDA_rna122.r01	74	-	459	16.2494	219.586
ADBS01000001	2664631	2665060	VDA_003096.t01	429	-	146577	5189.08	12095.8
ADBS01000001	1427865	1428984	VDA_002207.t01	1119	+	82	2.90294	2.59423
ADBS01000001	1099106	1100315	VDA_001975.t01	1209	-	6913	244.732	202.425
ADBS01000001	680186	681221	VDA_001679.t01	1035	+	3903	138.173	133.5
ADBS01000001	3052600	3053029	VDA_003394.t01	429	-	9425	333.661	777.765
ADBS01000001	1594383	1595466	VDA_002337.t01	1083	+	245	8.67342	8.0087
ADBS01000001	2343846	2344377	VDA_002876.t01	531	-	352	12.4614	23.4678
ADBS01000001	2929092	2929317	VDA_003284.t01	225	+	3551	125.712	558.718
ADBS01000001	1509122	1509209	VDA_rna123.r01	87	-	199	7.04494	80.9764
ADBS01000001	2084418	2085540	VDA_002701.t01	1122	-	5865	207.631	185.054
ADBS01000001	2162371	2162447	VDA_rna147.r01	76	-	964	34.1273	449.043
ADBS01000001	2803299	2804127	VDA_003195.t01	828	-	1024	36.2514	43.7818
ADBS01000001	273975	274935	VDA_001374.t01	960	+	9042	320.102	333.44
ADBS01000001	2126743	2128054	VDA_002736.t01	1311	-	942	33.3484	25.4374
ADBS01000001	958730	962897	VDA_001877.t01	4167	+	11820	418.448	100.42
ADBS01000001	8005	8797	VDA_001178.t01	792	+	6672	236.2	298.233
ADBS01000001	1095864	1096611	VDA_001972.t01	747	+	3331	117.923	157.862
ADBS01000001	1444209	1445601	VDA_002220.t01	1392	-	257	9.09824	6.53609
ADBS01000001	2819708	2820383	VDA_003209.t01	675	-	797	28.2152	41.8003
ADBS01000001	1600774	1601677	VDA_002340.t01	903	+	297	10.5143	11.6438
ADBS01000001	669036	669243	VDA_001670.t01	207	-	269	9.52306	46.0051
ADBS01000001	615056	615593	VDA_001630.t01	537	+	289	10.2311	19.0523
ADBS01000001	662777	663863	VDA_001665.t01	1086	+	2523	89.3185	82.2454
ADBS01000001	2611918	2613277	VDA_003061.t01	1359	+	693	24.5334	18.0525
ADBS01000001	1203424	1204150	VDA_002042.t01	726	+	0	0	0
ADBS01000001	1833914	1834472	VDA_002508.t01	558	-	7760	274.717	492.325
ADBS01000001	517225	518923	VDA_001553.t01	1698	+	33501	1185.99	698.465
ADBS01000001	734213	734411	VDA_001713.t01	198	-	2621	92.7879	468.626
ADBS01000001	3121975	3123448	VDA_003467.t01	1473	-	265	9.38146	6.36895
ADBS01000001	2404916	2406329	VDA_002914.t01	1413	+	643	22.7633	16.1099
ADBS01000001	358069	358154	VDA_rna076.r01	85	-	3354	118.737	1396.91
ADBS01000001	229698	230610	VDA_001343.t01	912	+	801	28.3568	31.093
ADBS01000001	3208495	3209053	VDA_003520.t01	558	-	2081	73.671	132.027
ADBS01000001	3020627	3021269	VDA_003363.t01	642	+	1113	39.4021	61.374
ADBS01000001	254413	255241	VDA_001357.t01	828	-	8571	303.428	366.459
ADBS01000001	2563778	2564522	VDA_003026.t01	744	-	3961	140.226	188.476
ADBS01000001	1337409	1337931	VDA_002138.t01	522	-	311	11.0099	21.0918
ADBS01000001	1298511	1299267	VDA_002106.t01	756	+	212	7.50517	9.92747
ADBS01000001	1323442	1324339	VDA_002129.t01	897	+	501	17.7363	19.7729
ADBS01000001	167206	167283	VDA_rna046.r01	77	+	740	26.1973	340.224
ADBS01000001	2073429	2074794	VDA_002693.t01	1365	-	7484	264.946	194.1
ADBS01000001	2233936	2234947	VDA_002803.t01	1011	+	739	26.1619	25.8772
ADBS01000001	2817482	2818835	VDA_003207.t01	1353	+	206	7.29275	5.39006
ADBS01000001	1551551	1552916	VDA_002303.t01	1365	+	539	19.0815	13.9791
ADBS01000001	650818	651430	VDA_001657.t01	612	+	1580	55.9347	91.3966
ADBS01000001	839826	840651	VDA_001786.t01	825	-	70	2.47812	3.00378
ADBS01000001	410375	412271	VDA_001478.t01	1896	+	1589	56.2533	29.6695
ADBS01000001	357006	357091	VDA_rna067.r01	85	-	3170	112.223	1320.28
ADBS01000001	3059947	3061825	VDA_003399.t01	1878	+	892	31.5783	16.8149
ADBS01000001	1272204	1272447	VDA_002089.t01	243	+	478	16.922	69.638
ADBS01000001	758610	759855	VDA_001727.t01	1245	-	219	7.75298	6.22729
ADBS01000001	1547748	1548315	VDA_002300.t01	567	+	68	2.40732	4.24571
ADBS01000001	1389897	1391088	VDA_002179.t01	1191	-	1486	52.607	44.1704
ADBS01000001	2969725	2970523	VDA_003316.t01	798	+	325	11.5056	14.418
ADBS01000001	1973434	1974184	VDA_002615.t01	750	-	2398	84.8933	113.191
ADBS01000001	3138122	3139596	VDA_rna216.r01	1474	+	625	22.1261	15.0109
ADBS01000001	261744	263097	VDA_001365.t01	1353	+	9502	336.387	248.623
ADBS01000001	3013772	3014501	VDA_003357.t01	729	-	3228	114.277	156.758
ADBS01000001	1810362	1810968	VDA_002490.t01	606	-	347	12.2844	20.2713
ADBS01000001	1543127	1543994	VDA_002296.t01	867	-	137	4.85004	5.59404
ADBS01000001	911565	912684	VDA_001840.t01	1119	+	720	25.4892	22.7786
ADBS01000001	2393827	2394730	VDA_002906.t01	903	+	71	2.51352	2.78352
ADBS01000001	2484691	2485294	VDA_002965.t01	603	+	1015	35.9327	59.59
ADBS01000001	1902360	1903227	VDA_002556.t01	867	+	3266	115.622	133.359
ADBS01000001	2381376	2381718	VDA_002899.t01	342	-	8107	287.002	839.186
ADBS01000001	2869719	2870802	VDA_003249.t01	1083	+	5101	180.584	166.744
ADBS01000001	1681813	1683472	VDA_002392.t01	1659	+	717	25.383	15.3002
ADBS01000001	1041428	1041911	VDA_001934.t01	483	-	4105	145.324	300.878
ADBS01000001	107343	109074	VDA_001256.t01	1731	-	8475	300.03	173.327
ADBS01000001	526405	528088	VDA_001562.t01	1683	+	3041	107.657	63.9671
ADBS01000001	3233475	3233607	VDA_003544.t01	132	+	354	12.5322	94.941
ADBS01000001	2864211	2864349	VDA_003244.t01	138	-	45703	1617.96	11724.4
ADBS01000001	167325	167402	VDA_rna047.r01	77	+	12	0.424821	5.51715
ADBS01000001	471216	472107	VDA_001521.t01	891	+	0	0	0
ADBS01000001	2294039	2294336	VDA_002840.t01	297	+	7911	280.063	942.973
ADBS01000001	2822947	2823937	VDA_003213.t01	990	+	2204	78.0254	78.8135
ADBS01000001	524942	526340	VDA_001561.t01	1398	+	4037	142.917	102.229
ADBS01000001	401040	402318	VDA_001471.t01	1278	-	1708	60.4661	47.3131
ADBS01000001	1508254	1508346	VDA_rna115.r01	92	-	0	0	0
ADBS01000001	3113669	3113975	VDA_003452.t01	306	+	104188	3688.43	12053.7
ADBS01000001	356383	356458	VDA_rna062.r01	75	-	1391	49.2438	656.584
ADBS01000001	2413382	2414591	VDA_002915.t01	1209	+	460	16.2848	13.4696
ADBS01000001	2449512	2452407	VDA_002940.t01	2895	-	3653	129.322	44.671
ADBS01000001	1132845	1135029	VDA_001993.t01	2184	-	0	0	0
ADBS01000001	1923272	1923758	VDA_002572.t01	486	-	2067	73.1754	150.567
ADBS01000001	3178913	3180131	VDA_003498.t01	1218	+	1899	67.2279	55.1953
ADBS01000001	3026660	3027482	VDA_003369.t01	822	+	2822	99.9037	121.537
ADBS01000001	586739	587324	VDA_001606.t01	585	-	64937	2298.88	3929.71
ADBS01000001	1701649	1701982	VDA_002407.t01	333	-	62	2.19491	6.59131
ADBS01000001	2882857	2884024	VDA_003258.t01	1167	-	271	9.59387	8.22097
ADBS01000001	2783550	2784906	VDA_003185.t01	1356	+	17868	632.558	466.488
ADBS01000001	339000	340962	VDA_001425.t01	1962	-	4205	148.864	75.8737
ADBS01000001	1540907	1541789	VDA_002294.t01	882	-	2883	102.063	115.718
ADBS01000001	2586205	2587306	VDA_003041.t01	1101	+	4675	165.503	150.321
ADBS01000001	2035619	2036171	VDA_002664.t01	552	+	2395	84.7871	153.6
ADBS01000001	315580	316207	VDA_001405.t01	627	+	8107	287.002	457.738
ADBS01000001	926773	927043	VDA_001850.t01	270	+	0	0	0
ADBS01000001	2557179	2558460	VDA_003019.t01	1281	-	959	33.9503	26.5029
ADBS01000001	3068050	3069049	VDA_003404.t01	999	+	157	5.55807	5.56363
ADBS01000001	2246991	2248293	VDA_002813.t01	1302	-	8631	305.552	234.679
ADBS01000001	1251330	1251963	VDA_002078.t01	633	+	48887	1730.68	2734.1
ADBS01000001	2248540	2249458	VDA_002814.t01	918	-	311	11.0099	11.9934
ADBS01000001	1128648	1129656	VDA_001990.t01	1008	+	0	0	0
ADBS01000001	228106	229327	VDA_001342.t01	1221	-	1540	54.5187	44.6508
ADBS01000001	572663	573677	VDA_001597.t01	1014	+	4757	168.406	166.081
ADBS01000001	236976	239253	VDA_001349.t01	2277	-	3737	132.296	58.1011
ADBS01000001	359032	359117	VDA_rna085.r01	85	-	2971	105.179	1237.39
ADBS01000001	301668	303219	VDA_001394.t01	1551	-	2770	98.0628	63.2255
ADBS01000001	1981607	1982321	VDA_002623.t01	714	-	1977	69.9892	98.0241
ADBS01000001	939233	939923	VDA_001860.t01	690	+	1436	50.8369	73.6766
ADBS01000001	866170	866458	VDA_001803.t01	288	+	75891	2686.67	9328.72
ADBS01000001	742282	744448	VDA_001718.t01	2166	-	1158	40.9952	18.9267
ADBS01000001	903049	904015	VDA_001834.t01	966	-	3267	115.657	119.728
ADBS01000001	3044856	3045861	VDA_003388.t01	1005	-	2456	86.9466	86.5141
ADBS01000001	118559	121325	VDA_001267.t01	2766	-	3199	113.25	40.9436
ADBS01000001	2567781	2568969	VDA_003028.t01	1188	+	17857	632.169	532.128
ADBS01000001	3189674	3190637	VDA_003505.t01	963	+	3554	125.818	130.652
ADBS01000001	997326	998031	VDA_001902.t01	705	+	118	4.1774	5.92539
ADBS01000001	1510100	1510697	VDA_002272.t01	597	-	1231	43.5795	72.9975
ADBS01000001	2632853	2634311	VDA_003073.t01	1458	+	1445	51.1555	35.0861
ADBS01000001	3167147	3167975	VDA_003490.t01	828	+	588	20.8162	25.1404
ADBS01000001	3004364	3005174	VDA_003347.t01	810	+	1461	51.7219	63.8542
ADBS01000001	651536	652880	VDA_001658.t01	1344	+	2623	92.8587	69.0913
ADBS01000001	2092533	2092872	VDA_002708.t01	339	-	6495	229.934	678.272
ADBS01000001	642839	644621	VDA_001653.t01	1782	-	3081	109.073	61.208
ADBS01000001	2671462	2672812	VDA_003103.t01	1350	+	7914	280.169	207.533
ADBS01000001	2683036	2683113	VDA_rna191.r01	77	-	39	1.38067	17.9307
ADBS01000001	2478771	2479641	VDA_002961.t01	870	-	156	5.52267	6.3479
ADBS01000001	1161458	1162700	VDA_002010.t01	1242	-	4040	143.023	115.155
ADBS01000001	463219	464035	VDA_001514.t01	816	+	0	0	0
ADBS01000001	1379053	1379767	VDA_002169.t01	714	+	1220	43.1901	60.4903
ADBS01000001	3124127	3126806	VDA_003469.t01	2679	-	364	12.8862	4.81009
ADBS01000001	330530	331088	VDA_001415.t01	558	-	1503	53.2088	95.3563
ADBS01000001	166730	166807	VDA_rna042.r01	77	+	399	14.1253	183.445
ADBS01000001	2029475	2030210	VDA_002659.t01	735	-	22034	780.042	1061.28
ADBS01000001	574997	578555	VDA_001599.t01	3558	-	365	12.9216	3.63171
ADBS01000001	1269003	1269519	VDA_002087.t01	516	-	23115	818.311	1585.87
ADBS01000001	1990346	1990538	VDA_002629.t01	192	-	36	1.27446	6.63782
ADBS01000001	2840835	2842395	VDA_003224.t01	1560	+	3459	122.455	78.4965
ADBS01000001	204345	205305	VDA_001328.t01	960	-	1790	63.3691	66.0095
ADBS01000001	52599	53370	VDA_001213.t01	771	+	994	35.1893	45.6411
ADBS01000001	602329	602908	VDA_001619.t01	579	-	2140	75.7597	130.846
ADBS01000001	1523643	1523892	VDA_002282.t01	249	+	517	18.3027	73.5048
ADBS01000001	87583	88666	VDA_001240.t01	1083	+	15537	550.037	507.882
ADBS01000001	263133	265557	VDA_001366.t01	2424	+	30782	1089.74	449.561
ADBS01000001	1896170	1896809	VDA_002553.t01	639	-	38	1.34527	2.10527
ADBS01000001	485083	486250	VDA_001531.t01	1167	+	2440	86.3802	74.019
ADBS01000001	1309675	1310278	VDA_002116.t01	603	+	4482	158.671	263.135
ADBS01000001	1790571	1791192	VDA_002473.t01	621	+	1160	41.066	66.1288
ADBS01000001	1990681	1992094	VDA_002630.t01	1413	-	429	15.1873	10.7483
ADBS01000001	1475653	1475770	VDA_002245.t01	117	+	170	6.01829	51.4384
ADBS01000001	2402953	2404855	VDA_002913.t01	1902	+	1184	41.9156	22.0377
ADBS01000001	165711	165803	VDA_rna034.r01	92	+	2214	78.3794	851.95
ADBS01000001	1689718	1690018	VDA_002399.t01	300	+	2195	77.7068	259.023
ADBS01000001	1661056	1661932	VDA_002376.t01	876	-	2245	79.4769	90.727
ADBS01000001	2925620	2926376	VDA_003280.t01	756	+	4140	146.563	193.867
ADBS01000001	780720	781473	VDA_001744.t01	753	-	764	27.0469	35.9189
ADBS01000001	1586574	1586988	VDA_002331.t01	414	-	109890	3890.3	9396.85
ADBS01000001	1752746	1753622	VDA_002441.t01	876	-	681	24.1086	27.5212
ADBS01000001	2677355	2677431	VDA_rna185.r01	76	-	4277	151.413	1992.28
ADBS01000001	3073426	3074506	VDA_003409.t01	1080	+	10072	356.566	330.154
ADBS01000001	1575913	1577662	VDA_002324.t01	1749	-	242	8.56722	4.89835
ADBS01000001	165847	165924	VDA_rna035.r01	77	+	2689	95.1952	1236.3
ADBS01000001	2190251	2190461	VDA_002778.t01	210	-	721	25.5246	121.546
ADBS01000001	1508607	1508683	VDA_rna118.r01	76	-	1	0.0354017	0.465812
ADBS01000001	1743224	1744220	VDA_002435.t01	996	-	5268	186.496	187.245
ADBS01000001	2129129	2132927	VDA_002738.t01	3798	-	2243	79.4061	20.9073
ADBS01000001	465034	465874	VDA_001516.t01	840	+	0	0	0
ADBS01000001	894873	896220	VDA_001828.t01	1347	-	2386	84.4685	62.7086
ADBS01000001	332301	333315	VDA_001417.t01	1014	+	8965	317.376	312.995
ADBS01000001	183888	184602	VDA_001316.t01	714	-	625	22.1261	30.9889
ADBS01000001	3109181	3110006	VDA_003442.t01	825	+	277093	9809.57	11890.4
ADBS01000001	187589	188720	VDA_001319.t01	1131	+	4308	152.511	134.846
ADBS01000001	115805	116618	VDA_001263.t01	813	+	8384	296.808	365.078
ADBS01000001	552040	552286	VDA_001581.t01	246	+	45	1.59308	6.47592
ADBS01000001	2848514	2849921	VDA_003230.t01	1407	-	78017	2761.94	1963
ADBS01000001	2067487	2068618	VDA_002689.t01	1131	+	1819	64.3957	56.937
ADBS01000001	2641260	2641542	VDA_003080.t01	282	-	3124	110.595	392.181
ADBS01000001	588692	590015	VDA_001608.t01	1323	-	10423	368.992	278.906
ADBS01000001	2918321	2919446	VDA_003275.t01	1125	+	522	18.4797	16.4264
ADBS01000001	802335	804735	VDA_001759.t01	2400	-	5617	198.851	82.8548
ADBS01000001	3184045	3188230	VDA_003503.t01	4185	+	156	5.52267	1.31963
ADBS01000001	10091	11240	VDA_001180.t01	1149	+	28552	1010.79	879.713
ADBS01000001	1311877	1312921	VDA_002118.t01	1044	+	17176	608.06	582.433
ADBS01000001	2585031	2585108	VDA_rna173.r01	77	-	2454	86.8758	1128.26
ADBS01000001	2554481	2554688	VDA_003017.t01	207	+	1445	51.1555	247.128
ADBS01000001	3083420	3084641	VDA_003418.t01	1221	+	1697	60.0767	49.2029
ADBS01000001	2423158	2423275	VDA_002921.t01	117	+	47	1.66388	14.2212
ADBS01000001	916985	918014	VDA_001843.t01	1029	-	1437	50.8723	49.4386
ADBS01000001	878832	879861	VDA_001817.t01	1029	+	717	25.383	24.6677
ADBS01000001	1891142	1892678	VDA_002550.t01	1536	-	0	0	0
ADBS01000001	2999714	3000305	VDA_003341.t01	591	-	3111	110.135	186.353
ADBS01000001	68236	68312	VDA_rna029.r01	76	-	1810	64.0771	843.12
ADBS01000001	3213583	3214219	VDA_003525.t01	636	+	2371	83.9375	131.977
ADBS01000001	18017	18620	VDA_001187.t01	603	-	1310	46.3763	76.9092
ADBS01000001	2894894	2896368	VDA_rna203.r01	1474	+	570	20.179	13.6899
ADBS01000001	3222756	3224022	VDA_003535.t01	1266	+	488	17.276	13.6462
ADBS01000001	970957	971209	VDA_001883.t01	252	-	5796	205.188	814.24
ADBS01000001	2527781	2527901	VDA_rna158.r01	120	-	8	0.283214	2.36011
ADBS01000001	102576	103050	VDA_001251.t01	474	+	130	4.60222	9.70933
ADBS01000001	1204765	1206451	VDA_002044.t01	1686	-	0	0	0
ADBS01000001	1218928	1219678	VDA_002055.t01	750	+	0	0	0
ADBS01000001	1010629	1011457	VDA_001909.t01	828	+	48	1.69928	2.05227
ADBS01000001	1178318	1178993	VDA_002022.t01	675	-	698	24.7104	36.608
ADBS01000001	2362393	2366941	VDA_002888.t01	4548	+	29850	1056.74	232.353
ADBS01000001	933126	933678	VDA_001856.t01	552	-	421	14.9041	27.0002
ADBS01000001	283693	284518	VDA_001382.t01	825	-	11135	394.198	477.816
ADBS01000001	2687220	2689050	VDA_003108.t01	1830	-	166	5.87669	3.2113
ADBS01000001	2715744	2717574	VDA_003132.t01	1830	-	61989	2194.52	1199.19
ADBS01000001	62537	65081	VDA_001221.t01	2544	+	1028	36.393	14.3054
ADBS01000001	2504003	2504792	VDA_002980.t01	789	-	669	23.6838	30.0174
ADBS01000001	1402670	1404206	VDA_002187.t01	1536	+	399	14.1253	9.19615
ADBS01000001	2424904	2427331	VDA_002923.t01	2427	-	4348	153.927	63.4226
ADBS01000001	2867192	2868617	VDA_003247.t01	1425	+	5218	184.726	129.632
ADBS01000001	1357155	1358625	VDA_002153.t01	1470	-	234	8.284	5.63538
ADBS01000001	2564	3908	VDA_001174.t01	1344	+	3483	123.304	91.7442
ADBS01000001	1320006	1321665	VDA_002126.t01	1659	-	2340	82.84	49.9337
ADBS01000001	1047122	1048070	VDA_001939.t01	948	+	595	21.064	22.2194
ADBS01000001	402304	404674	VDA_001472.t01	2370	-	1394	49.35	20.8228
ADBS01000001	1443074	1443632	VDA_002219.t01	558	-	565	20.002	35.8458
ADBS01000001	356874	356959	VDA_rna066.r01	85	-	5735	203.029	2388.58
ADBS01000001	1464634	1465372	VDA_002237.t01	738	+	133	4.70843	6.37999
ADBS01000001	3007181	3007670	VDA_003350.t01	489	-	1365	48.3234	98.8208
[truncated: 1,749 more rows]

## Sheet: RM-25-3.FPKM
#chrom	st	end	accession	mRNA_size	gene_strand	Frag_count	FPM	FPKM
ADBS01000003	200176	200827	VDA_000273.t01	651	-	0	0	0
ADBS01000003	88914	89946	VDA_000216.t01	1032	-	0	0	0
ADBS01000003	176121	176952	VDA_000260.t01	831	+	0	0	0
ADBS01000003	35614	36664	VDA_000180.t01	1050	+	0	0	0
ADBS01000003	41760	42009	VDA_000186.t01	249	-	0	0	0
ADBS01000003	19521	21870	VDA_000175.t01	2349	+	0	0	0
ADBS01000003	163231	166534	VDA_000253.t01	3303	-	0	0	0
ADBS01000003	139943	141152	VDA_000242.t01	1209	+	362	14.277	11.8089
ADBS01000003	137598	138630	VDA_000241.t01	1032	-	0	0	0
ADBS01000003	177151	177451	VDA_000261.t01	300	-	0	0	0
ADBS01000003	29850	32898	VDA_000178.t01	3048	+	0	0	0
ADBS01000003	128172	128850	VDA_000235.t01	678	+	50	1.97196	2.9085
ADBS01000003	110233	110701	VDA_000225.t01	468	+	0	0	0
ADBS01000003	97235	97922	VDA_000220.t01	687	+	124	4.89047	7.11859
ADBS01000003	105098	105800	VDA_000223.t01	702	+	0	0	0
ADBS01000003	134104	134686	VDA_000239.t01	582	-	10	0.394393	0.67765
ADBS01000003	56114	56303	VDA_000194.t01	189	-	0	0	0
ADBS01000003	9603	9735	VDA_000168.t01	132	-	0	0	0
ADBS01000003	38454	39090	VDA_000181.t01	636	-	0	0	0
ADBS01000003	45840	46818	VDA_000189.t01	978	-	0	0	0
ADBS01000003	120071	120860	VDA_000230.t01	789	+	0	0	0
ADBS01000003	52919	55043	VDA_000193.t01	2124	-	0	0	0
ADBS01000003	56379	57273	VDA_000195.t01	894	-	0	0	0
ADBS01000003	110912	112457	VDA_000226.t01	1545	-	0	0	0
ADBS01000003	201702	202713	VDA_000274.t01	1011	-	0	0	0
ADBS01000003	91887	93201	VDA_000218.t01	1314	+	37	1.45925	1.11054
ADBS01000003	39068	39734	VDA_000182.t01	666	-	0	0	0
ADBS01000003	26838	27333	VDA_000177.t01	495	+	0	0	0
ADBS01000003	107983	109702	VDA_000224.t01	1719	-	0	0	0
ADBS01000003	43525	45400	VDA_000188.t01	1875	-	0	0	0
ADBS01000003	50319	52146	VDA_000192.t01	1827	-	0	0	0
ADBS01000003	86199	87195	VDA_000215.t01	996	-	0	0	0
ADBS01000003	130876	131947	VDA_000236.t01	1071	-	0	0	0
ADBS01000003	60578	61544	VDA_000199.t01	966	+	0	0	0
ADBS01000003	166813	168166	VDA_000254.t01	1353	+	121	4.77215	3.52709
ADBS01000003	182087	182213	VDA_000264.t01	126	+	0	0	0
ADBS01000003	190010	192125	VDA_000267.t01	2115	-	0	0	0
ADBS01000003	198362	200180	VDA_000272.t01	1818	-	0	0	0
ADBS01000003	48690	49812	VDA_000191.t01	1122	-	0	0	0
ADBS01000003	40879	41401	VDA_000184.t01	522	-	0	0	0
ADBS01000003	93374	96893	VDA_000219.t01	3519	-	0	0	0
ADBS01000003	39726	40524	VDA_000183.t01	798	-	0	0	0
ADBS01000003	71351	73022	VDA_000206.t01	1671	-	0	0	0
ADBS01000003	173675	174275	VDA_000257.t01	600	+	0	0	0
ADBS01000003	17831	18662	VDA_000173.t01	831	-	0	0	0
ADBS01000003	151829	152471	VDA_000248.t01	642	+	0	0	0
ADBS01000003	148698	151101	VDA_000247.t01	2403	-	0	0	0
ADBS01000003	158693	159464	VDA_000251.t01	771	+	0	0	0
ADBS01000003	161611	162787	VDA_000252.t01	1176	-	0	0	0
ADBS01000003	82136	82256	VDA_000212.t01	120	-	0	0	0
ADBS01000003	59250	60579	VDA_000198.t01	1329	+	0	0	0
ADBS01000003	123638	124571	VDA_000232.t01	933	+	0	0	0
ADBS01000003	132750	133323	VDA_000237.t01	573	+	102	4.0228	7.0206
ADBS01000003	126803	127127	VDA_000234.t01	324	-	0	0	0
ADBS01000003	59067	59241	VDA_000197.t01	174	+	0	0	0
ADBS01000003	172246	172933	VDA_000256.t01	687	+	0	0	0
ADBS01000003	47820	48681	VDA_000190.t01	861	-	0	0	0
ADBS01000003	65126	66845	VDA_000203.t01	1719	+	0	0	0
ADBS01000003	143688	144345	VDA_000244.t01	657	+	0	0	0
ADBS01000003	77841	78663	VDA_000209.t01	822	-	0	0	0
ADBS01000003	12336	13149	VDA_000169.t01	813	+	0	0	0
ADBS01000003	121396	123586	VDA_000231.t01	2190	+	0	0	0
ADBS01000003	6815	8030	VDA_000166.t01	1215	-	0	0	0
ADBS01000003	17212	17824	VDA_000172.t01	612	-	0	0	0
ADBS01000003	14089	15184	VDA_000170.t01	1095	-	0	0	0
ADBS01000003	62467	63250	VDA_000201.t01	783	+	0	0	0
ADBS01000003	68671	69733	VDA_000204.t01	1062	-	0	0	0
ADBS01000003	84296	86024	VDA_000214.t01	1728	+	0	0	0
ADBS01000003	63268	64327	VDA_000202.t01	1059	+	0	0	0
ADBS01000003	175972	176104	VDA_000259.t01	132	+	0	0	0
ADBS01000003	124882	126094	VDA_000233.t01	1212	-	37	1.45925	1.204
ADBS01000003	144701	145910	VDA_000245.t01	1209	-	130	5.1271	4.24078
ADBS01000003	153340	156454	VDA_000250.t01	3114	-	0	0	0
ADBS01000003	117606	118293	VDA_000228.t01	687	+	1	0.0394393	0.0574079
ADBS01000003	70496	70691	VDA_000205.t01	195	-	13	0.51271	2.62928
ADBS01000003	4264	6343	VDA_000165.t01	2079	-	0	0	0
ADBS01000003	24905	26888	VDA_000176.t01	1983	-	0	0	0
ADBS01000003	174801	175557	VDA_000258.t01	756	+	0	0	0
ADBS01000003	134694	134889	VDA_000240.t01	195	-	0	0	0
ADBS01000003	34448	35615	VDA_000179.t01	1167	+	0	0	0
ADBS01000003	989	1664	VDA_000163.t01	675	-	0	0	0
ADBS01000003	133477	134104	VDA_000238.t01	627	-	0	0	0
ADBS01000003	197589	198360	VDA_000271.t01	771	-	0	0	0
ADBS01000003	73756	74413	VDA_000207.t01	657	+	0	0	0
ADBS01000003	170152	171811	VDA_000255.t01	1659	+	0	0	0
ADBS01000003	100760	101462	VDA_000222.t01	702	-	23	0.907103	1.29217
ADBS01000003	15341	16436	VDA_000171.t01	1095	-	1	0.0394393	0.0360176
ADBS01000003	2312	3083	VDA_000164.t01	771	-	0	0	0
ADBS01000003	141811	143176	VDA_000243.t01	1365	+	71	2.80019	2.05142
ADBS01000003	195351	196722	VDA_000270.t01	1371	-	0	0	0
ADBS01000003	178219	178765	VDA_000262.t01	546	+	0	0	0
ADBS01000003	116680	117310	VDA_000227.t01	630	-	0	0	0
ADBS01000003	41400	41607	VDA_000185.t01	207	-	0	0	0
ADBS01000003	146768	148712	VDA_000246.t01	1944	+	0	0	0
ADBS01000003	83102	84269	VDA_000213.t01	1167	+	0	0	0
ADBS01000003	179907	180552	VDA_000263.t01	645	+	0	0	0
ADBS01000003	80502	81213	VDA_000210.t01	711	+	0	0	0
ADBS01000003	98775	100290	VDA_000221.t01	1515	-	0	0	0
ADBS01000003	57517	58783	VDA_000196.t01	1266	+	0	0	0
ADBS01000003	74596	75478	VDA_000208.t01	882	-	0	0	0
ADBS01000003	188710	189919	VDA_000266.t01	1209	-	333	13.1333	10.8629
ADBS01000003	90426	91575	VDA_000217.t01	1149	+	0	0	0
ADBS01000003	118490	119525	VDA_000229.t01	1035	+	0	0	0
ADBS01000003	8033	8765	VDA_000167.t01	732	-	0	0	0
ADBS01000003	61540	62191	VDA_000200.t01	651	+	0	0	0
ADBS01000003	81421	82108	VDA_000211.t01	687	-	1	0.0394393	0.0574079
ADBS01000003	42218	43520	VDA_000187.t01	1302	-	0	0	0
ADBS01000003	18900	19440	VDA_000174.t01	540	+	0	0	0
ADBS01000003	152895	153090	VDA_000249.t01	195	-	1	0.0394393	0.202253
ADBS01000003	182250	188178	VDA_000265.t01	5928	-	10	0.394393	0.0665305
ADBS01000002	63790	64468	VDA_000320.t01	678	+	0	0	0
ADBS01000002	1293846	1296684	VDA_001164.t01	2838	+	452	17.8265	6.28138
ADBS01000002	991784	992444	VDA_000932.t01	660	-	0	0	0
ADBS01000002	574632	575640	VDA_000650.t01	1008	+	316	12.4628	12.3639
ADBS01000002	550068	550878	VDA_000633.t01	810	-	220	8.67664	10.7119
ADBS01000002	511121	512606	VDA_000604.t01	1485	+	489	19.2858	12.9871
ADBS01000002	1032810	1033482	VDA_000967.t01	672	-	239	9.42598	14.0268
ADBS01000002	1269392	1270520	VDA_001151.t01	1128	-	404	15.9335	14.1254
ADBS01000002	149072	150122	VDA_000386.t01	1050	-	156	6.15252	5.85955
ADBS01000002	201953	203090	VDA_000422.t01	1137	-	248	9.78094	8.60241
ADBS01000002	771830	772463	VDA_000796.t01	633	+	3671	144.782	228.723
ADBS01000002	1178128	1178755	VDA_001086.t01	627	-	454	17.9054	28.5573
ADBS01000002	692371	692998	VDA_000743.t01	627	-	0	0	0
ADBS01000002	398565	401013	VDA_000521.t01	2448	-	245	9.66262	3.94715
ADBS01000002	280979	281870	VDA_000441.t01	891	-	197	7.76953	8.72002
ADBS01000002	871806	872532	VDA_000866.t01	726	-	3148	124.155	171.012
ADBS01000002	304551	305319	VDA_000458.t01	768	-	197	7.76953	10.1166
ADBS01000002	730153	731425	VDA_000769.t01	1272	-	1041	41.0563	32.2769
ADBS01000002	1178905	1180126	VDA_001087.t01	1221	+	2346	92.5245	75.7776
ADBS01000002	1224904	1225840	VDA_001124.t01	936	+	17182	677.645	723.98
ADBS01000002	1227969	1229331	VDA_001127.t01	1362	-	508	20.0351	14.7101
ADBS01000002	775311	776604	VDA_000799.t01	1293	+	368	14.5136	11.2248
ADBS01000002	1074844	1075723	VDA_001004.t01	879	-	5752	226.855	258.083
ADBS01000002	819555	821322	VDA_000828.t01	1767	+	0	0	0
ADBS01000002	420987	421995	VDA_000539.t01	1008	+	23889	942.164	934.687
ADBS01000002	605815	606142	VDA_000674.t01	327	-	693	27.3314	83.5823
ADBS01000002	1130153	1130966	VDA_001046.t01	813	+	2735	107.866	132.677
ADBS01000002	1169251	1169695	VDA_001077.t01	444	-	46	1.81421	4.08605
ADBS01000002	812576	812699	VDA_000820.t01	123	+	1082	42.6733	346.937
ADBS01000002	822704	823529	VDA_000831.t01	825	+	0	0	0
ADBS01000002	666729	667395	VDA_000719.t01	666	-	1330	52.4542	78.7601
ADBS01000002	387586	389092	VDA_000513.t01	1506	-	311	12.2656	8.1445
ADBS01000002	536982	537891	VDA_000623.t01	909	-	705	27.8047	30.5882
ADBS01000002	787755	789195	VDA_000811.t01	1440	-	1299	51.2316	35.5775
ADBS01000002	753281	754799	VDA_000783.t01	1518	-	3437	135.553	89.2969
ADBS01000002	681646	682738	VDA_000733.t01	1092	+	293	11.5557	10.5821
ADBS01000002	295953	298056	VDA_000451.t01	2103	-	1800	70.9907	33.7569
ADBS01000002	492477	493497	VDA_000589.t01	1020	-	115	4.53551	4.44658
ADBS01000002	518477	519086	VDA_000609.t01	609	+	146	5.75813	9.45506
ADBS01000002	339625	340639	VDA_000481.t01	1014	+	479	18.8914	18.6306
ADBS01000002	487378	488323	VDA_000585.t01	945	+	0	0	0
ADBS01000002	118668	121065	VDA_000363.t01	2397	+	285	11.2402	4.68927
ADBS01000002	711061	711712	VDA_000756.t01	651	-	1267	49.9695	76.7581
ADBS01000002	159022	159217	VDA_000394.t01	195	+	299	11.7923	60.4735
ADBS01000002	83116	84121	VDA_000334.t01	1005	-	43	1.69589	1.68745
ADBS01000002	669479	670391	VDA_000721.t01	912	+	67	2.64243	2.8974
ADBS01000002	639313	640222	VDA_000695.t01	909	-	249	9.82038	10.8035
ADBS01000002	874520	875060	VDA_000869.t01	540	-	1892	74.6191	138.183
ADBS01000002	1272255	1273020	VDA_001153.t01	765	+	156	6.15252	8.04252
ADBS01000002	37997	38074	VDA_rna003.r01	77	+	16	0.631028	8.19517
ADBS01000002	127789	128677	VDA_000369.t01	888	+	1081	42.6338	48.0111
ADBS01000002	995712	996570	VDA_000936.t01	858	+	0	0	0
ADBS01000002	924111	925314	VDA_000888.t01	1203	-	935	36.8757	30.6531
ADBS01000002	826813	827491	VDA_000834.t01	678	-	329	12.9755	19.1379
ADBS01000002	113947	114145	VDA_000360.t01	198	-	346	13.646	68.9191
ADBS01000002	1148141	1149680	VDA_001061.t01	1539	-	244	9.62318	6.25288
ADBS01000002	327889	328810	VDA_000473.t01	921	+	412	16.249	17.6428
ADBS01000002	758158	759538	VDA_000786.t01	1380	+	494	19.483	14.1181
ADBS01000002	380838	381957	VDA_000507.t01	1119	+	488	19.2464	17.1996
ADBS01000002	480836	481688	VDA_000580.t01	852	+	0	0	0
ADBS01000002	653965	654388	VDA_000709.t01	423	+	1468	57.8968	136.872
ADBS01000002	36366	37299	VDA_000300.t01	933	-	126	4.96935	5.3262
ADBS01000002	267570	274161	VDA_000436.t01	6591	+	438	17.2744	2.62091
ADBS01000002	1301629	1301717	VDA_rna012.r01	88	+	4	0.157757	1.79269
ADBS01000002	929141	930011	VDA_000892.t01	870	+	2806	110.667	127.203
ADBS01000002	34891	36304	VDA_000299.t01	1413	-	521	20.5479	14.542
ADBS01000002	1243035	1244250	VDA_001136.t01	1215	+	3888	153.34	126.206
ADBS01000002	1276092	1276998	VDA_001155.t01	906	+	0	0	0
ADBS01000002	816426	817101	VDA_000825.t01	675	+	0	0	0
ADBS01000002	425380	426832	VDA_000542.t01	1452	-	270	10.6486	7.33375
ADBS01000002	1037430	1037907	VDA_000972.t01	477	+	359	14.1587	29.6828
ADBS01000002	478818	480840	VDA_000579.t01	2022	+	190	7.49346	3.70596
ADBS01000002	561365	561872	VDA_000641.t01	507	+	2451	96.6656	190.662
ADBS01000002	48736	49333	VDA_000312.t01	597	+	172	6.78355	11.3627
ADBS01000002	74867	75890	VDA_000328.t01	1023	-	62	2.44523	2.39026
ADBS01000002	338018	339551	VDA_000480.t01	1533	+	1399	55.1755	35.9919
ADBS01000002	408189	408849	VDA_000528.t01	660	-	179	7.05963	10.6964
ADBS01000002	367352	368357	VDA_000499.t01	1005	-	2807	110.706	110.155
ADBS01000002	530871	531531	VDA_000618.t01	660	+	2957	116.622	176.7
ADBS01000002	1258592	1260089	VDA_001146.t01	1497	+	2848	112.323	75.0321
ADBS01000002	688467	688953	VDA_000738.t01	486	-	737	29.0667	59.8081
ADBS01000002	1160586	1161762	VDA_001068.t01	1176	-	44	1.73533	1.47562
ADBS01000002	1139893	1140865	VDA_001053.t01	972	-	284	11.2007	11.5234
ADBS01000002	442059	444207	VDA_000553.t01	2148	+	156	6.15252	2.8643
ADBS01000002	677916	678657	VDA_000729.t01	741	+	825	32.5374	43.9101
ADBS01000002	430269	432291	VDA_000546.t01	2022	-	382	15.0658	7.45094
ADBS01000002	1020524	1021097	VDA_000956.t01	573	+	785	30.9598	54.0311
ADBS01000002	1086020	1087157	VDA_001013.t01	1137	+	254	10.0176	8.81053
ADBS01000002	886868	888581	VDA_000878.t01	1713	+	314	12.3839	7.22938
ADBS01000002	860190	861180	VDA_000859.t01	990	+	2611	102.976	104.016
ADBS01000002	728939	730157	VDA_000768.t01	1218	-	642	25.32	20.7882
ADBS01000002	797579	809540	VDA_000817.t01	11961	-	18047	711.76	59.5068
ADBS01000002	141441	142611	VDA_000380.t01	1170	+	646	25.4778	21.7759
ADBS01000002	168944	170984	VDA_000402.t01	2040	+	111	4.37776	2.14596
ADBS01000002	994135	994852	VDA_000934.t01	717	+	0	0	0
ADBS01000002	1103931	1104642	VDA_001027.t01	711	+	2876	113.427	159.532
ADBS01000002	734365	735256	VDA_000772.t01	891	-	508	20.0351	22.4861
ADBS01000002	1170638	1171403	VDA_001079.t01	765	-	61	2.40579	3.14483
ADBS01000002	495289	496321	VDA_000591.t01	1032	-	174	6.86243	6.64964
ADBS01000002	1281057	1283565	VDA_001158.t01	2508	-	0	0	0
ADBS01000002	604050	605655	VDA_000673.t01	1605	+	0	0	0
ADBS01000002	525212	525404	VDA_000614.t01	192	+	1755	69.2159	360.499
ADBS01000002	540746	541673	VDA_000627.t01	927	-	793	31.2753	33.7382
ADBS01000002	1117438	1119628	VDA_001037.t01	2190	+	359	14.1587	6.46516
ADBS01000002	930099	931155	VDA_000893.t01	1056	-	1643	64.7987	61.3624
ADBS01000002	926340	928104	VDA_000890.t01	1764	-	7430	293.034	166.119
ADBS01000002	68373	68997	VDA_000323.t01	624	+	0	0	0
ADBS01000002	1095004	1095892	VDA_001018.t01	888	-	90	3.54953	3.99722
ADBS01000002	1237464	1239735	VDA_001134.t01	2271	-	3871	152.669	67.2256
ADBS01000002	703866	704778	VDA_000750.t01	912	-	1379	54.3867	59.6346
ADBS01000002	175799	176696	VDA_000405.t01	897	-	225	8.87383	9.89279
ADBS01000002	699706	700579	VDA_000747.t01	873	-	0	0	0
ADBS01000002	196125	196674	VDA_000418.t01	549	+	438	17.2744	31.4652
ADBS01000002	1151571	1152825	VDA_001063.t01	1254	-	71	2.80019	2.233
ADBS01000002	1029038	1030916	VDA_000964.t01	1878	-	1549	61.0914	32.53
ADBS01000002	945742	945931	VDA_000902.t01	189	-	0	0	0
ADBS01000002	1055945	1056104	VDA_000988.t01	159	+	123	4.85103	30.5096
ADBS01000002	790039	790759	VDA_000812.t01	720	-	2064	81.4026	113.059
ADBS01000002	1126473	1127751	VDA_001043.t01	1278	-	255	10.057	7.86934
ADBS01000002	320544	322986	VDA_000468.t01	2442	+	415	16.3673	6.70241
ADBS01000002	303385	303556	VDA_000456.t01	171	+	11216	442.351	2586.85
ADBS01000002	336984	337623	VDA_000479.t01	639	-	326	12.8572	20.1208
ADBS01000002	570616	573895	VDA_000648.t01	3279	+	636	25.0834	7.6497
ADBS01000002	685829	686462	VDA_000736.t01	633	-	618	24.3735	38.5047
ADBS01000002	1189370	1190489	VDA_001093.t01	1119	-	0	0	0
ADBS01000002	140279	140957	VDA_000378.t01	678	+	530	20.9028	30.8301
ADBS01000002	384551	385370	VDA_000510.t01	819	-	325	12.8178	15.6505
ADBS01000002	620750	621461	VDA_000682.t01	711	+	813	32.0641	45.0972
ADBS01000002	618023	620732	VDA_000681.t01	2709	+	1862	73.4359	27.1081
ADBS01000002	592770	593127	VDA_000666.t01	357	+	4270	168.406	471.724
ADBS01000002	521163	521412	VDA_000611.t01	249	+	961	37.9011	152.213
ADBS01000002	1105766	1107131	VDA_001029.t01	1365	+	67	2.64243	1.93585
ADBS01000002	1131916	1132528	VDA_001048.t01	612	-	316	12.4628	20.3641
ADBS01000002	1254615	1257759	VDA_001144.t01	3144	+	2436	96.074	30.5579
ADBS01000002	153953	154568	VDA_000390.t01	615	+	863	34.0361	55.3432
ADBS01000002	367143	367257	VDA_000498.t01	114	+	786	30.9993	271.923
ADBS01000002	1234159	1235050	VDA_001131.t01	891	-	5432	214.234	240.442
ADBS01000002	1003731	1004679	VDA_000943.t01	948	+	545	21.4944	22.6734
ADBS01000002	1038659	1039277	VDA_000974.t01	618	+	605	23.8608	38.6096
ADBS01000002	164607	164988	VDA_000399.t01	381	-	1239	48.8652	128.255
ADBS01000002	1044239	1045388	VDA_000978.t01	1149	+	3075	121.276	105.549
ADBS01000002	315252	317550	VDA_000465.t01	2298	-	514	20.2718	8.82149
ADBS01000002	506949	508287	VDA_000600.t01	1338	-	5571	219.716	164.212
ADBS01000002	324521	325478	VDA_000470.t01	957	-	533	21.0211	21.9656
ADBS01000002	474703	477859	VDA_000577.t01	3156	+	927	36.5602	11.5843
ADBS01000002	1033871	1034540	VDA_000968.t01	669	+	11	0.433832	0.648478
ADBS01000002	13644	14721	VDA_000283.t01	1077	+	183	7.21738	6.70138
ADBS01000002	565571	566159	VDA_000645.t01	588	-	635	25.0439	42.5917
ADBS01000002	459584	460544	VDA_000566.t01	960	+	0	0	0
ADBS01000002	1181788	1182565	VDA_001089.t01	777	+	0	0	0
ADBS01000002	654528	656424	VDA_000710.t01	1896	+	5310	209.422	110.455
ADBS01000002	184633	184945	VDA_000411.t01	312	-	89	3.51009	11.2503
ADBS01000002	112379	113156	VDA_000358.t01	777	+	84164	3319.37	4272.03
ADBS01000002	286078	288673	VDA_000444.t01	2595	-	298	11.7529	4.52906
ADBS01000002	779109	780009	VDA_000802.t01	900	+	407	16.0518	17.8353
ADBS01000002	764142	764799	VDA_000790.t01	657	-	502	19.7985	30.1347
ADBS01000002	100790	101279	VDA_000349.t01	489	+	5107	201.416	411.894
ADBS01000002	357060	358371	VDA_000492.t01	1311	-	127	5.00879	3.82058
ADBS01000002	409885	410689	VDA_000530.t01	804	-	139	5.48206	6.81848
ADBS01000002	756934	758074	VDA_000785.t01	1140	+	185	7.29626	6.40023
ADBS01000002	2778	4524	VDA_000277.t01	1746	+	241	9.50486	5.44379
ADBS01000002	646909	647767	VDA_000705.t01	858	-	664	26.1877	30.5218
ADBS01000002	39843	40509	VDA_000303.t01	666	-	71	2.80019	4.20449
ADBS01000002	1036260	1036467	VDA_000971.t01	207	+	11	0.433832	2.09581
ADBS01000002	783930	784284	VDA_000807.t01	354	-	2974	117.292	331.334
ADBS01000002	57415	60241	VDA_000318.t01	2826	+	1804	71.1484	25.1764
ADBS01000002	152521	153670	VDA_000389.t01	1149	-	1130	44.5664	38.7871
ADBS01000002	1222376	1223159	VDA_001123.t01	783	-	60	2.36636	3.02217
ADBS01000002	1066516	1068676	VDA_000997.t01	2160	+	634	25.0045	11.5762
ADBS01000002	706204	707512	VDA_000752.t01	1308	-	0	0	0
ADBS01000002	1165313	1166357	VDA_001073.t01	1044	-	253	9.97813	9.5576
ADBS01000002	1145261	1145894	VDA_001058.t01	633	-	242	9.5443	15.0779
ADBS01000002	55689	56247	VDA_000316.t01	558	-	418	16.4856	29.5441
ADBS01000002	168047	168566	VDA_000401.t01	519	+	43	1.69589	3.26761
ADBS01000002	851935	853099	VDA_000853.t01	1164	+	15964	629.608	540.901
ADBS01000002	1008204	1009914	VDA_000946.t01	1710	+	1374	54.1895	31.6898
ADBS01000002	102235	103477	VDA_000351.t01	1242	-	1375	54.229	43.6626
ADBS01000002	822078	822702	VDA_000830.t01	624	+	0	0	0
ADBS01000002	97530	98166	VDA_000344.t01	636	+	547	21.5733	33.9202
ADBS01000002	875673	876330	VDA_000870.t01	657	-	2386	94.1021	143.23
ADBS01000002	1024058	1025111	VDA_000960.t01	1053	-	105	4.14112	3.93269
ADBS01000002	1142904	1144440	VDA_001056.t01	1536	-	258	10.1753	6.62456
ADBS01000002	88502	88766	VDA_000337.t01	264	+	55	2.16916	8.21651
ADBS01000002	722608	723490	VDA_000762.t01	882	+	1462	57.6602	65.3744
ADBS01000002	1211814	1213023	VDA_001113.t01	1209	+	161	6.34972	5.25204
ADBS01000002	1046470	1047373	VDA_000980.t01	903	-	320	12.6206	13.9763
ADBS01000002	461138	462536	VDA_000567.t01	1398	-	524	20.6662	14.7827
ADBS01000002	456506	456755	VDA_000564.t01	249	+	495	19.5224	78.4033
ADBS01000002	579856	580096	VDA_000654.t01	240	-	21	0.828224	3.45094
ADBS01000002	1229791	1231096	VDA_001128.t01	1305	+	228	8.99215	6.89054
ADBS01000002	709932	710454	VDA_000755.t01	522	-	3074	121.236	232.253
ADBS01000002	609106	610522	VDA_000677.t01	1416	+	4733	186.666	131.826
ADBS01000002	1194495	1195011	VDA_001097.t01	516	-	0	0	0
ADBS01000002	24027	24630	VDA_000293.t01	603	-	298	11.7529	19.4907
ADBS01000002	504689	505001	VDA_000598.t01	312	-	6594	260.062	833.534
ADBS01000002	1239837	1241838	VDA_001135.t01	2001	-	4548	179.37	89.6401
ADBS01000002	915824	916496	VDA_000883.t01	672	+	2494	98.3615	146.371
ADBS01000002	208589	209846	VDA_000426.t01	1257	+	3010	118.712	94.4409
ADBS01000002	91146	92454	VDA_000340.t01	1308	+	0	0	0
ADBS01000002	921077	922094	VDA_000886.t01	1017	+	5113	201.653	198.282
ADBS01000002	834805	836083	VDA_000842.t01	1278	-	877	34.5882	27.0643
ADBS01000002	543577	544462	VDA_000629.t01	885	-	1685	66.4552	75.0906
ADBS01000002	345194	346097	VDA_000484.t01	903	+	404	15.9335	17.645
ADBS01000002	529454	530897	VDA_000617.t01	1443	+	6330	249.651	173.008
ADBS01000002	513903	515211	VDA_000606.t01	1308	+	358	14.1193	10.7945
ADBS01000002	1069987	1070542	VDA_001000.t01	555	-	0	0	0
ADBS01000002	245685	248601	VDA_000431.t01	2916	+	688	27.1342	9.30528
ADBS01000002	584266	585283	VDA_000658.t01	1017	-	5031	198.419	195.102
ADBS01000002	308246	309851	VDA_000461.t01	1605	-	1042	41.0957	25.6048
ADBS01000002	1065797	1066310	VDA_000996.t01	513	+	2088	82.3492	160.525
ADBS01000002	1064518	1064719	VDA_000995.t01	201	-	8251	325.413	1618.97
ADBS01000002	18429	19062	VDA_000287.t01	633	+	245	9.66262	15.2648
ADBS01000002	1163794	1164472	VDA_001071.t01	678	+	0	0	0
ADBS01000002	1011801	1011981	VDA_000948.t01	180	-	226	8.91327	49.5182
ADBS01000002	390193	390997	VDA_000515.t01	804	-	418	16.4856	20.5045
ADBS01000002	826036	826690	VDA_000833.t01	654	+	0	0	0
ADBS01000002	1203329	1204097	VDA_001107.t01	768	-	41	1.61701	2.10548
ADBS01000002	684470	685700	VDA_000735.t01	1230	+	1176	46.3806	37.7078
ADBS01000002	745124	746624	VDA_000779.t01	1500	+	0	0	0
ADBS01000002	623854	624733	VDA_000684.t01	879	-	261	10.2936	11.7106
ADBS01000002	510291	511113	VDA_000603.t01	822	+	349	13.7643	16.7449
ADBS01000002	953375	954050	VDA_000907.t01	675	+	0	0	0
ADBS01000002	349304	349904	VDA_000487.t01	600	-	44	1.73533	2.89221
ADBS01000002	264626	267431	VDA_000435.t01	2805	+	357	14.0798	5.01954
ADBS01000002	281847	282951	VDA_000442.t01	1104	-	634	25.0045	22.649
ADBS01000002	331108	332971	VDA_000475.t01	1863	+	255	10.057	5.39829
ADBS01000002	199025	199102	VDA_rna007.r01	77	-	725	28.5935	371.344
ADBS01000002	1260150	1261476	VDA_001147.t01	1326	-	1528	60.2632	45.4474
ADBS01000002	179998	180688	VDA_000408.t01	690	+	251	9.89925	14.3467
ADBS01000002	690690	691095	VDA_000741.t01	405	+	861	33.9572	83.8449
ADBS01000002	73478	74852	VDA_000327.t01	1374	-	150	5.91589	4.3056
ADBS01000002	661097	661769	VDA_000714.t01	672	-	1756	69.2553	103.059
ADBS01000002	1070806	1073179	VDA_001001.t01	2373	-	3529	139.181	58.652
ADBS01000002	114565	114656	VDA_rna006.r01	91	+	5	0.197196	2.16699
ADBS01000002	407112	407799	VDA_000527.t01	687	-	1026	40.4647	58.9006
ADBS01000002	1159579	1160536	VDA_001067.t01	957	-	82	3.23402	3.37933
ADBS01000002	1025189	1026248	VDA_000961.t01	1059	-	49	1.93252	1.82486
ADBS01000002	552513	554049	VDA_000635.t01	1536	-	229	9.03159	5.87994
ADBS01000002	470523	471516	VDA_000574.t01	993	-	2746	108.3	109.064
ADBS01000002	123164	125729	VDA_000366.t01	2565	-	260	10.2542	3.99774
ADBS01000002	1133837	1136888	VDA_001050.t01	3051	+	745	29.3822	9.63037
ADBS01000002	109229	110228	VDA_000355.t01	999	+	1450	57.1869	57.2442
ADBS01000002	211952	233639	VDA_000429.t01	21687	+	2649	104.475	4.81738
ADBS01000002	671312	672035	VDA_000723.t01	723	+	155	6.11309	8.45517
ADBS01000002	429981	430191	VDA_000545.t01	210	+	53	2.09028	9.95372
ADBS01000002	411458	412292	VDA_000532.t01	834	-	274	10.8064	12.9573
ADBS01000002	941486	942356	VDA_000899.t01	870	-	0	0	0
ADBS01000002	89722	91072	VDA_000339.t01	1350	+	297	11.7135	8.67664
ADBS01000002	29735	31601	VDA_000297.t01	1866	-	109	4.29888	2.30379
ADBS01000002	1082316	1083762	VDA_001010.t01	1446	-	308	12.1473	8.40062
ADBS01000002	726495	727935	VDA_000766.t01	1440	-	498	19.6408	13.6394
ADBS01000002	178247	179693	VDA_000407.t01	1446	-	129	5.08766	3.51844
ADBS01000002	641891	642815	VDA_000698.t01	924	-	272	10.7275	11.6098
ADBS01000002	1290332	1290920	VDA_001162.t01	588	-	226	8.91327	15.1586
ADBS01000002	973437	974058	VDA_000915.t01	621	-	0	0	0
ADBS01000002	376365	376938	VDA_000504.t01	573	+	0	0	0
ADBS01000002	413678	413957	VDA_000534.t01	279	+	49	1.93252	6.92661
ADBS01000002	417725	419039	VDA_000537.t01	1314	+	3174	125.18	95.2665
ADBS01000002	1183492	1184539	VDA_001090.t01	1047	-	0	0	0
ADBS01000002	1120023	1121574	VDA_001038.t01	1551	+	0	0	0
ADBS01000002	938237	940157	VDA_000898.t01	1920	+	2272	89.606	46.6698
ADBS01000002	1297953	1300383	VDA_001166.t01	2430	+	420	16.5645	6.81666
ADBS01000002	351959	353648	VDA_000489.t01	1689	+	244	9.62318	5.69756
ADBS01000002	391296	392913	VDA_000516.t01	1617	+	934	36.8363	22.7806
ADBS01000002	577448	578243	VDA_000652.t01	795	+	1150	45.3551	57.0505
ADBS01000002	41014	42718	VDA_000305.t01	1704	-	137	5.40318	3.17088
ADBS01000002	991227	991353	VDA_000931.t01	126	-	0	0	0
ADBS01000002	81617	82460	VDA_000332.t01	843	-	61	2.40579	2.85385
ADBS01000002	146731	147388	VDA_000384.t01	657	-	743	29.3034	44.6018
ADBS01000002	199364	200156	VDA_000420.t01	792	-	1346	53.0852	67.0268
ADBS01000002	981866	982664	VDA_000923.t01	798	-	0	0	0
ADBS01000002	1219702	1220773	VDA_001120.t01	1071	-	589	23.2297	21.6898
ADBS01000002	1142062	1142752	VDA_001055.t01	690	+	14580	575.024	833.369
ADBS01000002	1079638	1081045	VDA_001008.t01	1407	+	235	9.26823	6.58723
ADBS01000002	1114039	1114936	VDA_001034.t01	897	-	770	30.3682	33.8553
ADBS01000002	422858	423290	VDA_000540.t01	432	-	1366	53.874	124.708
ADBS01000002	1218911	1219682	VDA_001119.t01	771	+	228	8.99215	11.663
ADBS01000002	817216	818389	VDA_000826.t01	1173	-	0	0	0
ADBS01000002	811341	812475	VDA_000819.t01	1134	+	379	14.9475	13.1812
ADBS01000002	839344	840757	VDA_000845.t01	1413	-	670	26.4243	18.7009
ADBS01000002	1112002	1113976	VDA_001033.t01	1974	+	431	16.9983	8.6111
ADBS01000002	915252	915819	VDA_000882.t01	567	+	4322	170.456	300.629
ADBS01000002	191533	193486	VDA_000415.t01	1953	+	0	0	0
ADBS01000002	402452	403832	VDA_000523.t01	1380	-	550	21.6916	15.7185
ADBS01000002	1022799	1023801	VDA_000959.t01	1002	-	358	14.1193	14.0911
ADBS01000002	491350	492370	VDA_000588.t01	1020	-	27	1.06486	1.04398
ADBS01000002	562580	563552	VDA_000642.t01	972	+	539	21.2578	21.8701
ADBS01000002	490214	491243	VDA_000587.t01	1029	-	14	0.55215	0.536589
ADBS01000002	922191	923130	VDA_000887.t01	939	-	1548	61.052	65.0181
ADBS01000002	1196709	1197225	VDA_001099.t01	516	+	1317	51.9415	100.662
ADBS01000002	1174469	1175246	VDA_001083.t01	777	-	1595	62.9056	80.9596
ADBS01000002	1171437	1171938	VDA_001080.t01	501	-	40	1.57757	3.14884
ADBS01000002	1039677	1040412	VDA_000975.t01	735	+	140	5.5215	7.51224
ADBS01000002	44740	46315	VDA_000308.t01	1575	+	1454	57.3447	36.4093
ADBS01000002	747580	749647	VDA_000781.t01	2067	-	355	14.0009	6.77355
ADBS01000002	533900	534050	VDA_000621.t01	150	+	1443	56.9109	379.406
ADBS01000002	559074	560163	VDA_000638.t01	1089	+	220	8.67664	7.96753
ADBS01000002	121903	122722	VDA_000365.t01	819	-	79	3.1157	3.80428
ADBS01000002	1090782	1091721	VDA_001016.t01	939	-	399	15.7363	16.7585
ADBS01000002	1101253	1102120	VDA_001024.t01	867	-	2273	89.6454	103.397
ADBS01000002	298646	300629	VDA_000452.t01	1983	-	14147	557.947	281.365
ADBS01000002	185874	186714	VDA_000412.t01	840	-	282	11.1219	13.2403
ADBS01000002	830049	831117	VDA_000838.t01	1068	-	89	3.51009	3.2866
ADBS01000002	1034640	1035828	VDA_000969.t01	1188	+	48	1.89308	1.59351
ADBS01000002	701187	702369	VDA_000748.t01	1182	+	0	0	0
ADBS01000002	995454	995643	VDA_000935.t01	189	+	0	0	0
ADBS01000002	966585	967290	VDA_000911.t01	705	-	0	0	0
ADBS01000002	792961	794476	VDA_000814.t01	1515	+	80	3.15514	2.0826
ADBS01000002	857465	858809	VDA_000857.t01	1344	-	1700	67.0467	49.886
ADBS01000002	872839	873625	VDA_000867.t01	786	+	2043	80.5744	102.512
ADBS01000002	546236	547643	VDA_000631.t01	1407	-	270	10.6486	7.5683
ADBS01000002	648240	649041	VDA_000706.t01	801	+	11160	440.142	549.491
ADBS01000002	566970	569670	VDA_000646.t01	2700	+	276	10.8852	4.03157
ADBS01000002	658357	659845	VDA_000712.t01	1488	+	3558	140.325	94.3044
ADBS01000002	674274	674454	VDA_000725.t01	180	-	1539	60.697	337.206
ADBS01000002	375003	376251	VDA_000503.t01	1248	+	0	0	0
ADBS01000002	967604	968783	VDA_000912.t01	1179	-	0	0	0
ADBS01000002	444221	445385	VDA_000554.t01	1164	+	209	8.24281	7.08145
ADBS01000002	503578	504577	VDA_000597.t01	999	+	1095	43.186	43.2292
ADBS01000002	881532	882777	VDA_000875.t01	1245	+	330	13.015	10.4538
ADBS01000002	484805	485480	VDA_000582.t01	675	+	53	2.09028	3.09671
ADBS01000002	1109497	1111492	VDA_001032.t01	1995	+	52740	2080.03	1042.62
ADBS01000002	1108448	1109399	VDA_001031.t01	951	+	26276	1036.31	1089.7
ADBS01000002	1279200	1281045	VDA_001157.t01	1845	-	0	0	0
ADBS01000002	383360	384365	VDA_000509.t01	1005	-	195	7.69066	7.65239
ADBS01000002	629218	630541	VDA_000689.t01	1323	+	109	4.29888	3.24934
ADBS01000002	1153084	1156165	VDA_001064.t01	3081	+	0	0	0
ADBS01000002	7241	7787	VDA_000279.t01	546	+	44	1.73533	3.17826
ADBS01000002	1040486	1042169	VDA_000976.t01	1683	+	1790	70.5963	41.9467
ADBS01000002	781436	782093	VDA_000804.t01	657	+	216	8.51888	12.9663
ADBS01000002	370486	371428	VDA_000500.t01	942	+	0	0	0
ADBS01000002	784450	785602	VDA_000808.t01	1152	-	1236	48.7469	42.315
ADBS01000002	333038	334505	VDA_000476.t01	1467	+	541	21.3366	14.5444
ADBS01000002	523683	524337	VDA_000613.t01	654	-	693	27.3314	41.7911
ADBS01000002	668158	669214	VDA_000720.t01	1056	-	560	22.086	20.9148
ADBS01000002	451934	453284	VDA_000560.t01	1350	+	1089	42.9494	31.8143
ADBS01000002	761292	762294	VDA_000788.t01	1002	+	1590	62.7084	62.5833
ADBS01000002	21091	22114	VDA_000290.t01	1023	+	1629	64.2466	62.8021
ADBS01000002	1197636	1197807	VDA_001100.t01	171	-	60	2.36636	13.8383
ADBS01000002	581176	582541	VDA_000656.t01	1365	-	869	34.2727	25.1082
ADBS01000002	364620	365601	VDA_000496.t01	981	-	1139	44.9213	45.7914
ADBS01000002	278821	279415	VDA_000439.t01	594	+	19	0.749346	1.26153
ADBS01000002	986688	987627	VDA_000927.t01	939	+	0	0	0
ADBS01000002	110234	111206	VDA_000356.t01	972	+	1279	50.4428	51.8959
ADBS01000002	1301825	1303253	VDA_001168.t01	1428	+	92	3.62841	2.5409
ADBS01000002	145617	146709	VDA_000383.t01	1092	-	775	30.5654	27.9903
ADBS01000002	1204991	1205819	VDA_001108.t01	828	+	130	5.1271	6.19215
ADBS01000002	496472	497327	VDA_000592.t01	855	+	1155	45.5523	53.2776
ADBS01000002	467331	468234	VDA_000572.t01	903	+	3993	157.481	174.398
ADBS01000002	433620	434451	VDA_000548.t01	831	+	11	0.433832	0.52206
ADBS01000002	705053	706151	VDA_000751.t01	1098	+	853	33.6417	30.6391
ADBS01000002	1190454	1191171	VDA_001094.t01	717	-	0	0	0
ADBS01000002	731402	732146	VDA_000770.t01	744	-	672	26.5032	35.6226
ADBS01000002	936201	937845	VDA_000897.t01	1644	-	483	19.0492	11.5871
ADBS01000002	778345	778921	VDA_000801.t01	576	+	7845	309.401	537.154
ADBS01000002	1014838	1015849	VDA_000951.t01	1011	+	330	13.015	12.8733
ADBS01000002	291231	291495	VDA_000446.t01	264	+	667	26.306	99.6439
ADBS01000002	95710	97378	VDA_000343.t01	1668	+	7428	292.955	175.632
ADBS01000002	135581	136733	VDA_000374.t01	1152	-	423	16.6828	14.4816
ADBS01000002	1059318	1060767	VDA_000991.t01	1449	-	117	4.61439	3.18454
ADBS01000002	656582	657473	VDA_000711.t01	891	+	2091	82.4675	92.5561
ADBS01000002	1050213	1051338	VDA_000984.t01	1125	-	2686	105.934	94.1634
ADBS01000002	588329	588827	VDA_000662.t01	498	-	386	15.2236	30.5694
ADBS01000002	1253558	1254326	VDA_001143.t01	768	+	884	34.8643	45.3962
ADBS01000002	1074304	1074517	VDA_001003.t01	213	-	2736	107.906	506.6
ADBS01000002	38191	39097	VDA_000301.t01	906	-	672	26.5032	29.253
ADBS01000002	194107	194221	VDA_000416.t01	114	-	367	14.4742	126.967
ADBS01000002	963202	964525	VDA_000909.t01	1323	-	0	0	0
ADBS01000002	828490	828814	VDA_000836.t01	324	+	0	0	0
ADBS01000002	652220	653456	VDA_000708.t01	1236	-	57	2.24804	1.8188
ADBS01000002	131929	133849	VDA_000372.t01	1920	+	513	20.2323	10.5377
ADBS01000002	129262	131458	VDA_000371.t01	2196	-	501	19.7591	8.99775
ADBS01000002	161797	162220	VDA_000396.t01	423	-	2567	101.241	239.339
ADBS01000002	782096	782654	VDA_000805.t01	558	-	157	6.19196	11.0967
ADBS01000002	1261606	1262665	VDA_001148.t01	1059	-	121	4.77215	4.50628
ADBS01000002	78884	81389	VDA_000331.t01	2505	-	106	4.18056	1.66889
ADBS01000002	1116533	1117442	VDA_001036.t01	909	+	125	4.92991	5.42344
ADBS01000002	786784	787510	VDA_000810.t01	726	-	660	26.0299	35.8539
ADBS01000002	1124080	1125337	VDA_001041.t01	1257	-	159	6.27084	4.98874
ADBS01000002	301760	301973	VDA_000454.t01	213	-	3945	155.588	730.46
ADBS01000002	1226713	1227805	VDA_001126.t01	1092	-	2429	95.798	87.7271
ADBS01000002	52951	54769	VDA_000315.t01	1818	+	1957	77.1826	42.4547
ADBS01000002	366079	366805	VDA_000497.t01	726	+	3296	129.992	179.052
ADBS01000002	361532	362438	VDA_000494.t01	906	-	472	18.6153	20.5467
ADBS01000002	427053	427950	VDA_000543.t01	897	+	658	25.951	28.9309
ADBS01000002	644613	645132	VDA_000702.t01	519	-	191	7.5329	14.5143
ADBS01000002	978127	978283	VDA_000920.t01	156	-	0	0	0
ADBS01000002	592319	592475	VDA_000665.t01	156	-	342	13.4882	86.463
ADBS01000002	610637	612785	VDA_000678.t01	2148	-	2699	106.447	49.5561
ADBS01000002	1127750	1128641	VDA_001044.t01	891	-	77	3.03682	3.40833
ADBS01000002	98809	99019	VDA_000346.t01	210	+	79132	3120.91	14861.5
ADBS01000002	1177316	1178045	VDA_001085.t01	729	+	277	10.9247	14.9858
ADBS01000002	1006122	1008198	VDA_000945.t01	2076	+	1201	47.3665	22.8163
ADBS01000002	516108	517359	VDA_000608.t01	1251	+	165	6.50748	5.20182
ADBS01000002	555171	556536	VDA_000636.t01	1365	-	101	3.98337	2.91822
ADBS01000002	531535	532402	VDA_000619.t01	867	+	2491	98.2432	113.314
ADBS01000002	878826	879618	VDA_000873.t01	792	+	2090	82.4281	104.076
ADBS01000002	864175	865327	VDA_000862.t01	1152	-	634	25.0045	21.7053
ADBS01000002	394387	395146	VDA_000518.t01	759	+	811	31.9852	42.1413
ADBS01000002	916495	918430	VDA_000884.t01	1935	+	3257	128.454	66.3843
ADBS01000002	1167232	1168063	VDA_001075.t01	831	-	180	7.09907	8.5428
ADBS01000002	1085227	1085818	VDA_001012.t01	591	-	1769	69.768	118.051
ADBS01000002	293127	293481	VDA_000448.t01	354	+	4878	192.385	543.46
ADBS01000002	1136954	1137770	VDA_001051.t01	816	-	10983	433.161	530.835
ADBS01000002	319458	320133	VDA_000467.t01	675	-	1113	43.8959	65.031
ADBS01000002	326887	327922	VDA_000472.t01	1035	-	63	2.48467	2.40065
ADBS01000002	1026439	1028104	VDA_000962.t01	1665	-	6673	263.178	158.065
ADBS01000002	10206	12426	VDA_000281.t01	2220	+	188	7.41458	3.3399
ADBS01000002	1051337	1051523	VDA_000985.t01	186	-	531	20.9422	112.593
ADBS01000002	943679	945743	VDA_000901.t01	2064	-	0	0	0
ADBS01000002	1251226	1251865	VDA_001141.t01	639	+	1623	64.0099	100.172
ADBS01000002	1273631	1274789	VDA_001154.t01	1158	+	912	35.9686	31.061
ADBS01000002	965155	965830	VDA_000910.t01	675	-	0	0	0
ADBS01000002	720712	721393	VDA_000760.t01	681	+	38	1.49869	2.20072
ADBS01000002	513127	513907	VDA_000605.t01	780	+	161	6.34972	8.14067
ADBS01000002	641100	641892	VDA_000697.t01	792	-	204	8.04561	10.1586
ADBS01000002	519108	520809	VDA_000610.t01	1701	-	698	27.5286	16.1838
ADBS01000002	736938	738120	VDA_000774.t01	1182	-	603	23.7819	20.12
ADBS01000002	203246	204596	VDA_000423.t01	1350	-	3390	133.699	99.0364
ADBS01000002	724861	726331	VDA_000765.t01	1470	-	1073	42.3183	28.788
ADBS01000002	498781	500434	VDA_000594.t01	1653	+	4351	171.6	103.811
ADBS01000002	294755	295316	VDA_000450.t01	561	+	3423	135.001	240.643
ADBS01000002	279635	280976	VDA_000440.t01	1341	+	25	0.985981	0.735258
ADBS01000002	1028292	1029042	VDA_000963.t01	750	-	612	24.1368	32.1824
ADBS01000002	1200409	1201891	VDA_001103.t01	1482	-	193	7.61178	5.13615
ADBS01000002	627098	628193	VDA_000687.t01	1095	-	896	35.3376	32.2718
ADBS01000002	632998	634456	VDA_000691.t01	1458	-	240	9.46542	6.49206
ADBS01000002	634663	635053	VDA_000692.t01	390	-	433	17.0772	43.7877
ADBS01000002	601948	602908	VDA_000671.t01	960	+	0	0	0
ADBS01000002	419120	420599	VDA_000538.t01	1479	-	4636	182.84	123.624
ADBS01000002	538065	538509	VDA_000624.t01	444	+	540	21.2972	47.9667
ADBS01000002	408903	409851	VDA_000529.t01	948	-	127	5.00879	5.28353
ADBS01000002	853180	854899	VDA_000854.t01	1719	-	4845	191.083	111.16
ADBS01000002	150262	150862	VDA_000387.t01	600	+	1688	66.5735	110.956
ADBS01000002	171001	173878	VDA_000403.t01	2877	+	188	7.41458	2.57719
ADBS01000002	850240	851224	VDA_000851.t01	984	+	290	11.4374	11.6234
ADBS01000002	454790	455603	VDA_000563.t01	813	+	44379	1750.27	2152.86
ADBS01000002	104295	106875	VDA_000353.t01	2580	-	193	7.61178	2.9503
ADBS01000002	1138228	1139665	VDA_001052.t01	1437	+	641	25.2806	17.5926
ADBS01000002	1288037	1289069	VDA_001160.t01	1032	-	720	28.3963	27.5158
ADBS01000002	1078458	1079568	VDA_001007.t01	1110	+	76	2.99738	2.70035
ADBS01000002	663204	664254	VDA_000716.t01	1050	+	1992	78.563	74.8219
ADBS01000002	478186	478705	VDA_000578.t01	519	+	389	15.3419	29.5604
ADBS01000002	1064219	1064310	VDA_rna011.r01	91	-	223	8.79495	96.6479
ADBS01000002	289138	291160	VDA_000445.t01	2022	+	931	36.718	18.1592
ADBS01000002	868165	870169	VDA_000864.t01	2004	+	12593	496.659	247.834
ADBS01000002	343831	345016	VDA_000483.t01	1185	+	2260	89.1327	75.2175
ADBS01000002	505187	506861	VDA_000599.t01	1674	-	12912	509.24	304.205
ADBS01000002	19249	20296	VDA_000288.t01	1047	+	634	25.0045	23.882
ADBS01000002	436210	437848	VDA_000550.t01	1638	+	148	5.83701	3.5635
ADBS01000002	711847	713314	VDA_000757.t01	1467	-	868	34.2333	23.3356
ADBS01000002	1236459	1237254	VDA_001133.t01	795	+	489	19.2858	24.2589
ADBS01000002	473560	474694	VDA_000576.t01	1134	+	258	10.1753	8.97295
ADBS01000002	588218	588335	VDA_000661.t01	117	+	95	3.74673	32.0233
ADBS01000002	410681	411449	VDA_000531.t01	768	-	102	4.0228	5.23803
ADBS01000002	404029	404743	VDA_000524.t01	714	-	660	26.0299	36.4565
ADBS01000002	689128	689536	VDA_000739.t01	408	-	630	24.8467	60.8989
ADBS01000002	974641	975070	VDA_000917.t01	429	-	0	0	0
ADBS01000002	448484	449765	VDA_000557.t01	1281	-	1897	74.8163	58.4046
ADBS01000002	996569	998177	VDA_000937.t01	1608	+	0	0	0
ADBS01000002	928351	928909	VDA_000891.t01	558	-	2119	83.5718	149.77
ADBS01000002	925424	926270	VDA_000889.t01	846	-	5063	199.681	236.03
ADBS01000002	1305695	1306346	VDA_001170.t01	651	-	196	7.73009	11.8742
ADBS01000002	834270	834420	VDA_000841.t01	150	-	250	9.85981	65.7321
ADBS01000002	64591	65797	VDA_000321.t01	1206	+	0	0	0
ADBS01000002	140980	141367	VDA_000379.t01	387	+	159	6.27084	16.2037
ADBS01000002	254839	263266	VDA_000433.t01	8427	+	849	33.4839	3.97341
ADBS01000002	1060944	1061937	VDA_000992.t01	993	+	177	6.98075	7.02996
ADBS01000002	1297608	1297722	VDA_001165.t01	114	+	106	4.18056	36.6716
ADBS01000002	397345	398032	VDA_000520.t01	687	+	2995	118.121	171.937
ADBS01000002	827682	828498	VDA_000835.t01	816	+	0	0	0
ADBS01000002	1115246	1116134	VDA_001035.t01	888	-	438	17.2744	19.4531
ADBS01000002	1214429	1215119	VDA_001115.t01	690	+	383	15.1052	21.8916
ADBS01000002	15580	16441	VDA_000285.t01	861	-	950	37.4673	43.516
ADBS01000002	1097147	1097831	VDA_001020.t01	684	-	91	3.58897	5.24704
ADBS01000002	696680	697130	VDA_000745.t01	450	-	0	0	0
ADBS01000002	1147006	1147861	VDA_001060.t01	855	-	94	3.70729	4.33601
ADBS01000002	974057	974639	VDA_000916.t01	582	-	0	0	0
ADBS01000002	821321	821972	VDA_000829.t01	651	+	0	0	0
ADBS01000002	1221502	1222387	VDA_001122.t01	885	-	96	3.78617	4.27816
ADBS01000002	576870	577350	VDA_000651.t01	480	+	470	18.5365	38.6176
ADBS01000002	1037907	1038657	VDA_000973.t01	750	+	380	14.9869	19.9826
ADBS01000002	615138	617601	VDA_000680.t01	2463	-	1317	51.9415	21.0887
ADBS01000002	1289417	1290269	VDA_001161.t01	852	+	73	2.87907	3.37919
ADBS01000002	1069389	1069953	VDA_000999.t01	564	-	0	0	0
ADBS01000002	1032202	1032775	VDA_000966.t01	573	+	2964	116.898	204.01
ADBS01000002	508301	509051	VDA_000601.t01	750	-	7270	286.723	382.298
ADBS01000002	69592	70825	VDA_000324.t01	1233	-	253	9.97813	8.09256
ADBS01000002	101508	102189	VDA_000350.t01	681	+	2187	86.2537	126.657
ADBS01000002	1213056	1213713	VDA_001114.t01	657	-	303	11.9501	18.1889
ADBS01000002	98261	98408	VDA_000345.t01	147	-	21	0.828224	5.63418
ADBS01000002	209916	211041	VDA_000427.t01	1125	+	1517	59.8294	53.1816
ADBS01000002	691353	692265	VDA_000742.t01	912	+	1908	75.2501	82.5111
ADBS01000002	1180571	1181537	VDA_001088.t01	966	-	0	0	0
ADBS01000002	1075873	1076596	VDA_001005.t01	723	-	2677	105.579	146.029
ADBS01000002	621492	623025	VDA_000683.t01	1533	-	190	7.49346	4.8881
ADBS01000002	862719	864063	VDA_000861.t01	1344	+	2325	91.6963	68.2264
ADBS01000002	674540	674714	VDA_000726.t01	174	-	720	28.3963	163.197
ADBS01000002	84926	86150	VDA_000335.t01	1224	-	0	0	0
ADBS01000002	1161761	1162019	VDA_001069.t01	258	-	3	0.118318	0.458596
ADBS01000002	564840	565395	VDA_000644.t01	555	-	798	31.4725	56.7073
ADBS01000002	735267	736863	VDA_000773.t01	1596	-	565	22.2832	13.9619
ADBS01000002	580545	581088	VDA_000655.t01	543	+	708	27.923	51.4236
ADBS01000002	534886	535723	VDA_000622.t01	837	-	4723	186.272	222.547
ADBS01000002	526404	527877	VDA_000615.t01	1473	+	23367	921.577	625.646
ADBS01000002	156648	158340	VDA_000392.t01	1692	+	141	5.56094	3.2866
ADBS01000002	127054	127609	VDA_000368.t01	555	-	1096	43.2254	77.8837
ADBS01000002	594160	595303	VDA_000668.t01	1143	-	987	38.9265	34.0565
ADBS01000002	175003	175696	VDA_000404.t01	693	+	61	2.40579	3.47157
ADBS01000002	432588	433503	VDA_000547.t01	915	+	13	0.51271	0.560339
ADBS01000002	486617	487376	VDA_000584.t01	759	+	0	0	0
ADBS01000002	845045	845963	VDA_000848.t01	918	+	2133	84.1239	91.6383
ADBS01000002	1097860	1098907	VDA_001021.t01	1047	-	187	7.37514	7.04407
ADBS01000002	1099022	1100102	VDA_001022.t01	1080	-	1237	48.7864	45.1726
ADBS01000002	24628	25309	VDA_000294.t01	681	+	100	3.94393	5.79137
ADBS01000002	760266	761127	VDA_000787.t01	861	+	6636	261.719	303.971
ADBS01000002	1149868	1151500	VDA_001062.t01	1632	-	177	6.98075	4.27742
ADBS01000002	353725	355324	VDA_000490.t01	1599	-	274	10.8064	6.7582
ADBS01000002	160326	161622	VDA_000395.t01	1296	-	3063	120.802	93.2118
ADBS01000002	707646	707826	VDA_000753.t01	180	-	1631	64.3254	357.364
ADBS01000002	873788	874436	VDA_000868.t01	648	-	1571	61.9591	95.6159
ADBS01000002	1145886	1146861	VDA_001059.t01	975	-	218	8.59776	8.81821
ADBS01000002	380173	380440	VDA_000506.t01	267	-	483	19.0492	71.3452
ADBS01000002	782898	783840	VDA_000806.t01	942	+	2510	98.9925	105.088
ADBS01000002	1015899	1016016	VDA_000952.t01	117	-	262	10.3331	88.317
ADBS01000002	414153	415773	VDA_000535.t01	1620	+	156	6.15252	3.79785
ADBS01000002	1244253	1245228	VDA_001137.t01	975	+	2533	99.8996	102.461
ADBS01000002	574069	574186	VDA_000649.t01	117	+	96	3.78617	32.3604
ADBS01000002	884797	885526	VDA_000877.t01	729	+	3784	149.238	204.716
ADBS01000002	1095857	1097129	VDA_001019.t01	1272	-	147	5.79757	4.55784
ADBS01000002	197108	198551	VDA_000419.t01	1443	+	521	20.5479	14.2397
ADBS01000002	662050	663208	VDA_000715.t01	1158	+	9438	372.228	321.44
ADBS01000002	451212	451791	VDA_000559.t01	579	+	1825	71.9766	124.312
ADBS01000002	274717	277474	VDA_000437.t01	2757	+	603	23.7819	8.626
ADBS01000002	992466	993318	VDA_000933.t01	852	-	0	0	0
ADBS01000002	968782	970384	VDA_000913.t01	1602	-	0	0	0
ADBS01000002	861334	862720	VDA_000860.t01	1386	+	1989	78.4447	56.5979
ADBS01000002	593381	594140	VDA_000667.t01	759	-	952	37.5462	49.468
ADBS01000002	347089	349294	VDA_000486.t01	2205	-	497	19.6013	8.88948
ADBS01000002	988157	989312	VDA_000928.t01	1155	+	0	0	0
ADBS01000002	952188	953130	VDA_000906.t01	942	-	0	0	0
ADBS01000002	768012	770088	VDA_000794.t01	2076	-	3783	149.199	71.8684
ADBS01000002	643423	643663	VDA_000700.t01	240	-	77	3.03682	12.6534
ADBS01000002	676427	677540	VDA_000728.t01	1113	-	5063	199.681	179.408
ADBS01000002	32489	34769	VDA_000298.t01	2280	+	6435	253.792	111.312
ADBS01000002	309990	311010	VDA_000462.t01	1020	-	1226	48.3525	47.4044
ADBS01000002	815624	816167	VDA_000824.t01	543	+	529	20.8634	38.4224
ADBS01000002	749717	753029	VDA_000782.t01	3312	-	378	14.908	4.50122
ADBS01000002	843692	844472	VDA_000847.t01	780	-	368	14.5136	18.6072
ADBS01000002	458199	459582	VDA_000565.t01	1383	+	0	0	0
ADBS01000002	5078	5942	VDA_000278.t01	864	+	135	5.3243	6.16238
ADBS01000002	440735	442043	VDA_000552.t01	1308	+	47	1.85365	1.41716
ADBS01000002	560667	561267	VDA_000640.t01	600	+	318	12.5417	20.9028
ADBS01000002	75892	76879	VDA_000329.t01	987	-	45	1.77477	1.79814
ADBS01000002	1021280	1021625	VDA_000957.t01	345	+	389	15.3419	44.4692
ADBS01000002	1131302	1131674	VDA_001047.t01	372	-	564	22.2437	59.795
ADBS01000002	813178	813946	VDA_000821.t01	768	-	1866	73.5937	95.8251
ADBS01000002	494388	495219	VDA_000590.t01	831	+	1559	61.4858	73.9901
ADBS01000002	86709	87849	VDA_000336.t01	1140	-	0	0	0
ADBS01000002	678667	679510	VDA_000730.t01	843	+	653	25.7538	30.5502
ADBS01000002	1048093	1049128	VDA_000982.t01	1035	+	286	11.2796	10.8982
ADBS01000002	913955	915215	VDA_000881.t01	1260	+	10133	399.638	317.173
ADBS01000002	48048	48744	VDA_000311.t01	696	+	355	14.0009	20.1163
ADBS01000002	182939	184001	VDA_000410.t01	1062	+	439	17.3138	16.303
ADBS01000002	606719	607379	VDA_000675.t01	660	+	685	27.0159	40.9332
ADBS01000002	1045572	1046409	VDA_000979.t01	837	+	1803	71.109	84.957
ADBS01000002	1168095	1169250	VDA_001076.t01	1155	-	114	4.49608	3.89271
ADBS01000002	88983	89568	VDA_000338.t01	585	+	73	2.87907	4.92148
ADBS01000002	698243	699158	VDA_000746.t01	915	+	0	0	0
ADBS01000002	888691	912193	VDA_000879.t01	23502	-	14186	559.485	23.8059
ADBS01000002	780078	781230	VDA_000803.t01	1152	-	268	10.5697	9.17511
ADBS01000002	138782	139949	VDA_000377.t01	1167	-	58	2.28748	1.96013
ADBS01000002	115116	116382	VDA_000361.t01	1266	+	257	10.1359	8.00623
ADBS01000002	116776	118429	VDA_000362.t01	1653	+	369	14.5531	8.80405
ADBS01000002	142685	143348	VDA_000381.t01	663	-	2066	81.4815	122.898
ADBS01000002	462758	464117	VDA_000568.t01	1359	-	764	30.1316	22.1719
ADBS01000002	795709	796918	VDA_000816.t01	1209	-	387	15.263	12.6245
ADBS01000002	870437	871739	VDA_000865.t01	1302	+	402	15.8546	12.1771
ADBS01000002	1169755	1170649	VDA_001078.t01	894	-	106	4.18056	4.67624
ADBS01000002	1251886	1252597	VDA_001142.t01	711	-	1380	54.4262	76.5488
ADBS01000002	377179	380053	VDA_000505.t01	2874	-	1614	63.655	22.1486
ADBS01000002	645917	646775	VDA_000704.t01	858	-	20417	805.231	938.498
ADBS01000002	772518	773217	VDA_000797.t01	699	-	817	32.2219	46.0971
ADBS01000002	39210	39831	VDA_000302.t01	621	-	137	5.40318	8.70077
ADBS01000002	103	1816	VDA_000275.t01	1713	+	97	3.82561	2.23328
ADBS01000002	549463	550024	VDA_000632.t01	561	+	242	9.5443	17.013
ADBS01000002	1056481	1057954	VDA_000989.t01	1473	+	557	21.9677	14.9136
ADBS01000002	603064	603853	VDA_000672.t01	789	+	0	0	0
ADBS01000002	340966	343633	VDA_000482.t01	2667	+	518	20.4295	7.66012
ADBS01000002	855219	855633	VDA_000855.t01	414	-	1025	40.4252	97.6455
ADBS01000002	1125493	1126408	VDA_001042.t01	915	+	419	16.525	18.0602
ADBS01000002	980209	981874	VDA_000922.t01	1665	-	0	0	0
ADBS01000002	1012038	1012356	VDA_000949.t01	318	-	249	9.82038	30.8817
ADBS01000002	978293	980210	VDA_000921.t01	1917	-	0	0	0
ADBS01000002	1815	2769	VDA_000276.t01	954	+	77	3.03682	3.18325
ADBS01000002	1036004	1036136	VDA_000970.t01	132	+	14	0.55215	4.18295
ADBS01000002	851307	851568	VDA_000852.t01	261	-	1927	75.9995	291.186
ADBS01000002	943039	943636	VDA_000900.t01	597	+	0	0	0
ADBS01000002	876629	877082	VDA_000871.t01	453	+	6236	245.943	542.921
ADBS01000002	1257758	1258424	VDA_001145.t01	666	+	378	14.908	22.3844
ADBS01000002	154573	156538	VDA_000391.t01	1965	+	2197	86.6481	44.0957
ADBS01000002	303966	304518	VDA_000457.t01	552	+	847	33.4051	60.5164
ADBS01000002	1144673	1145252	VDA_001057.t01	579	-	462	18.2209	31.4697
ADBS01000002	946333	947044	VDA_000903.t01	711	-	0	0	0
ADBS01000002	1188025	1189363	VDA_001092.t01	1338	-	0	0	0
ADBS01000002	983496	984042	VDA_000924.t01	546	-	0	0	0
ADBS01000002	707900	709607	VDA_000754.t01	1707	-	3613	142.494	83.4763
ADBS01000002	687262	688363	VDA_000737.t01	1101	+	89	3.51009	3.1881
ADBS01000002	670792	671173	VDA_000722.t01	381	+	670	26.4243	69.3551
ADBS01000002	1195229	1196057	VDA_001098.t01	828	-	0	0	0
ADBS01000002	22668	23475	VDA_000292.t01	807	+	1330	52.4542	64.999
ADBS01000002	1084385	1085111	VDA_001011.t01	726	-	2056	81.0871	111.69
ADBS01000002	47264	48062	VDA_000310.t01	798	+	302	11.9107	14.9256
ADBS01000002	49404	50781	VDA_000313.t01	1377	-	520	20.5084	14.8935
ADBS01000002	46305	47268	VDA_000309.t01	963	+	572	22.5593	23.426
ADBS01000002	1270639	1271971	VDA_001152.t01	1332	-	287	11.3191	8.4978
ADBS01000002	165514	167683	VDA_000400.t01	2169	+	4700	185.365	85.4608
ADBS01000002	719767	720136	VDA_000759.t01	369	-	778	30.6837	83.1538
ADBS01000002	672118	674077	VDA_000724.t01	1959	-	962	37.9406	19.3673
ADBS01000002	1132727	1133834	VDA_001049.t01	1107	+	167	6.58636	5.94973
ADBS01000002	180677	181934	VDA_000409.t01	1257	+	306	12.0684	9.60097
ADBS01000002	450088	450832	VDA_000558.t01	744	-	2974	117.292	157.651
ADBS01000002	527887	529264	VDA_000616.t01	1377	+	20216	797.304	579.015
ADBS01000002	489256	489829	VDA_000586.t01	573	+	32	1.26206	2.20254
ADBS01000002	1231667	1232996	VDA_001129.t01	1329	+	7652	301.789	227.08
ADBS01000002	879666	880557	VDA_000874.t01	891	-	6629	261.443	293.426
ADBS01000002	728122	728347	VDA_000767.t01	225	-	201	7.92729	35.2324
ADBS01000002	233817	245526	VDA_000430.t01	11709	+	748	29.5006	2.51948
ADBS01000002	300612	301623	VDA_000453.t01	1011	-	7152	282.07	279.001
ADBS01000002	836099	838562	VDA_000843.t01	2463	-	2872	113.27	45.9884
ADBS01000002	313408	314752	VDA_000464.t01	1344	-	4510	177.871	132.345
ADBS01000002	585557	586487	VDA_000659.t01	930	+	220	8.67664	9.32972
ADBS01000002	12458	13289	VDA_000282.t01	831	+	136	5.36374	6.45456
ADBS01000002	415979	417557	VDA_000536.t01	1578	+	232	9.14991	5.79842
ADBS01000002	636927	639255	VDA_000694.t01	2328	+	951	37.5067	16.1111
ADBS01000002	742093	742909	VDA_000777.t01	816	+	226	8.91327	10.9231
ADBS01000002	92507	93539	VDA_000341.t01	1032	-	2966	116.977	113.35
ADBS01000002	680452	681412	VDA_000732.t01	960	+	730	28.7907	29.9903
ADBS01000002	1245348	1247466	VDA_001138.t01	2118	+	1221	48.1553	22.7362
ADBS01000002	931762	932332	VDA_000894.t01	570	+	657	25.9116	45.4589
ADBS01000002	113242	113677	VDA_000359.t01	435	-	8243	325.098	747.351
ADBS01000002	188797	191260	VDA_000414.t01	2463	-	231	9.11047	3.69893
ADBS01000002	359405	361385	VDA_000493.t01	1980	+	200	7.88785	3.98376
ADBS01000002	151513	152500	VDA_000388.t01	987	-	1708	67.3623	68.2495
ADBS01000002	1081051	1082305	VDA_001009.t01	1254	-	440	17.3533	13.8383
ADBS01000002	133982	135494	VDA_000373.t01	1512	+	904	35.6531	23.5801
ADBS01000002	1164525	1165245	VDA_001072.t01	720	-	78	3.07626	4.27259
ADBS01000002	283391	285416	VDA_000443.t01	2025	+	586	23.1114	11.413
ADBS01000002	539541	540651	VDA_000626.t01	1110	+	4846	191.123	172.183
ADBS01000002	349905	351318	VDA_000488.t01	1413	-	60	2.36636	1.6747
ADBS01000002	389151	389388	VDA_000514.t01	237	-	94	3.70729	15.6426
ADBS01000002	497420	498290	VDA_000593.t01	870	-	400	15.7757	18.133
ADBS01000002	16522	17998	VDA_000286.t01	1476	-	1548	61.052	41.3631
ADBS01000002	323510	324074	VDA_000469.t01	564	+	281	11.0824	19.6497
ADBS01000002	989284	990586	VDA_000929.t01	1302	+	0	0	0
ADBS01000002	690039	690393	VDA_000740.t01	354	-	374	14.7503	41.6675
ADBS01000002	767110	767893	VDA_000793.t01	783	-	636	25.0834	32.035
ADBS01000002	453351	453981	VDA_000561.t01	630	+	727	28.6723	45.5117
ADBS01000002	607368	608697	VDA_000676.t01	1329	+	890	35.1009	26.4115
ADBS01000002	1171956	1173129	VDA_001081.t01	1173	-	62	2.44523	2.0846
ADBS01000002	386603	387590	VDA_000512.t01	987	-	187	7.37514	7.47228
ADBS01000002	385651	386452	VDA_000511.t01	801	-	193	7.61178	9.50284
ADBS01000002	437900	439466	VDA_000551.t01	1566	+	70	2.76075	1.76293
ADBS01000002	481677	484800	VDA_000581.t01	3123	+	8	0.315514	0.101029
ADBS01000002	1010706	1011681	VDA_000947.t01	975	+	10027	395.457	405.597
ADBS01000002	550874	552539	VDA_000634.t01	1665	-	193	7.61178	4.57164
ADBS01000002	471741	472512	VDA_000575.t01	771	+	675	26.6215	34.5285
ADBS01000002	855785	857282	VDA_000856.t01	1497	-	2465	97.2178	64.9417
ADBS01000002	976798	977806	VDA_000919.t01	1008	-	0	0	0
ADBS01000002	723598	724192	VDA_000763.t01	594	+	101	3.98337	6.706
ADBS01000002	1047818	1048091	VDA_000981.t01	273	+	67	2.64243	9.67923
ADBS01000002	1002778	1003735	VDA_000942.t01	957	+	813	32.0641	33.5048
ADBS01000002	1173139	1174420	VDA_001082.t01	1281	-	208	8.20337	6.40388
ADBS01000002	405748	407116	VDA_000526.t01	1368	-	1366	53.874	39.3816
ADBS01000002	1199493	1200366	VDA_001102.t01	873	-	116	4.57495	5.2405
ADBS01000002	125893	126841	VDA_000367.t01	948	-	972	38.335	40.4377
ADBS01000002	305427	306570	VDA_000459.t01	1143	+	260	10.2542	8.97131
ADBS01000002	1102603	1103359	VDA_001026.t01	756	-	1034	40.7802	53.9421
ADBS01000002	1051621	1053982	VDA_000986.t01	2361	-	3254	128.335	54.3564
ADBS01000002	28420	29248	VDA_000296.t01	828	-	94	3.70729	4.4774
ADBS01000002	1207185	1208358	VDA_001110.t01	1173	+	145	5.71869	4.87527
ADBS01000002	95153	95244	VDA_rna005.r01	91	+	836	32.9712	362.321
ADBS01000002	1058090	1059260	VDA_000990.t01	1170	-	120	4.73271	4.04505
ADBS01000002	542530	543064	VDA_000628.t01	534	+	60	2.36636	4.43138
ADBS01000002	1300765	1301365	VDA_001167.t01	600	+	2	0.0788785	0.131464
ADBS01000002	665146	666040	VDA_000718.t01	894	-	2930	115.557	129.258
ADBS01000002	912507	913902	VDA_000880.t01	1395	+	3272	129.045	92.5056
ADBS01000002	1016808	1017852	VDA_000953.t01	1044	+	1204	47.4849	45.4836
ADBS01000002	65859	67716	VDA_000322.t01	1857	+	0	0	0
ADBS01000002	515210	516089	VDA_000607.t01	879	+	197	7.76953	8.83906
ADBS01000002	521780	523541	VDA_000612.t01	1761	+	7449	293.783	166.827
ADBS01000002	60714	62919	VDA_000319.t01	2205	+	772	30.4471	13.8082
ADBS01000002	200483	201275	VDA_000421.t01	792	-	258	10.1753	12.8476
ADBS01000002	1107330	1107948	VDA_001030.t01	618	+	243	9.58374	15.5077
ADBS01000002	1221000	1221156	VDA_001121.t01	156	-	62	2.44523	15.6746
ADBS01000002	99849	100617	VDA_000348.t01	768	+	579	22.8353	29.7335
ADBS01000002	76968	78636	VDA_000330.t01	1668	-	56	2.2086	1.3241
ADBS01000002	336062	336821	VDA_000478.t01	759	-	110	4.33832	5.71583
ADBS01000002	1202526	1202934	VDA_001105.t01	408	-	36	1.41981	3.47993
ADBS01000002	642827	643427	VDA_000699.t01	600	-	157	6.19196	10.3199
ADBS01000002	743017	744736	VDA_000778.t01	1719	-	311	12.2656	7.13532
ADBS01000002	643753	644590	VDA_000701.t01	837	-	259	10.2148	12.204
ADBS01000002	624836	625904	VDA_000685.t01	1068	+	103	4.06224	3.8036
ADBS01000002	774061	775303	VDA_000798.t01	1242	+	101	3.98337	3.20722
ADBS01000002	1162244	1162898	VDA_001070.t01	654	+	858	33.8389	51.7414
ADBS01000002	631760	632927	VDA_000690.t01	1167	+	3259	128.533	110.139
ADBS01000002	82767	83082	VDA_000333.t01	315	-	66	2.60299	8.26346
ADBS01000002	740740	741991	VDA_000776.t01	1251	+	181	7.13851	5.70624
ADBS01000002	72537	73464	VDA_000326.t01	927	-	123	4.85103	5.23304
ADBS01000002	1140910	1141645	VDA_001054.t01	735	-	237	9.3471	12.7171
ADBS01000002	563644	564508	VDA_000643.t01	864	-	4069	160.478	185.739
ADBS01000002	990640	991228	VDA_000930.t01	588	-	0	0	0
ADBS01000002	682852	684331	VDA_000734.t01	1479	-	1884	74.3036	50.2391
ADBS01000002	84577	84668	VDA_rna004.r01	91	+	37	1.45925	16.0357
ADBS01000002	532614	533817	VDA_000620.t01	1203	+	148	5.83701	4.85205
ADBS01000002	1156893	1159314	VDA_001066.t01	2421	-	248	9.78094	4.04004
ADBS01000002	187510	188344	VDA_000413.t01	834	-	108	4.25944	5.10724
ADBS01000002	1291303	1293817	VDA_001163.t01	2514	+	136	5.36374	2.13355
ADBS01000002	329385	330852	VDA_000474.t01	1467	+	1029	40.583	27.6639
ADBS01000002	791020	792709	VDA_000813.t01	1689	+	393	15.4996	9.17681
ADBS01000002	291922	292831	VDA_000447.t01	909	-	1785	70.3991	77.4467
ADBS01000002	401034	402129	VDA_000522.t01	1095	-	58	2.28748	2.08902
ADBS01000002	1104881	1105682	VDA_001028.t01	801	+	327	12.8966	16.1007
ADBS01000002	37864	37955	VDA_rna002.r01	91	+	1252	49.378	542.615
ADBS01000002	762967	764146	VDA_000789.t01	1179	-	1093	43.1071	36.5624
ADBS01000002	1208991	1210185	VDA_001111.t01	1194	-	8187	322.889	270.426
ADBS01000002	1210488	1211691	VDA_001112.t01	1203	+	411	16.2095	13.4743
ADBS01000002	1265179	1269118	VDA_001150.t01	3939	-	1891	74.5796	18.9336
ADBS01000002	1021725	1022790	VDA_000958.t01	1065	-	486	19.1675	17.9976
ADBS01000002	589846	591073	VDA_000663.t01	1227	+	967	38.1378	31.0821
ADBS01000002	1073811	1074156	VDA_001002.t01	345	-	0	0	0
ADBS01000002	412587	413175	VDA_000533.t01	588	-	338	13.3305	22.6709
ADBS01000002	1013101	1014325	VDA_000950.t01	1224	-	119	4.69327	3.83437
ADBS01000002	814386	814887	VDA_000822.t01	501	+	947	37.349	74.5489
ADBS01000002	933026	933575	VDA_000895.t01	549	+	49	1.93252	3.52008
ADBS01000002	660343	661027	VDA_000713.t01	684	+	2347	92.5639	135.327
ADBS01000002	859139	860000	VDA_000858.t01	861	-	527	20.7845	24.1399
ADBS01000002	765749	767114	VDA_000792.t01	1365	-	1003	39.5576	28.9799
ADBS01000002	1121683	1122661	VDA_001039.t01	978	-	391	15.4208	15.7676
ADBS01000002	702672	703680	VDA_000749.t01	1008	+	0	0	0
ADBS01000002	538590	539268	VDA_000625.t01	678	-	871	34.3516	50.6661
ADBS01000002	544932	546180	VDA_000630.t01	1248	+	657	25.9116	20.7625
ADBS01000002	211286	211679	VDA_000428.t01	393	-	2877	113.467	288.719
ADBS01000002	502267	503362	VDA_000596.t01	1095	-	276	10.8852	9.94085
ADBS01000002	128844	129162	VDA_000370.t01	318	+	678	26.7398	84.0875
ADBS01000002	764815	764953	VDA_000791.t01	138	-	122	4.81159	34.8666
ADBS01000002	176818	177724	VDA_000406.t01	906	+	1474	58.1335	64.165
ADBS01000002	754788	756006	VDA_000784.t01	1218	-	2246	88.5806	72.7263
ADBS01000002	325477	326875	VDA_000471.t01	1398	-	159	6.27084	4.48558
ADBS01000002	948950	949739	VDA_000904.t01	789	-	0	0	0
ADBS01000002	625928	626954	VDA_000686.t01	1026	+	337	13.291	12.9542
ADBS01000002	362545	364501	VDA_000495.t01	1956	-	250	9.85981	5.04081
ADBS01000002	346353	347085	VDA_000485.t01	732	+	985	38.8477	53.0706
ADBS01000002	423680	425321	VDA_000541.t01	1641	+	578	22.7959	13.8915
ADBS01000002	1185556	1188007	VDA_001091.t01	2451	-	0	0	0
ADBS01000002	395923	396436	VDA_000519.t01	513	-	155	6.11309	11.9163
ADBS01000002	578548	579841	VDA_000653.t01	1293	-	136	5.36374	4.14829
ADBS01000002	1062033	1062124	VDA_rna010.r01	91	-	47	1.85365	20.3697
ADBS01000002	1128798	1129800	VDA_001045.t01	1002	-	135	5.3243	5.31367
ADBS01000002	818468	819176	VDA_000827.t01	708	-	0	0	0
ADBS01000002	823554	825972	VDA_000832.t01	2418	+	0	0	0
ADBS01000002	307078	307597	VDA_000460.t01	519	-	395	15.5785	30.0164
ADBS01000002	746718	747432	VDA_000780.t01	714	+	0	0	0
ADBS01000002	1303252	1305076	VDA_001169.t01	1824	+	292	11.5163	6.31374
ADBS01000002	56352	57255	VDA_000317.t01	903	-	325	12.8178	14.1946
ADBS01000002	43044	43218	VDA_000306.t01	174	-	11	0.433832	2.49329
ADBS01000002	785598	786780	VDA_000809.t01	1182	-	745	29.3822	24.8581
ADBS01000002	949762	952186	VDA_000905.t01	2424	-	0	0	0
ADBS01000002	721427	721550	VDA_000761.t01	123	-	72	2.83963	23.0864
ADBS01000002	838781	839348	VDA_000844.t01	567	-	382	15.0658	26.5711
ADBS01000002	163951	164485	VDA_000398.t01	534	+	2887	113.861	213.223
ADBS01000002	815545	815671	VDA_000823.t01	126	-	272	10.7275	85.1387
ADBS01000002	1306591	1307242	VDA_001171.t01	651	+	42	1.65645	2.54447
ADBS01000002	428671	428836	VDA_000544.t01	165	+	347	13.6854	82.942
ADBS01000002	323233	323308	VDA_rna009.r01	75	+	8	0.315514	4.20685
ADBS01000002	732148	733627	VDA_000771.t01	1479	-	1583	62.4323	42.2125
ADBS01000002	1054136	1055078	VDA_000987.t01	942	-	2069	81.5998	86.624
ADBS01000002	933984	935013	VDA_000896.t01	1029	+	451	17.7871	17.2858
ADBS01000002	404852	405686	VDA_000525.t01	834	+	893	35.2193	42.2293
ADBS01000002	570097	570364	VDA_000647.t01	267	+	39	1.53813	5.76079
ADBS01000002	1063584	1064133	VDA_000994.t01	549	+	1236	48.7469	88.7922
ADBS01000002	1203045	1203282	VDA_001106.t01	237	-	18	0.709907	2.99539
ADBS01000002	1201963	1202512	VDA_001104.t01	549	-	64	2.52411	4.59765
ADBS01000002	445933	447112	VDA_000555.t01	1179	+	6319	249.217	211.38
ADBS01000002	776694	777900	VDA_000800.t01	1206	-	226	8.91327	7.39077
ADBS01000002	954367	962500	VDA_000908.t01	8133	-	0	0	0
ADBS01000002	833469	834138	VDA_000840.t01	669	+	315	12.4234	18.5701
ADBS01000002	794597	795686	VDA_000815.t01	1089	+	199	7.84841	7.20699
ADBS01000002	1089382	1090756	VDA_001015.t01	1374	+	140	5.5215	4.01856
ADBS01000002	162394	162745	VDA_000397.t01	351	-	5075	200.154	570.24
ADBS01000002	1277458	1279090	VDA_001156.t01	1632	+	0	0	0
ADBS01000002	984999	985800	VDA_000926.t01	801	-	0	0	0
ADBS01000002	382330	383029	VDA_000508.t01	699	+	132	5.20598	7.44776
ADBS01000002	649110	652224	VDA_000707.t01	3114	-	571	22.5198	7.2318
ADBS01000002	1122958	1123984	VDA_001040.t01	1026	+	0	0	0
ADBS01000002	635440	636184	VDA_000693.t01	744	+	1378	54.3473	73.0474
ADBS01000002	591142	592162	VDA_000664.t01	1020	-	2952	116.425	114.142
ADBS01000002	199145	199236	VDA_rna008.r01	91	-	92	3.62841	39.8727
ADBS01000002	715244	719375	VDA_000758.t01	4131	-	2080	82.0337	19.8581
ADBS01000002	664250	665000	VDA_000717.t01	750	+	1716	67.6778	90.237
ADBS01000002	1000237	1000537	VDA_000939.t01	300	+	2830	111.613	372.044
ADBS01000002	1217899	1218823	VDA_001118.t01	924	+	1716	67.6778	73.2443
ADBS01000002	984344	984938	VDA_000925.t01	594	-	0	0	0
ADBS01000002	43371	44220	VDA_000307.t01	849	-	25	0.985981	1.16134
ADBS01000002	40538	40823	VDA_000304.t01	285	-	48	1.89308	6.6424
ADBS01000002	1068693	1069323	VDA_000998.t01	630	+	1552	61.2097	97.1583
ADBS01000002	263472	264075	VDA_000434.t01	603	+	26	1.02542	1.70053
ADBS01000002	194820	195819	VDA_000417.t01	999	-	603	23.7819	23.8057
ADBS01000002	1235908	1236052	VDA_001132.t01	144	-	4407	173.809	1207.01
ADBS01000002	1198087	1199206	VDA_001101.t01	1119	-	245	9.66262	8.63505
ADBS01000002	770294	771665	VDA_000795.t01	1371	-	368	14.5136	10.5862
ADBS01000002	840749	843689	VDA_000846.t01	2940	-	1483	58.4884	19.894
ADBS01000002	877464	878751	VDA_000872.t01	1287	+	1459	57.5419	44.7101
ADBS01000002	1205966	1206983	VDA_001109.t01	1017	+	2979	117.49	115.526
ADBS01000002	612839	615020	VDA_000679.t01	2181	-	1428	56.3193	25.8227
ADBS01000002	846793	848086	VDA_000849.t01	1293	+	5034	198.537	153.548
ADBS01000002	582697	583990	VDA_000657.t01	1293	-	8361	329.752	255.028
ADBS01000002	293547	294303	VDA_000449.t01	756	-	832	32.8135	43.4041
ADBS01000002	645152	645779	VDA_000703.t01	627	-	391	15.4208	24.5945
ADBS01000002	809747	811130	VDA_000818.t01	1383	-	469	18.497	13.3746
ADBS01000002	334497	335193	VDA_000477.t01	696	+	453	17.866	25.6695
ADBS01000002	317834	319148	VDA_000466.t01	1314	-	1586	62.5507	47.6032
ADBS01000002	148040	149060	VDA_000385.t01	1020	-	256	10.0965	9.89848
ADBS01000002	998836	1000123	VDA_000938.t01	1287	+	0	0	0
ADBS01000002	674872	675451	VDA_000727.t01	579	-	401	15.8151	27.3146
ADBS01000002	22264	22645	VDA_000291.t01	381	+	4390	173.138	454.431
ADBS01000002	1263007	1264348	VDA_001149.t01	1341	-	368	14.5136	10.823
ADBS01000002	277658	278759	VDA_000438.t01	1101	-	36	1.41981	1.28957
ADBS01000002	509322	510270	VDA_000602.t01	948	+	393	15.4996	16.3498
ADBS01000002	918432	920553	VDA_000885.t01	2121	+	3420	134.882	63.5937
ADBS01000002	1088400	1089279	VDA_001014.t01	879	-	416	16.4067	18.6652
ADBS01000002	1091947	1093738	VDA_001017.t01	1791	+	1267	49.9695	27.9004
ADBS01000002	1102335	1102494	VDA_001025.t01	159	-	393	15.4996	97.4819
ADBS01000002	1166374	1167133	VDA_001074.t01	759	-	154	6.07365	8.00217
ADBS01000002	143661	144954	VDA_000382.t01	1293	+	748	29.5006	22.8156
ADBS01000002	694208	696236	VDA_000744.t01	2028	+	281	11.0824	5.46471
ADBS01000002	434487	436155	VDA_000549.t01	1668	+	36	1.41981	0.851207
ADBS01000002	136793	137774	VDA_000375.t01	981	-	94	3.70729	3.77909
ADBS01000002	1233075	1233984	VDA_001130.t01	909	-	1426	56.2404	61.8706
ADBS01000002	1001016	1002426	VDA_000941.t01	1410	-	573	22.5987	16.0274
ADBS01000002	1217015	1217303	VDA_001117.t01	288	-	543	21.4155	74.3594
ADBS01000002	500462	501920	VDA_000595.t01	1458	+	3187	125.693	86.2091
ADBS01000002	560233	560545	VDA_000639.t01	312	-	2159	85.1494	272.915
ADBS01000002	447226	447805	VDA_000556.t01	579	-	1526	60.1843	103.945
ADBS01000002	311878	312943	VDA_000463.t01	1065	+	796	31.3937	29.4776
ADBS01000002	970401	973428	VDA_000914.t01	3027	-	0	0	0
ADBS01000002	14879	15485	VDA_000284.t01	606	+	106907	4216.33	6957.64
ADBS01000002	25305	27783	VDA_000295.t01	2478	+	279	11.0036	4.4405
ADBS01000002	738548	739655	VDA_000775.t01	1107	+	1026	40.4647	36.5535
ADBS01000002	465548	466562	VDA_000571.t01	1014	-	127	5.00879	4.93963
ADBS01000002	597477	598899	VDA_000670.t01	1422	-	961	37.9011	26.6534
ADBS01000002	831196	833188	VDA_000839.t01	1992	-	144	5.67925	2.85103
ADBS01000002	355571	356975	VDA_000491.t01	1404	+	548	21.6127	15.3937
ADBS01000002	393119	394058	VDA_000517.t01	939	-	10	0.394393	0.420013
ADBS01000002	371696	373859	VDA_000501.t01	2163	+	0	0	0
ADBS01000002	374080	374962	VDA_000502.t01	882	+	0	0	0
ADBS01000002	828904	829930	VDA_000837.t01	1026	+	93	3.66785	3.5749
ADBS01000002	1247449	1248196	VDA_001139.t01	747	+	719	28.3568	37.9609
ADBS01000002	848225	850082	VDA_000850.t01	1857	-	1372	54.1107	29.1388
ADBS01000002	453969	454644	VDA_000562.t01	675	-	287	11.3191	16.769
ADBS01000002	1284088	1286590	VDA_001159.t01	2502	-	699	27.568	11.0184
ADBS01000002	99193	99853	VDA_000347.t01	660	+	387	15.263	23.1257
ADBS01000002	158458	158998	VDA_000393.t01	540	+	675	26.6215	49.2991
ADBS01000002	302302	303172	VDA_000455.t01	870	+	1798	70.9118	81.5078
ADBS01000002	51117	52191	VDA_000314.t01	1074	-	308	12.1473	11.3103
ADBS01000002	1175665	1177219	VDA_001084.t01	1554	+	174	6.86243	4.41598
ADBS01000002	1005164	1006130	VDA_000944.t01	966	+	484	19.0886	19.7605
ADBS01000002	1043195	1044080	VDA_000977.t01	885	-	579	22.8353	25.8026
ADBS01000002	975526	976738	VDA_000918.t01	1212	-	0	0	0
ADBS01000002	20300	21095	VDA_000289.t01	795	+	797	31.4331	39.5385
ADBS01000002	485807	486494	VDA_000583.t01	687	+	23	0.907103	1.32038
ADBS01000002	71505	72432	VDA_000325.t01	927	+	54	2.12972	2.29743
ADBS01000002	103454	104087	VDA_000352.t01	633	-	52	2.05084	3.23988
ADBS01000002	1215771	1216905	VDA_001116.t01	1134	+	211	8.32168	7.33835
ADBS01000002	1226042	1226225	VDA_001125.t01	183	-	974	38.4138	209.912
ADBS01000002	1031534	1032113	VDA_000965.t01	579	+	2430	95.8374	165.522
ADBS01000002	628192	628882	VDA_000688.t01	690	-	648	25.5566	37.0386
ADBS01000002	1077323	1078256	VDA_001006.t01	933	+	172	6.78355	7.27069
ADBS01000002	1156299	1156854	VDA_001065.t01	555	+	10	0.394393	0.710617
ADBS01000002	1049210	1050203	VDA_000983.t01	993	-	2722	107.354	108.11
ADBS01000002	557754	558975	VDA_000637.t01	1221	+	191	7.5329	6.16945
ADBS01000002	1019788	1020274	VDA_000955.t01	486	+	300	11.8318	24.3452
ADBS01000002	679784	680450	VDA_000731.t01	666	+	938	36.994	55.5466
ADBS01000002	121120	121882	VDA_000364.t01	762	-	95	3.74673	4.91697
ADBS01000002	107528	108989	VDA_000354.t01	1461	+	6425	253.397	173.441
ADBS01000002	111293	112163	VDA_000357.t01	870	-	7463	294.335	338.316
ADBS01000002	1000705	1000870	VDA_000940.t01	165	+	404	15.9335	96.5664
ADBS01000002	865696	867640	VDA_000863.t01	1944	-	41975	1655.46	851.576
ADBS01000002	882848	884537	VDA_000876.t01	1689	-	1790	70.5963	41.7977
ADBS01000002	93734	95015	VDA_000342.t01	1281	+	1927	75.9995	59.3282
ADBS01000002	137906	138704	VDA_000376.t01	798	-	180	7.09907	8.89607
ADBS01000002	248649	254613	VDA_000432.t01	5964	+	1272	50.1667	8.41159
ADBS01000002	1100113	1101241	VDA_001023.t01	1128	-	2083	82.152	72.8298
ADBS01000002	1062927	1063485	VDA_000993.t01	558	+	1045	41.214	73.8603
ADBS01000002	464928	465549	VDA_000570.t01	621	-	94	3.70729	5.96987
ADBS01000002	469148	470066	VDA_000573.t01	918	+	4654	183.55	199.946
ADBS01000002	464206	464824	VDA_000569.t01	618	-	578	22.7959	36.8866
ADBS01000002	724550	724805	VDA_000764.t01	255	+	65248	2573.33	10091.5
ADBS01000002	1249054	1250980	VDA_001140.t01	1926	-	579	22.8353	11.8564
ADBS01000002	586598	587651	VDA_000660.t01	1053	+	979	38.611	36.6676
ADBS01000002	7821	9966	VDA_000280.t01	2145	+	151	5.95533	2.77638
ADBS01000002	640225	641101	VDA_000696.t01	876	-	208	8.20337	9.36457
ADBS01000002	1018674	1019613	VDA_000954.t01	939	+	179	7.05963	7.51824
ADBS01000002	596009	597089	VDA_000669.t01	1080	+	227	8.95271	8.28955
ADBS01000001	3006357	3007089	VDA_003349.t01	732	-	741	29.2245	39.9242
ADBS01000001	41988	43146	VDA_001202.t01	1158	-	413	16.2884	14.066
ADBS01000001	3057773	3058556	VDA_003397.t01	783	+	149	5.87645	7.50504
ADBS01000001	2663204	2663699	VDA_003094.t01	495	-	150085	5919.24	11958.1
ADBS01000001	2299612	2302837	VDA_002845.t01	3225	-	3450	136.065	42.1908
ADBS01000001	277669	278881	VDA_001377.t01	1212	+	331	13.0544	10.771
ADBS01000001	1780735	1781629	VDA_002464.t01	894	-	1390	54.8206	61.3205
ADBS01000001	288466	289510	VDA_001387.t01	1044	+	810	31.9458	30.5994
ADBS01000001	664008	664653	VDA_001666.t01	645	+	6495	256.158	397.144
ADBS01000001	2755888	2757169	VDA_003162.t01	1281	+	8623	340.085	265.484
ADBS01000001	817577	817653	VDA_rna111.r01	76	+	5	0.197196	2.59469
ADBS01000001	1665230	1667207	VDA_002379.t01	1977	+	860	33.9178	17.1562
ADBS01000001	1859667	1861764	VDA_002528.t01	2097	-	3440	135.671	64.6977
ADBS01000001	1583692	1584874	VDA_002328.t01	1182	-	151	5.95533	5.03835
ADBS01000001	1172394	1173306	VDA_002018.t01	912	+	1906	75.1712	82.4246
ADBS01000001	2214532	2216401	VDA_002791.t01	1869	-	0	0	0
ADBS01000001	159494	160727	VDA_001298.t01	1233	+	2178	85.8987	69.6664
ADBS01000001	2723042	2724047	VDA_003137.t01	1005	+	3501	138.077	137.39
ADBS01000001	3220912	3221341	VDA_003532.t01	429	+	124672	4916.97	11461.5
ADBS01000001	478182	479610	VDA_001528.t01	1428	+	43	1.69589	1.1876
ADBS01000001	2461993	2462797	VDA_002949.t01	804	-	2307	90.9864	113.167
ADBS01000001	341946	342975	VDA_001428.t01	1029	-	1866	73.5937	71.5196
ADBS01000001	858887	860336	VDA_001798.t01	1449	+	24752	976.201	673.706
ADBS01000001	2428755	2430213	VDA_002925.t01	1458	+	1006	39.6759	27.2125
ADBS01000001	1026313	1027174	VDA_001922.t01	861	+	1244	49.0624	56.9831
ADBS01000001	580325	581450	VDA_001601.t01	1125	-	152	5.99477	5.32868
ADBS01000001	65886	65962	VDA_rna018.r01	76	-	1299	51.2316	674.1
ADBS01000001	1744769	1745354	VDA_002436.t01	585	-	3353	132.24	226.051
ADBS01000001	18621	19500	VDA_001188.t01	879	-	747	29.4611	33.5166
ADBS01000001	1242844	1243165	VDA_002073.t01	321	+	11573	456.431	1421.9
ADBS01000001	1186719	1187400	VDA_002027.t01	681	+	1111	43.817	64.3422
ADBS01000001	2607505	2608567	VDA_003057.t01	1062	-	0	0	0
ADBS01000001	66019	66095	VDA_rna019.r01	76	-	8414	331.842	4366.34
ADBS01000001	1424640	1426290	VDA_002205.t01	1650	+	3391	133.739	81.0537
ADBS01000001	83753	84908	VDA_001238.t01	1155	-	42293	1668	1444.16
ADBS01000001	1409584	1410586	VDA_002193.t01	1002	+	175	6.90187	6.88809
ADBS01000001	2239802	2240804	VDA_002807.t01	1002	-	2730	107.669	107.454
ADBS01000001	891128	893405	VDA_001826.t01	2277	+	1420	56.0037	24.5954
ADBS01000001	1996429	1997188	VDA_002633.t01	759	+	2568	101.28	133.439
ADBS01000001	618484	619405	VDA_001633.t01	921	+	1383	54.5445	59.2231
ADBS01000001	1334437	1335256	VDA_002136.t01	819	-	0	0	0
ADBS01000001	1928642	1929293	VDA_002578.t01	651	-	1866	73.5937	113.047
ADBS01000001	984198	986349	VDA_001894.t01	2151	-	4311	170.023	79.0435
ADBS01000001	1254926	1256126	VDA_002081.t01	1200	-	9177	361.934	301.612
ADBS01000001	1232875	1234228	VDA_002066.t01	1353	+	0	0	0
ADBS01000001	2182299	2183439	VDA_002770.t01	1140	-	5920	233.48	204.807
ADBS01000001	1696876	1698001	VDA_002404.t01	1125	+	101	3.98337	3.54077
ADBS01000001	3112403	3112775	VDA_003449.t01	372	+	109630	4323.73	11622.9
ADBS01000001	2837953	2838883	VDA_003222.t01	930	+	2772	109.326	117.554
ADBS01000001	323086	324253	VDA_001409.t01	1167	+	1695	66.8495	57.2832
ADBS01000001	68352	68428	VDA_rna030.r01	76	-	123	4.85103	63.8293
ADBS01000001	2650355	2651267	VDA_003088.t01	912	+	586	23.1114	25.3415
ADBS01000001	409104	409224	VDA_001476.t01	120	+	6524	257.302	2144.18
ADBS01000001	23569	24148	VDA_001192.t01	579	+	320	12.6206	21.7972
ADBS01000001	367238	368087	VDA_001447.t01	849	+	2777	109.523	129.002
ADBS01000001	2525729	2526287	VDA_002997.t01	558	+	2742	108.142	193.804
ADBS01000001	2116584	2117403	VDA_002730.t01	819	-	919	36.2447	44.2548
ADBS01000001	2634498	2635383	VDA_003074.t01	885	+	5802	228.827	258.561
ADBS01000001	259638	260487	VDA_001363.t01	849	+	3185	125.614	147.955
ADBS01000001	3016481	3017561	VDA_003359.t01	1080	-	3691	145.57	134.787
ADBS01000001	488978	492971	VDA_001534.t01	3993	+	6616	260.93	65.3469
ADBS01000001	2630526	2630985	VDA_003071.t01	459	+	8005	315.711	687.824
ADBS01000001	921320	921980	VDA_001846.t01	660	+	2195	86.5692	131.165
ADBS01000001	2148091	2148982	VDA_002750.t01	891	+	161	6.34972	7.12651
ADBS01000001	2042648	2043593	VDA_002670.t01	945	-	1676	66.1002	69.9473
ADBS01000001	2167921	2168815	VDA_002760.t01	894	-	308	12.1473	13.5876
ADBS01000001	1433938	1435642	VDA_002211.t01	1704	+	3495	137.84	80.8921
ADBS01000001	1904083	1905172	VDA_002558.t01	1089	+	66	2.60299	2.39026
ADBS01000001	2103834	2104968	VDA_002720.t01	1134	-	12994	512.474	451.917
ADBS01000001	2926993	2928631	VDA_003282.t01	1638	+	8130	320.641	195.752
ADBS01000001	1405606	1406815	VDA_002190.t01	1209	-	10676	421.054	348.266
ADBS01000001	1890540	1891146	VDA_002549.t01	606	+	0	0	0
ADBS01000001	844086	845310	VDA_001789.t01	1224	+	2961	116.78	95.4082
ADBS01000001	511601	512225	VDA_001549.t01	624	+	14895	587.448	941.423
ADBS01000001	1399128	1399446	VDA_002185.t01	318	+	788	31.0781	97.73
ADBS01000001	1038635	1039472	VDA_001932.t01	837	+	571	22.5198	26.9054
ADBS01000001	300960	301653	VDA_001393.t01	693	-	1164	45.9073	66.2443
ADBS01000001	1296786	1298508	VDA_002105.t01	1722	+	119	4.69327	2.72548
ADBS01000001	2980602	2981181	VDA_003326.t01	579	-	13877	547.299	945.248
ADBS01000001	2125655	2126744	VDA_002735.t01	1089	-	660	26.0299	23.9026
ADBS01000001	1847740	1849330	VDA_002518.t01	1590	+	1066	42.0423	26.4417
ADBS01000001	2134661	2135054	VDA_002740.t01	393	+	108	4.25944	10.8383
ADBS01000001	2824718	2825333	VDA_003215.t01	615	-	37	1.45925	2.37277
ADBS01000001	771055	771517	VDA_001735.t01	462	-	237	9.3471	20.2318
ADBS01000001	792872	795968	VDA_001752.t01	3096	+	5207	205.36	66.3308
ADBS01000001	2765233	2765443	VDA_003169.t01	210	-	12653	499.025	2376.31
ADBS01000001	2356310	2358677	VDA_002885.t01	2367	-	2282	90.0004	38.023
ADBS01000001	3180619	3181222	VDA_003499.t01	603	+	2303	90.8286	150.628
ADBS01000001	2785462	2786614	VDA_003186.t01	1152	-	320	12.6206	10.9553
ADBS01000001	3077305	3077980	VDA_003413.t01	675	+	3585	141.39	209.466
ADBS01000001	166611	166688	VDA_rna041.r01	77	+	473	18.6548	242.27
ADBS01000001	2546638	2548330	VDA_003011.t01	1692	-	28551	1126.03	665.503
ADBS01000001	2457950	2458853	VDA_002946.t01	903	-	1029	40.583	44.9424
ADBS01000001	50298	50835	VDA_001210.t01	537	+	5409	213.327	397.257
ADBS01000001	907508	908108	VDA_001837.t01	600	-	211	8.32168	13.8695
ADBS01000001	3193258	3197143	VDA_003508.t01	3885	+	2737	107.945	27.7851
ADBS01000001	358179	358256	VDA_rna077.r01	77	-	4711	185.798	2412.97
ADBS01000001	2618895	2619525	VDA_003065.t01	630	+	259	10.2148	16.2139
ADBS01000001	1645020	1645611	VDA_002367.t01	591	+	370	14.5925	24.6912
ADBS01000001	258130	258688	VDA_001361.t01	558	+	13597	536.256	961.032
ADBS01000001	1711163	1712342	VDA_002413.t01	1179	-	0	0	0
ADBS01000001	1814154	1814298	VDA_002493.t01	144	-	1790	70.5963	490.252
ADBS01000001	166492	166569	VDA_rna040.r01	77	+	231	9.11047	118.318
ADBS01000001	427891	428698	VDA_001488.t01	807	+	474	18.6942	23.1651
ADBS01000001	2751217	2753839	VDA_003159.t01	2622	-	8393	331.014	126.245
ADBS01000001	1706719	1707172	VDA_002410.t01	453	+	21	0.828224	1.82831
ADBS01000001	67634	67710	VDA_rna024.r01	76	-	1561	61.5647	810.062
ADBS01000001	1188855	1189689	VDA_002029.t01	834	-	1001	39.4787	47.3366
ADBS01000001	871871	872834	VDA_001810.t01	963	-	1016	40.0703	41.6099
ADBS01000001	2531262	2531338	VDA_rna161.r01	76	-	1218	48.037	632.066
ADBS01000001	1458170	1459832	VDA_002231.t01	1662	+	508	20.0351	12.0548
ADBS01000001	422214	422299	VDA_rna098.r01	85	-	3099	122.222	1437.91
ADBS01000001	390561	391473	VDA_001463.t01	912	-	667	26.306	28.8443
ADBS01000001	658727	660128	VDA_001663.t01	1401	-	210	8.28224	5.91167
ADBS01000001	3228736	3230659	VDA_003541.t01	1923	-	10033	395.694	205.769
ADBS01000001	2158571	2158691	VDA_rna142.r01	120	-	5	0.197196	1.6433
ADBS01000001	2162083	2162159	VDA_rna144.r01	76	-	1430	56.3981	742.081
ADBS01000001	2457361	2457844	VDA_002945.t01	483	+	4029	158.901	328.987
ADBS01000001	2344486	2345146	VDA_002877.t01	660	-	1049	41.3718	62.6845
ADBS01000001	528948	529923	VDA_001564.t01	975	+	2316	91.3413	93.6834
ADBS01000001	1262238	1264281	VDA_002084.t01	2043	+	12181	480.41	235.149
ADBS01000001	2739826	2741668	VDA_003149.t01	1842	-	2312	91.1836	49.5025
ADBS01000001	862046	863327	VDA_001800.t01	1281	+	4379	172.705	134.82
ADBS01000001	1088250	1089795	VDA_001967.t01	1545	+	921	36.3236	23.5104
ADBS01000001	2302853	2303993	VDA_002846.t01	1140	-	1579	62.2746	54.6268
ADBS01000001	91469	92354	VDA_001243.t01	885	+	2706	106.723	120.591
ADBS01000001	2750636	2750753	VDA_003157.t01	117	-	1053	41.5295	354.953
ADBS01000001	1765590	1766565	VDA_002453.t01	975	+	4946	195.067	200.068
ADBS01000001	1429058	1431590	VDA_002208.t01	2532	+	803	31.6697	12.5078
ADBS01000001	134838	137535	VDA_001280.t01	2697	-	5284	208.397	77.2699
ADBS01000001	79363	79789	VDA_001233.t01	426	-	971	38.2955	89.8956
ADBS01000001	2387827	2391220	VDA_002904.t01	3393	+	861	33.9572	10.008
ADBS01000001	46742	48368	VDA_001207.t01	1626	+	1502	59.2378	36.4316
ADBS01000001	2179837	2180401	VDA_002768.t01	564	-	140	5.5215	9.78989
ADBS01000001	942582	943278	VDA_001863.t01	696	-	1291	50.9161	73.1553
ADBS01000001	2413082	2413168	VDA_rna155.r01	86	-	2	0.0788785	0.917192
ADBS01000001	173920	174532	VDA_001305.t01	612	+	1190	46.9327	76.6874
ADBS01000001	1901803	1902226	VDA_002555.t01	423	-	2243	88.4623	209.131
ADBS01000001	1454695	1456849	VDA_002229.t01	2154	+	755	29.7766	13.8239
ADBS01000001	43751	44090	VDA_001204.t01	339	+	9	0.354953	1.04706
ADBS01000001	1587129	1589061	VDA_002332.t01	1932	-	76156	3003.54	1554.63
ADBS01000001	2907743	2908352	VDA_003267.t01	609	-	3534	139.378	228.864
ADBS01000001	2711866	2712784	VDA_003128.t01	918	-	1180	46.5383	50.6953
ADBS01000001	2158376	2158496	VDA_rna141.r01	120	-	0	0	0
ADBS01000001	1287150	1287762	VDA_002098.t01	612	+	122	4.81159	7.86207
ADBS01000001	2333838	2334570	VDA_002867.t01	732	-	3817	150.54	205.655
ADBS01000001	812163	812385	VDA_001765.t01	222	+	45	1.77477	7.99444
ADBS01000001	2561288	2562038	VDA_003022.t01	750	+	581	22.9142	30.5523
ADBS01000001	1574128	1574782	VDA_002322.t01	654	-	3602	142.06	217.217
ADBS01000001	1420260	1420374	VDA_002202.t01	114	+	0	0	0
ADBS01000001	2268355	2269918	VDA_002821.t01	1563	+	9657	380.865	243.676
ADBS01000001	453213	453915	VDA_001506.t01	702	-	1702	67.1256	95.6205
ADBS01000001	374037	375396	VDA_001452.t01	1359	+	5015	197.788	145.539
ADBS01000001	3102343	3102718	VDA_003434.t01	375	+	98975	3903.5	10409.3
ADBS01000001	472124	472670	VDA_001522.t01	546	+	0	0	0
ADBS01000001	2694899	2695661	VDA_003114.t01	762	-	2770	109.247	143.368
ADBS01000001	325423	325723	VDA_001411.t01	300	-	1682	66.3368	221.123
ADBS01000001	2079537	2081037	VDA_002697.t01	1500	-	12452	491.098	327.398
ADBS01000001	2489851	2491228	VDA_002970.t01	1377	-	137	5.40318	3.92388
ADBS01000001	3140293	3143205	VDA_rna220.r01	2912	+	1256	49.5357	17.0109
ADBS01000001	230599	231298	VDA_001344.t01	699	+	440	17.3533	24.8259
ADBS01000001	2551527	2551767	VDA_003014.t01	240	-	153	6.03421	25.1425
ADBS01000001	2158829	2161741	VDA_rna143.r01	2912	-	1041	41.0563	14.099
ADBS01000001	1052833	1053973	VDA_001943.t01	1140	-	528	20.8239	18.2666
ADBS01000001	3033598	3033730	VDA_003376.t01	132	+	36	1.41981	10.7562
ADBS01000001	422033	422118	VDA_rna097.r01	85	-	125	4.92991	57.9989
ADBS01000001	1176466	1177837	VDA_002021.t01	1371	-	191	7.5329	5.49446
ADBS01000001	1325857	1327849	VDA_002131.t01	1992	+	77	3.03682	1.52451
ADBS01000001	2415351	2416422	VDA_002917.t01	1071	-	3034	119.659	111.726
ADBS01000001	1417126	1417783	VDA_002199.t01	657	-	36	1.41981	2.16106
ADBS01000001	22666	23182	VDA_001191.t01	516	-	0	0	0
ADBS01000001	2935900	2937172	VDA_003289.t01	1272	-	7843	309.322	243.178
ADBS01000001	1349739	1350402	VDA_002148.t01	663	-	76	2.99738	4.52094
ADBS01000001	2295582	2296599	VDA_002842.t01	1017	+	142015	5600.97	5507.34
ADBS01000001	625177	626311	VDA_001639.t01	1134	-	3004	118.476	104.476
ADBS01000001	2960380	2961337	VDA_003309.t01	957	+	438	17.2744	18.0506
ADBS01000001	665591	667712	VDA_001668.t01	2121	+	4016	158.388	74.6761
ADBS01000001	109373	109952	VDA_001257.t01	579	+	2523	99.5053	171.857
ADBS01000001	3191185	3191767	VDA_003506.t01	582	+	991	39.0843	67.1552
ADBS01000001	496193	497126	VDA_001537.t01	933	+	11424	450.554	482.909
ADBS01000001	2584252	2584328	VDA_rna165.r01	76	-	1363	53.7557	707.312
ADBS01000001	2544773	2545256	VDA_003008.t01	483	+	2523	99.5053	206.015
ADBS01000001	3232339	3233287	VDA_003543.t01	948	+	3401	134.133	141.49
ADBS01000001	2358817	2360629	VDA_002886.t01	1812	-	1082	42.6733	23.5504
ADBS01000001	2958596	2958767	VDA_003307.t01	171	+	487	19.2069	112.321
ADBS01000001	899769	900987	VDA_001832.t01	1218	+	304	11.9895	9.84362
ADBS01000001	1669997	1670759	VDA_002382.t01	762	+	1390	54.8206	71.943
ADBS01000001	2719691	2720258	VDA_003134.t01	567	+	117	4.61439	8.13826
ADBS01000001	3182312	3182969	VDA_003501.t01	657	+	260	10.2542	15.6076
ADBS01000001	1768238	1770932	VDA_002456.t01	2694	-	69569	2743.75	1018.47
ADBS01000001	130992	132048	VDA_001276.t01	1056	+	2968	117.056	110.848
ADBS01000001	1166830	1168384	VDA_002013.t01	1554	+	218	8.59776	5.53266
ADBS01000001	1313496	1314213	VDA_002120.t01	717	-	1189	46.8933	65.4021
ADBS01000001	1635089	1635857	VDA_002360.t01	768	+	197	7.76953	10.1166
ADBS01000001	2288141	2288226	VDA_rna150.r01	85	-	4924	194.199	2284.69
ADBS01000001	1219638	1220193	VDA_002056.t01	555	+	0	0	0
ADBS01000001	337882	339004	VDA_001424.t01	1122	-	1566	61.7619	55.0462
ADBS01000001	1466111	1466786	VDA_002239.t01	675	+	157	6.19196	9.17328
ADBS01000001	207388	208420	VDA_001330.t01	1032	-	10281	405.475	392.902
ADBS01000001	356503	356588	VDA_rna063.r01	85	-	567	22.3621	263.083
ADBS01000001	2115859	2116570	VDA_002729.t01	711	-	994	39.2026	55.1373
ADBS01000001	2176516	2177725	VDA_002766.t01	1209	-	216	8.51888	7.04622
ADBS01000001	1932593	1933847	VDA_002583.t01	1254	-	2880	113.585	90.5782
ADBS01000001	386900	387920	VDA_001460.t01	1020	+	50876	2006.51	1967.17
ADBS01000001	1653274	1655542	VDA_002372.t01	2268	+	13200	520.598	229.541
ADBS01000001	106614	106875	VDA_001255.t01	261	+	338	13.3305	51.0746
ADBS01000001	2164886	2166128	VDA_002757.t01	1242	-	2	0.0788785	0.0635093
ADBS01000001	3161815	3164191	VDA_003488.t01	2376	+	0	0	0
ADBS01000001	2770847	2772704	VDA_003176.t01	1857	-	4427	174.598	94.0213
ADBS01000001	1476669	1477902	VDA_002246.t01	1233	+	1586	62.5507	50.7305
ADBS01000001	1882885	1883929	VDA_002543.t01	1044	-	6456	254.62	243.889
ADBS01000001	2025508	2025730	VDA_002654.t01	222	-	1296	51.1133	230.24
ADBS01000001	2757165	2758353	VDA_003163.t01	1188	+	7400	291.851	245.665
ADBS01000001	224195	225104	VDA_001339.t01	909	+	478	18.852	20.7392
ADBS01000001	2585227	2585304	VDA_rna175.r01	77	-	1201	47.3665	615.15
ADBS01000001	2986933	2987653	VDA_003330.t01	720	+	2407	94.9303	131.848
ADBS01000001	2103472	2103811	VDA_002719.t01	339	-	5020	197.985	584.027
ADBS01000001	2031507	2032740	VDA_002661.t01	1233	-	28029	1105.44	896.547
ADBS01000001	193556	196130	VDA_001325.t01	2574	+	7349	289.839	112.603
ADBS01000001	1822035	1824858	VDA_002501.t01	2823	-	19714	777.506	275.418
ADBS01000001	1777806	1779039	VDA_002461.t01	1233	-	13042	514.367	417.167
ADBS01000001	1921995	1923276	VDA_002571.t01	1281	-	6052	238.686	186.328
ADBS01000001	1948350	1950153	VDA_002596.t01	1803	-	3390	133.699	74.1537
ADBS01000001	1085156	1085849	VDA_001964.t01	693	+	94	3.70729	5.34963
ADBS01000001	1863914	1864538	VDA_002531.t01	624	-	2345	92.4851	148.213
ADBS01000001	1013355	1014366	VDA_001912.t01	1011	+	113	4.45664	4.40815
ADBS01000001	1767474	1768155	VDA_002455.t01	681	+	110	4.33832	6.37051
ADBS01000001	2933412	2935692	VDA_003288.t01	2280	-	9082	358.187	157.1
ADBS01000001	340968	341406	VDA_001426.t01	438	-	3767	148.568	339.196
ADBS01000001	209139	209829	VDA_001332.t01	690	+	664	26.1877	37.9531
ADBS01000001	3009513	3010785	VDA_003353.t01	1272	-	919	36.2447	28.4942
ADBS01000001	487584	488598	VDA_001533.t01	1014	+	5728	225.908	222.789
ADBS01000001	821840	823052	VDA_001772.t01	1212	-	143	5.63981	4.65331
ADBS01000001	2645418	2646111	VDA_003083.t01	693	-	1041	41.0563	59.2443
ADBS01000001	1886784	1887438	VDA_002546.t01	654	-	1638	64.6015	98.7791
ADBS01000001	2241735	2242461	VDA_002809.t01	726	-	17859	704.346	970.173
ADBS01000001	613998	614244	VDA_001629.t01	246	+	1912	75.4079	306.536
ADBS01000001	3130799	3132239	VDA_003473.t01	1440	-	504	19.8774	13.8037
ADBS01000001	2038429	2039233	VDA_002666.t01	804	+	2949	116.306	144.66
ADBS01000001	1479534	1480563	VDA_002248.t01	1029	+	188	7.41458	7.20562
ADBS01000001	166849	166926	VDA_rna043.r01	77	+	484	19.0886	247.904
ADBS01000001	2913440	2915369	VDA_003271.t01	1929	+	486	19.1675	9.93649
ADBS01000001	2626100	2627279	VDA_003069.t01	1179	-	2233	88.0679	74.6971
ADBS01000001	3017563	3018313	VDA_003360.t01	750	-	3547	139.891	186.521
ADBS01000001	2140401	2141046	VDA_002745.t01	645	+	169	6.66523	10.3337
ADBS01000001	1153566	1154778	VDA_002005.t01	1212	-	643	25.3594	20.9236
ADBS01000001	2533656	2534397	VDA_002999.t01	741	-	7532	297.056	400.886
ADBS01000001	446124	446931	VDA_001501.t01	807	+	0	0	0
ADBS01000001	1383638	1384943	VDA_002174.t01	1305	+	5509	217.271	166.491
ADBS01000001	1374374	1375094	VDA_002165.t01	720	+	7146	281.833	391.435
ADBS01000001	910011	911262	VDA_001839.t01	1251	+	2152	84.8733	67.8444
ADBS01000001	2955270	2955942	VDA_003304.t01	672	+	2255	88.9355	132.345
ADBS01000001	2132932	2134174	VDA_002739.t01	1242	-	689	27.1736	21.8789
ADBS01000001	541846	542431	VDA_001575.t01	585	+	1376	54.2684	92.7665
ADBS01000001	639526	640210	VDA_001650.t01	684	-	340	13.4093	19.6043
ADBS01000001	2944731	2945577	VDA_003296.t01	846	-	255	10.057	11.8877
ADBS01000001	980144	981188	VDA_001891.t01	1044	-	229	9.03159	8.65095
ADBS01000001	1274684	1275710	VDA_002091.t01	1026	+	3840	151.447	147.609
ADBS01000001	506637	507240	VDA_001545.t01	603	+	1502	59.2378	98.2384
ADBS01000001	1181363	1182260	VDA_002024.t01	897	-	1328	52.3753	58.3894
ADBS01000001	349707	350580	VDA_001434.t01	873	-	5046	199.011	227.962
ADBS01000001	424262	427385	VDA_001486.t01	3123	+	882	34.7854	11.1385
ADBS01000001	2679768	2682680	VDA_rna189.r01	2912	-	830	32.7346	11.2413
ADBS01000001	2698412	2699069	VDA_003117.t01	657	-	2163	85.3071	129.843
ADBS01000001	1421034	1422516	VDA_002203.t01	1482	+	141	5.56094	3.75232
ADBS01000001	1639114	1641538	VDA_002363.t01	2424	+	941	37.1123	15.3104
ADBS01000001	2944118	2944595	VDA_003295.t01	477	-	258	10.1753	21.3319
ADBS01000001	305394	306120	VDA_001397.t01	726	+	1807	71.2667	98.1636
ADBS01000001	2743709	2745770	VDA_003151.t01	2061	-	4307	169.865	82.4187
ADBS01000001	2708186	2709779	VDA_003126.t01	1593	+	6014	237.188	148.894
ADBS01000001	1807520	1808105	VDA_002488.t01	585	-	386	15.2236	26.0232
ADBS01000001	3172506	3173142	VDA_003493.t01	636	+	1170	46.1439	72.5534
ADBS01000001	2202764	2204021	VDA_002786.t01	1257	-	0	0	0
ADBS01000001	1224443	1225013	VDA_002061.t01	570	+	0	0	0
ADBS01000001	2503530	2504007	VDA_002979.t01	477	-	339	13.3699	28.0292
ADBS01000001	753047	754523	VDA_001723.t01	1476	+	1520	59.9477	40.615
ADBS01000001	810157	811222	VDA_001763.t01	1065	-	15	0.591589	0.555483
ADBS01000001	2836007	2837654	VDA_003221.t01	1647	+	4413	174.045	105.674
ADBS01000001	686928	687165	VDA_001687.t01	237	+	46785	1845.17	7785.51
ADBS01000001	1729942	1730683	VDA_002425.t01	741	-	33	1.3015	1.7564
ADBS01000001	3214817	3216074	VDA_003527.t01	1257	+	9688	382.088	303.968
ADBS01000001	1852917	1853892	VDA_002521.t01	975	-	2070	81.6393	83.7326
ADBS01000001	1929666	1929783	VDA_002579.t01	117	-	1348	53.1641	454.394
ADBS01000001	2597279	2597663	VDA_003049.t01	384	+	3608	142.297	370.565
ADBS01000001	2889541	2891015	VDA_rna200.r01	1474	+	335	13.2122	8.96347
ADBS01000001	1091915	1092941	VDA_001969.t01	1026	-	90	3.54953	3.45958
ADBS01000001	2663922	2664627	VDA_003095.t01	705	-	178475	7038.92	9984.29
ADBS01000001	2455186	2455777	VDA_002943.t01	591	+	14462	570.371	965.094
ADBS01000001	2527990	2530902	VDA_rna159.r01	2912	-	1217	47.9976	16.4827
ADBS01000001	1343237	1344707	VDA_002145.t01	1470	-	357	14.0798	9.57811
ADBS01000001	2535050	2536757	VDA_003001.t01	1707	-	12454	491.177	287.743
ADBS01000001	3092401	3094330	VDA_003426.t01	1929	-	3360	132.516	68.6967
ADBS01000001	268559	269702	VDA_001371.t01	1143	+	2193	86.4903	75.6695
ADBS01000001	1736338	1736426	VDA_rna136.r01	88	-	864	34.0755	387.222
ADBS01000001	1452646	1453237	VDA_002227.t01	591	+	2702	106.565	180.313
ADBS01000001	2460715	2461948	VDA_002948.t01	1233	+	1397	55.0966	44.685
ADBS01000001	240909	241683	VDA_001351.t01	774	+	1238	48.8258	63.0824
ADBS01000001	1341069	1341708	VDA_002142.t01	639	-	123	4.85103	7.59159
ADBS01000001	746932	747922	VDA_001720.t01	990	-	250	9.85981	9.95941
ADBS01000001	1027177	1028017	VDA_001923.t01	840	+	1547	61.0125	72.634
ADBS01000001	719046	733497	VDA_001711.t01	14451	+	2351	92.7217	6.41628
ADBS01000001	1103239	1104784	VDA_001979.t01	1545	-	174	6.86243	4.4417
ADBS01000001	657334	658663	VDA_001662.t01	1329	-	1271	50.1273	37.7181
ADBS01000001	797247	798132	VDA_001754.t01	885	-	351	13.8432	15.642
ADBS01000001	963051	963984	VDA_001878.t01	933	-	24260	956.796	1025.51
ADBS01000001	48367	49408	VDA_001208.t01	1041	+	1216	47.9581	46.0693
ADBS01000001	1170524	1170644	VDA_002015.t01	120	-	217	8.55832	71.3193
ADBS01000001	2512470	2515041	VDA_002989.t01	2571	+	583	22.9931	8.94325
ADBS01000001	1917878	1919120	VDA_002568.t01	1242	+	3951	155.825	125.463
ADBS01000001	1609711	1610635	VDA_002347.t01	924	+	93	3.66785	3.96954
ADBS01000001	1671728	1674287	VDA_002384.t01	2559	-	17715	698.666	273.023
ADBS01000001	2981267	2982017	VDA_003327.t01	750	-	339	13.3699	17.8265
ADBS01000001	1507996	1508070	VDA_rna113.r01	74	-	145	5.71869	77.2796
ADBS01000001	85325	87338	VDA_001239.t01	2013	+	2746	108.3	53.8004
ADBS01000001	1814597	1815947	VDA_002494.t01	1350	-	2643	104.238	77.2133
ADBS01000001	519457	519796	VDA_001555.t01	339	-	941	37.1123	109.476
ADBS01000001	2685527	2685650	VDA_003105.t01	123	+	1064	41.9634	341.166
ADBS01000001	446956	448198	VDA_001502.t01	1242	+	0	0	0
ADBS01000001	3056750	3057764	VDA_003396.t01	1014	+	210	8.28224	8.16789
ADBS01000001	2861993	2863616	VDA_003243.t01	1623	-	24981	985.232	607.044
ADBS01000001	2028246	2028843	VDA_002657.t01	597	-	17698	697.996	1169.17
ADBS01000001	141631	142228	VDA_001285.t01	597	-	0	0	0
ADBS01000001	1632472	1634797	VDA_002359.t01	2325	-	1734	68.3877	29.4141
ADBS01000001	849806	850985	VDA_001792.t01	1179	+	2832	111.692	94.7345
ADBS01000001	359478	359555	VDA_rna089.r01	77	-	4104	161.859	2102.06
ADBS01000001	1235138	1235732	VDA_002067.t01	594	+	208	8.20337	13.8104
ADBS01000001	202116	202731	VDA_001326.t01	615	-	176	6.94131	11.2867
ADBS01000001	161003	163625	VDA_001299.t01	2622	+	30019	1183.93	451.536
ADBS01000001	1414553	1415696	VDA_002197.t01	1143	-	0	0	0
ADBS01000001	1957722	1958805	VDA_002602.t01	1083	-	1479	58.3307	53.8603
ADBS01000001	3126802	3127588	VDA_003470.t01	786	-	157	6.19196	7.87782
ADBS01000001	2559593	2560934	VDA_003021.t01	1341	-	3758	148.213	110.524
ADBS01000001	2908499	2910518	VDA_003268.t01	2019	+	1862	73.4359	36.3724
ADBS01000001	2750832	2751144	VDA_003158.t01	312	+	893	35.2193	112.882
ADBS01000001	671369	671528	VDA_001672.t01	159	-	417	16.4462	103.435
ADBS01000001	366148	367237	VDA_001446.t01	1089	+	5486	216.364	198.681
ADBS01000001	832013	832466	VDA_001780.t01	453	-	5956	234.9	518.544
ADBS01000001	1200805	1201468	VDA_002040.t01	663	-	0	0	0
ADBS01000001	1679635	1680505	VDA_002390.t01	870	-	2819	111.179	127.792
ADBS01000001	2022703	2024164	VDA_002652.t01	1461	+	15192	599.161	410.104
ADBS01000001	2434898	2435828	VDA_002929.t01	930	+	741	29.2245	31.4242
ADBS01000001	358295	358370	VDA_rna078.r01	75	-	2012	79.3518	1058.02
ADBS01000001	2646658	2647714	VDA_003085.t01	1056	+	1336	52.6908	49.8966
ADBS01000001	1432798	1433935	VDA_002210.t01	1137	+	2525	99.5841	87.585
ADBS01000001	1873870	1875349	VDA_002538.t01	1479	+	357	14.0798	9.51982
ADBS01000001	1927971	1928640	VDA_002577.t01	669	-	1113	43.8959	65.6142
ADBS01000001	3117824	3117938	VDA_003460.t01	114	+	25318	998.523	8758.98
ADBS01000001	2035035	2035620	VDA_002663.t01	585	+	1759	69.3737	118.587
ADBS01000001	1645607	1647356	VDA_002368.t01	1749	-	1156	45.5918	26.0673
ADBS01000001	1015135	1015765	VDA_001914.t01	630	+	911	35.9292	57.0304
ADBS01000001	358390	358475	VDA_rna079.r01	85	-	1762	69.492	817.553
ADBS01000001	3053535	3056166	VDA_003395.t01	2631	-	35833	1413.23	537.144
ADBS01000001	1295661	1296591	VDA_002104.t01	930	+	4751	187.376	201.479
ADBS01000001	846024	846165	VDA_001790.t01	141	+	489	19.2858	136.779
ADBS01000001	2929328	2930084	VDA_003285.t01	756	+	10184	401.649	531.282
ADBS01000001	944009	944258	VDA_001864.t01	249	-	2312	91.1836	366.199
ADBS01000001	2152188	2154108	VDA_002754.t01	1920	+	356	14.0404	7.3127
ADBS01000001	2069697	2071260	VDA_002691.t01	1563	-	747	29.4611	18.8491
ADBS01000001	2814139	2815516	VDA_003205.t01	1377	+	2265	89.3299	64.8729
ADBS01000001	2304537	2305344	VDA_002847.t01	807	-	3712	146.399	181.411
ADBS01000001	225208	226012	VDA_001340.t01	804	+	2597	102.424	127.393
ADBS01000001	3181245	3181731	VDA_003500.t01	486	+	177	6.98075	14.3637
ADBS01000001	2930155	2930944	VDA_003286.t01	789	+	1086	42.831	54.2852
ADBS01000001	1508944	1509020	VDA_rna121.r01	76	-	0	0	0
ADBS01000001	616776	618405	VDA_001632.t01	1629	+	10808	426.26	261.669
ADBS01000001	612462	613449	VDA_001627.t01	987	+	4544	179.212	181.572
ADBS01000001	1969688	1970687	VDA_002611.t01	999	-	1250	49.2991	49.3484
ADBS01000001	531425	533303	VDA_001566.t01	1878	-	4223	166.552	88.6858
ADBS01000001	812385	813003	VDA_001766.t01	618	-	300	11.8318	19.1453
ADBS01000001	1811878	1814155	VDA_002492.t01	2277	-	17793	701.743	308.187
ADBS01000001	58348	58798	VDA_001218.t01	450	-	6808	268.502	596.672
ADBS01000001	2776131	2777631	VDA_003180.t01	1500	+	7457	294.099	196.066
ADBS01000001	356755	356830	VDA_rna065.r01	75	-	5797	228.629	3048.39
ADBS01000001	2486407	2487397	VDA_002967.t01	990	+	628	24.7679	25.018
ADBS01000001	176511	177384	VDA_001308.t01	873	-	2425	95.6402	109.553
ADBS01000001	2444244	2445072	VDA_002936.t01	828	-	3176	125.259	151.279
ADBS01000001	1970705	1971839	VDA_002612.t01	1134	-	1635	64.4832	56.8635
ADBS01000001	190783	191512	VDA_001322.t01	729	-	6073	239.515	328.552
ADBS01000001	779681	779757	VDA_rna103.r01	76	+	881	34.746	457.184
ADBS01000001	993651	995058	VDA_001900.t01	1407	-	2802	110.509	78.5421
ADBS01000001	901454	902042	VDA_001833.t01	588	+	3698	145.846	248.038
ADBS01000001	1456863	1458081	VDA_002230.t01	1218	+	1052	41.4901	34.0641
ADBS01000001	1485829	1486117	VDA_002253.t01	288	-	16	0.631028	2.19107
ADBS01000001	1055048	1056173	VDA_001945.t01	1125	-	1476	58.2123	51.7443
ADBS01000001	1497598	1499230	VDA_002264.t01	1632	-	449	17.7082	10.8506
ADBS01000001	2198715	2202702	VDA_002785.t01	3987	-	0	0	0
ADBS01000001	2915365	2916613	VDA_003272.t01	1248	+	499	19.6802	15.7694
ADBS01000001	1592845	1594216	VDA_002336.t01	1371	+	1131	44.6058	32.5352
ADBS01000001	2002757	2002961	VDA_002639.t01	204	-	171	6.74411	33.0594
ADBS01000001	19682	20909	VDA_001189.t01	1227	-	258	10.1753	8.29285
ADBS01000001	1328490	1329123	VDA_002132.t01	633	+	375	14.7897	23.3645
ADBS01000001	2142948	2143752	VDA_002747.t01	804	-	694	27.3708	34.0433
ADBS01000001	3095128	3096949	VDA_003428.t01	1821	+	2179	85.9381	47.1928
ADBS01000001	293618	295092	VDA_rna053.r01	1474	+	292	11.5163	7.81293
ADBS01000001	769846	770917	VDA_001734.t01	1071	+	1261	49.7329	46.436
ADBS01000001	50909	51581	VDA_001211.t01	672	-	9920	391.237	582.199
ADBS01000001	2086529	2087285	VDA_002703.t01	756	-	3938	155.312	205.439
ADBS01000001	276554	277466	VDA_001376.t01	912	+	357	14.0798	15.4384
ADBS01000001	2763897	2764575	VDA_003168.t01	678	-	2185	86.1748	127.101
ADBS01000001	2749343	2750597	VDA_003156.t01	1254	-	5160	203.507	162.286
ADBS01000001	1804378	1806337	VDA_002486.t01	1959	-	2465	97.2178	49.6262
ADBS01000001	2495461	2496028	VDA_002973.t01	567	-	1594	62.8662	110.875
ADBS01000001	2474454	2476179	VDA_002958.t01	1725	-	1275	50.2851	29.1508
ADBS01000001	260548	261745	VDA_001364.t01	1197	+	5506	217.153	181.414
ADBS01000001	1561633	1563700	VDA_002312.t01	2067	+	124	4.89047	2.36597
ADBS01000001	1983727	1985677	VDA_002625.t01	1950	-	0	0	0
ADBS01000001	1668722	1669697	VDA_002381.t01	975	-	4275	168.603	172.926
ADBS01000001	779603	779677	VDA_rna102.r01	74	+	645	25.4383	343.761
ADBS01000001	2117429	2119067	VDA_002731.t01	1638	-	945	37.2701	22.7534
ADBS01000001	941717	942269	VDA_001862.t01	552	+	37400	1475.03	2672.15
ADBS01000001	94012	95242	VDA_001245.t01	1230	-	4331	170.811	138.871
ADBS01000001	2277677	2278631	VDA_002828.t01	954	-	1940	76.5122	80.2014
ADBS01000001	117334	118066	VDA_001265.t01	732	+	3246	128.02	174.89
ADBS01000001	3191775	3193245	VDA_003507.t01	1470	+	3299	130.11	88.5103
ADBS01000001	494957	495743	VDA_001536.t01	786	+	1460	57.5813	73.2587
ADBS01000001	2435847	2436312	VDA_002930.t01	465	+	511	20.1535	43.3408
ADBS01000001	2313834	2314722	VDA_002853.t01	888	-	1042	41.0957	46.279
ADBS01000001	2235061	2236450	VDA_002804.t01	1389	-	2392	94.3387	67.9184
ADBS01000001	2712823	2712997	VDA_003129.t01	174	-	372	14.6714	84.3184
ADBS01000001	389720	390545	VDA_001462.t01	825	-	446	17.5899	21.3211
ADBS01000001	3120549	3120936	VDA_003465.t01	387	+	89059	3512.42	9076.02
ADBS01000001	2619617	2620250	VDA_003066.t01	633	+	726	28.6329	45.2337
ADBS01000001	741264	742164	VDA_001717.t01	900	+	1011	39.8731	44.3034
ADBS01000001	175191	176469	VDA_001307.t01	1278	-	2111	83.2563	65.1458
ADBS01000001	3227799	3228687	VDA_003540.t01	888	+	1451	57.2264	64.4441
ADBS01000001	1164804	1166343	VDA_002012.t01	1539	-	205	8.08505	5.25344
ADBS01000001	1849692	1851363	VDA_002519.t01	1671	+	3401	134.133	80.271
ADBS01000001	1889072	1890101	VDA_002548.t01	1029	+	460	18.1421	17.6308
ADBS01000001	1517192	1519133	VDA_002278.t01	1941	-	1477	58.2518	30.0112
ADBS01000001	3212286	3213069	VDA_003524.t01	783	+	1218	48.037	61.35
ADBS01000001	2491562	2494481	VDA_002971.t01	2919	+	9278	365.917	125.357
ADBS01000001	636711	638976	VDA_001648.t01	2265	+	9868	389.187	171.826
ADBS01000001	1264530	1266459	VDA_002085.t01	1929	+	9221	363.669	188.527
ADBS01000001	2193435	2194884	VDA_002781.t01	1449	-	0	0	0
ADBS01000001	687249	688488	VDA_001688.t01	1239	+	12702	500.957	404.324
ADBS01000001	863609	864287	VDA_001801.t01	678	+	21473	846.879	1249.08
ADBS01000001	957687	958437	VDA_001876.t01	750	+	2074	81.797	109.063
ADBS01000001	130515	130989	VDA_001275.t01	474	+	1810	71.3851	150.601
ADBS01000001	1109651	1111058	VDA_001982.t01	1407	-	1605	63.3	44.9893
ADBS01000001	1436361	1436907	VDA_002213.t01	546	+	440	17.3533	31.7826
ADBS01000001	1012511	1013345	VDA_001911.t01	834	+	70	2.76075	3.31025
ADBS01000001	1478172	1479381	VDA_002247.t01	1209	+	419	16.525	13.6684
ADBS01000001	838824	839739	VDA_001785.t01	915	-	126	4.96935	5.43098
ADBS01000001	2617852	2618770	VDA_003064.t01	918	+	382	15.0658	16.4115
ADBS01000001	2597673	2598036	VDA_003050.t01	363	+	1916	75.5656	208.17
ADBS01000001	783626	783839	VDA_001746.t01	213	+	159	6.27084	29.4406
ADBS01000001	381679	384568	VDA_001458.t01	2889	-	3368	132.831	45.9783
ADBS01000001	1589573	1590440	VDA_002333.t01	867	+	544	21.455	24.7462
ADBS01000001	692128	692908	VDA_001693.t01	780	+	1618	63.8127	81.8112
ADBS01000001	3097272	3097842	VDA_003429.t01	570	+	20887	823.768	1445.21
ADBS01000001	3116469	3117795	VDA_003459.t01	1326	+	301933	11908	8980.4
ADBS01000001	1182463	1184920	VDA_002025.t01	2457	+	999	39.3998	16.0357
ADBS01000001	1338631	1339360	VDA_002139.t01	729	+	2289	90.2765	123.836
ADBS01000001	1686517	1687708	VDA_002396.t01	1191	+	680	26.8187	22.5178
ADBS01000001	179049	179301	VDA_001310.t01	252	+	58125	2292.41	9096.85
ADBS01000001	2562125	2562578	VDA_003023.t01	453	-	102072	4025.64	8886.63
ADBS01000001	472671	473454	VDA_001523.t01	783	+	0	0	0
ADBS01000001	1407165	1407609	VDA_002191.t01	444	-	2892	114.058	256.888
ADBS01000001	1426902	1427616	VDA_002206.t01	714	-	4639	182.959	256.245
ADBS01000001	2515134	2515755	VDA_002990.t01	621	-	1468	57.8968	93.2316
ADBS01000001	1398242	1398521	VDA_002184.t01	279	+	43025	1696.87	6081.99
ADBS01000001	2644003	2645290	VDA_003082.t01	1287	+	653	25.7538	20.0108
ADBS01000001	529910	531341	VDA_001565.t01	1431	+	4113	162.214	113.357
ADBS01000001	1266458	1268480	VDA_002086.t01	2022	+	16216	639.547	316.294
ADBS01000001	1542451	1543135	VDA_002295.t01	684	-	125	4.92991	7.20747
ADBS01000001	285262	286297	VDA_001384.t01	1035	-	6024	237.582	229.548
ADBS01000001	132164	132794	VDA_001277.t01	630	+	2738	107.985	171.404
ADBS01000001	2464622	2465642	VDA_002951.t01	1020	-	5550	218.888	214.596
ADBS01000001	274999	276403	VDA_001375.t01	1404	+	1439	56.7531	40.4224
ADBS01000001	2552020	2552893	VDA_003015.t01	873	-	2410	95.0486	108.876
ADBS01000001	2455809	2457078	VDA_002944.t01	1269	+	29044	1145.47	902.659
ADBS01000001	8796	10056	VDA_001179.t01	1260	+	19816	781.528	620.261
ADBS01000001	1302558	1302864	VDA_002109.t01	306	+	1789	70.5568	230.578
ADBS01000001	1699920	1701546	VDA_002406.t01	1626	+	804	31.7092	19.5013
ADBS01000001	2834472	2835468	VDA_003220.t01	996	-	66	2.60299	2.61344
ADBS01000001	757636	758557	VDA_001726.t01	921	+	1003	39.5576	42.9507
ADBS01000001	2787099	2788467	VDA_003187.t01	1368	+	562	22.1649	16.2024
ADBS01000001	67975	68051	VDA_rna027.r01	76	-	744	29.3428	386.09
ADBS01000001	2724499	2726362	VDA_003139.t01	1863	+	1011	39.8731	21.4026
ADBS01000001	927855	928518	VDA_001852.t01	663	+	17	0.670467	1.01126
ADBS01000001	3107289	3107601	VDA_003438.t01	312	+	87306	3443.28	11036.2
ADBS01000001	2400428	2402417	VDA_002912.t01	1989	+	462	18.2209	9.16085
ADBS01000001	20974	22666	VDA_001190.t01	1692	-	58	2.28748	1.35194
ADBS01000001	3039823	3040066	VDA_003382.t01	243	+	5563	219.401	902.883
ADBS01000001	1764075	1765587	VDA_002452.t01	1512	+	7714	304.234	201.213
ADBS01000001	379216	379293	VDA_rna093.r01	77	-	58	2.28748	29.7075
ADBS01000001	1709254	1710310	VDA_002412.t01	1056	+	273	10.7669	10.1959
ADBS01000001	2288004	2288081	VDA_rna149.r01	77	-	3150	124.234	1613.42
ADBS01000001	67895	67971	VDA_rna026.r01	76	-	1719	67.7961	892.054
ADBS01000001	1586279	1586474	VDA_002330.t01	195	-	59706	2354.76	12075.7
ADBS01000001	2630997	2632341	VDA_003072.t01	1344	+	20402	804.64	598.69
ADBS01000001	1578339	1578831	VDA_002325.t01	492	+	3536	139.457	283.45
ADBS01000001	932596	932722	VDA_001855.t01	126	-	431	16.9983	134.907
ADBS01000001	3027540	3028005	VDA_003370.t01	465	-	1896	74.7768	160.81
ADBS01000001	2732060	2732726	VDA_003146.t01	666	+	2820	111.219	166.995
ADBS01000001	1694733	1696197	VDA_002403.t01	1464	+	2548	100.491	68.6416
ADBS01000001	1003341	1003527	VDA_001906.t01	186	+	38	1.49869	8.05748
ADBS01000001	1950888	1952202	VDA_002597.t01	1314	-	980	38.6505	29.4144
ADBS01000001	1299398	1300445	VDA_002107.t01	1047	-	1250	49.2991	47.086
ADBS01000001	1988734	1990159	VDA_002628.t01	1425	-	18222	718.662	504.324
ADBS01000001	400278	400992	VDA_001470.t01	714	+	311	12.2656	17.1787
ADBS01000001	2554011	2554212	VDA_003016.t01	201	+	433	17.0772	84.9612
ADBS01000001	3008812	3009517	VDA_003352.t01	705	+	992	39.1237	55.4947
ADBS01000001	1832218	1833865	VDA_002507.t01	1647	-	11729	462.583	280.864
ADBS01000001	1596320	1596397	VDA_rna131.r01	77	+	60	2.36636	30.7319
ADBS01000001	2322192	2324451	VDA_002860.t01	2259	-	2064	81.4026	36.0348
ADBS01000001	2144120	2144969	VDA_002748.t01	849	-	10	0.394393	0.464538
ADBS01000001	715619	716387	VDA_001708.t01	768	+	3942	155.47	202.434
ADBS01000001	613522	614002	VDA_001628.t01	480	+	3039	119.856	249.7
ADBS01000001	51679	52603	VDA_001212.t01	924	+	1249	49.2596	53.3113
ADBS01000001	1251979	1253989	VDA_002079.t01	2010	+	47973	1892.02	941.303
ADBS01000001	358937	359012	VDA_rna084.r01	75	-	1060	41.8056	557.408
ADBS01000001	90044	91121	VDA_001242.t01	1077	+	66140	2608.51	2422.02
ADBS01000001	628172	629660	VDA_001641.t01	1488	-	238	9.38654	6.30816
ADBS01000001	1480857	1481433	VDA_002249.t01	576	+	7044	277.81	482.309
ADBS01000001	1389241	1389889	VDA_002178.t01	648	-	2775	109.444	168.895
ADBS01000001	99737	100943	VDA_001250.t01	1206	+	2020	79.6673	66.0591
ADBS01000001	1811237	1811564	VDA_002491.t01	327	+	799	31.512	96.3669
ADBS01000001	1751778	1752486	VDA_002440.t01	708	-	68	2.68187	3.78795
ADBS01000001	912685	913780	VDA_001841.t01	1095	+	556	21.9282	20.0258
ADBS01000001	153890	154604	VDA_001293.t01	714	-	0	0	0
ADBS01000001	45573	46587	VDA_001206.t01	1014	+	9203	362.959	357.948
ADBS01000001	303289	304048	VDA_001395.t01	759	-	3144	123.997	163.369
ADBS01000001	465831	467133	VDA_001517.t01	1302	+	0	0	0
ADBS01000001	2526393	2527218	VDA_002998.t01	825	+	554	21.8493	26.4841
ADBS01000001	2011826	2012453	VDA_002644.t01	627	+	907	35.7714	57.0517
ADBS01000001	3188589	3189633	VDA_003504.t01	1044	+	9476	373.726	357.975
ADBS01000001	1342905	1343103	VDA_002144.t01	198	-	208	8.20337	41.4311
ADBS01000001	1042175	1043234	VDA_001935.t01	1059	-	4693	185.088	174.777
ADBS01000001	2682916	2682992	VDA_rna190.r01	76	-	4739	186.903	2459.25
ADBS01000001	222221	223547	VDA_001338.t01	1326	-	337	13.291	10.0234
ADBS01000001	2141217	2142594	VDA_002746.t01	1377	+	29297	1155.45	839.108
ADBS01000001	1755022	1756033	VDA_002443.t01	1011	-	1615	63.6944	63.0014
ADBS01000001	2955985	2956855	VDA_003305.t01	870	+	1732	68.3088	78.5159
ADBS01000001	57192	58212	VDA_001217.t01	1020	-	3864	152.393	149.405
ADBS01000001	837952	838819	VDA_001784.t01	867	-	86	3.39178	3.91208
ADBS01000001	2917564	2918332	VDA_003274.t01	768	+	252	9.93869	12.941
ADBS01000001	2903481	2906601	VDA_003265.t01	3120	-	1178	46.4594	14.8908
ADBS01000001	2821567	2822905	VDA_003212.t01	1338	+	387	15.263	11.4073
ADBS01000001	1652078	1652789	VDA_002371.t01	711	+	1568	61.8408	86.9772
ADBS01000001	1722652	1722743	VDA_rna133.r01	91	-	1948	76.8277	844.26
ADBS01000001	337012	337882	VDA_001423.t01	870	-	1731	68.2694	78.4705
ADBS01000001	3049427	3050606	VDA_003391.t01	1179	+	82	3.23402	2.74302
ADBS01000001	5321	6257	VDA_001176.t01	936	+	1677	66.1396	70.662
ADBS01000001	375860	377348	VDA_001453.t01	1488	+	728	28.7118	19.2956
ADBS01000001	2977653	2978559	VDA_003324.t01	906	+	75	2.95794	3.26484
ADBS01000001	718156	718810	VDA_001710.t01	654	-	777	30.6443	46.8567
ADBS01000001	2452584	2453379	VDA_002941.t01	795	+	319	12.5811	15.8253
ADBS01000001	1638032	1639055	VDA_002362.t01	1023	+	311	12.2656	11.9898
ADBS01000001	539575	540439	VDA_001573.t01	864	-	1290	50.8766	58.885
ADBS01000001	396760	397699	VDA_001467.t01	939	-	811	31.9852	34.0631
ADBS01000001	2777677	2778247	VDA_003181.t01	570	+	385	15.1841	26.6388
ADBS01000001	2511389	2512361	VDA_002988.t01	972	+	1127	44.448	45.7284
ADBS01000001	2782454	2783378	VDA_003184.t01	924	+	2333	92.0118	99.5799
ADBS01000001	169230	172077	VDA_001303.t01	2847	+	4603	181.539	63.765
ADBS01000001	2391920	2393597	VDA_002905.t01	1677	+	637	25.1228	14.9808
ADBS01000001	1808519	1810250	VDA_002489.t01	1731	+	28405	1120.27	647.182
ADBS01000001	391599	392148	VDA_001464.t01	549	+	1606	63.3394	115.372
ADBS01000001	1893996	1895409	VDA_002552.t01	1413	+	0	0	0
ADBS01000001	165981	166058	VDA_rna036.r01	77	+	988	38.966	506.052
ADBS01000001	1269588	1271331	VDA_002088.t01	1743	-	4939	194.79	111.756
ADBS01000001	3018309	3019497	VDA_003361.t01	1188	-	3006	118.554	99.7933
ADBS01000001	939922	941167	VDA_001861.t01	1245	+	1893	74.6585	59.9667
ADBS01000001	2667945	2668021	VDA_rna181.r01	76	-	140	5.5215	72.6513
ADBS01000001	3080046	3082392	VDA_003416.t01	2346	+	327	12.8966	5.49729
ADBS01000001	3114958	3115312	VDA_003455.t01	354	+	68216	2690.39	7599.97
ADBS01000001	1881344	1882883	VDA_002542.t01	1539	-	5931	233.914	151.991
ADBS01000001	2596536	2597277	VDA_003048.t01	741	+	5077	200.233	270.22
ADBS01000001	1655588	1656722	VDA_002373.t01	1134	+	6626	261.325	230.445
ADBS01000001	1371708	1373493	VDA_002164.t01	1785	+	2610	102.936	57.6675
ADBS01000001	3110669	3111368	VDA_003445.t01	699	+	161006	6349.96	9084.35
ADBS01000001	202933	204334	VDA_001327.t01	1401	-	2711	106.92	76.3168
ADBS01000001	3901	5206	VDA_001175.t01	1305	+	2624	103.489	79.3016
ADBS01000001	2900321	2900398	VDA_rna210.r01	77	+	21	0.828224	10.7562
ADBS01000001	814353	815895	VDA_001767.t01	1542	+	122	4.81159	3.12036
ADBS01000001	1885770	1886709	VDA_002545.t01	939	+	945	37.2701	39.6913
ADBS01000001	2865290	2865962	VDA_003245.t01	672	-	52508	2070.88	3081.66
ADBS01000001	470331	471204	VDA_001520.t01	873	+	3	0.118318	0.13553
ADBS01000001	2697408	2698413	VDA_003116.t01	1005	-	3102	122.341	121.732
ADBS01000001	1878596	1880078	VDA_002540.t01	1482	-	9203	362.959	244.912
ADBS01000001	937251	937833	VDA_001858.t01	582	-	786	30.9993	53.2633
ADBS01000001	1468118	1468742	VDA_002241.t01	624	-	2700	106.486	170.651
ADBS01000001	1680800	1681814	VDA_002391.t01	1014	+	410	16.1701	15.9468
ADBS01000001	144029	145295	VDA_001287.t01	1266	+	0	0	0
ADBS01000001	2809718	2810777	VDA_003202.t01	1059	-	198	7.80897	7.37391
ADBS01000001	76159	76861	VDA_001230.t01	702	-	1731	68.2694	97.2498
ADBS01000001	1598164	1599775	VDA_002339.t01	1611	-	211	8.32168	5.16554
ADBS01000001	599888	601151	VDA_001618.t01	1263	-	2512	99.0714	78.4413
ADBS01000001	88740	89904	VDA_001241.t01	1164	+	37419	1475.78	1267.85
ADBS01000001	965196	965745	VDA_001879.t01	549	+	0	0	0
ADBS01000001	587831	588161	VDA_001607.t01	330	+	13062	515.156	1561.08
ADBS01000001	1329220	1329832	VDA_002133.t01	612	-	5459	215.299	351.796
ADBS01000001	2114917	2115682	VDA_002728.t01	765	+	43	1.69589	2.21685
ADBS01000001	352362	353787	VDA_001437.t01	1425	-	15695	618.999	434.385
ADBS01000001	2968948	2969575	VDA_003315.t01	627	+	4277	168.682	269.03
ADBS01000001	2554776	2556429	VDA_003018.t01	1653	-	27511	1085.01	656.39
ADBS01000001	1736222	1736313	VDA_rna135.r01	91	-	1939	76.4727	840.36
ADBS01000001	36739	39337	VDA_001199.t01	2598	+	12424	489.993	188.604
ADBS01000001	1946399	1946786	VDA_002594.t01	387	-	898	35.4165	91.5154
ADBS01000001	3099316	3100189	VDA_003432.t01	873	+	33073	1304.37	1494.13
ADBS01000001	2763713	2763839	VDA_003167.t01	126	+	394	15.5391	123.326
ADBS01000001	448826	449780	VDA_001503.t01	954	-	37737	1488.32	1560.08
ADBS01000001	2453397	2454912	VDA_002942.t01	1515	-	7496	295.637	195.14
ADBS01000001	331391	332270	VDA_001416.t01	879	+	3420	134.882	153.45
ADBS01000001	3116012	3116447	VDA_003458.t01	435	+	113586	4479.75	10298.3
ADBS01000001	1510777	1512547	VDA_002273.t01	1770	-	1615	63.6944	35.9855
ADBS01000001	1667348	1668545	VDA_002380.t01	1197	-	927	36.5602	30.5432
ADBS01000001	1820792	1822004	VDA_002500.t01	1212	-	9910	390.843	322.478
ADBS01000001	2982050	2982821	VDA_003328.t01	771	+	433	17.0772	22.1494
ADBS01000001	1463841	1464585	VDA_002236.t01	744	+	92	3.62841	4.8769
ADBS01000001	549310	551245	VDA_001580.t01	1935	-	786	30.9993	16.0203
ADBS01000001	683992	684949	VDA_001684.t01	957	+	6630	261.482	273.231
ADBS01000001	1819488	1820655	VDA_002499.t01	1167	-	4861	191.714	164.28
ADBS01000001	1959059	1959989	VDA_002603.t01	930	-	4570	180.237	193.804
ADBS01000001	239371	240220	VDA_001350.t01	849	-	3721	146.753	172.855
ADBS01000001	590307	590913	VDA_001609.t01	606	+	2275	89.7243	148.06
ADBS01000001	671957	672563	VDA_001673.t01	606	-	2619	103.291	170.448
ADBS01000001	3100389	3101109	VDA_003433.t01	720	+	2636	103.962	144.392
ADBS01000001	1766709	1767243	VDA_002454.t01	534	+	731	28.8301	53.9889
ADBS01000001	2945720	2946569	VDA_003297.t01	849	-	462	18.2209	21.4616
ADBS01000001	3182968	3183694	VDA_003502.t01	726	+	150	5.91589	8.14861
ADBS01000001	196643	198131	VDA_rna048.r01	1488	+	332	13.0938	8.79962
ADBS01000001	2580208	2580397	VDA_003038.t01	189	-	2357	92.9583	491.843
ADBS01000001	995563	996874	VDA_001901.t01	1311	-	200	7.88785	6.01667
ADBS01000001	304089	304881	VDA_001396.t01	792	+	1654	65.2325	82.3643
ADBS01000001	1202552	1203428	VDA_002041.t01	876	+	0	0	0
ADBS01000001	1837816	1839484	VDA_002512.t01	1668	-	30006	1183.41	709.481
ADBS01000001	350657	350894	VDA_001435.t01	237	-	1493	58.8828	248.451
ADBS01000001	1546399	1547677	VDA_002299.t01	1278	+	115	4.53551	3.54892
ADBS01000001	2135323	2136238	VDA_002741.t01	915	+	3502	138.116	150.947
ADBS01000001	2998984	2999626	VDA_003340.t01	642	+	2153	84.9127	132.263
ADBS01000001	2198035	2198716	VDA_002784.t01	681	-	0	0	0
ADBS01000001	1102332	1103217	VDA_001978.t01	885	-	279	11.0036	12.4334
ADBS01000001	2928705	2928966	VDA_003283.t01	261	+	7797	307.508	1178.19
ADBS01000001	473450	474341	VDA_001524.t01	891	+	1853	73.0809	82.0213
ADBS01000001	2638167	2639511	VDA_003078.t01	1344	-	215	8.47944	6.30911
ADBS01000001	1608690	1609692	VDA_002346.t01	1002	+	56	2.2086	2.20419
ADBS01000001	798593	799004	VDA_001755.t01	411	+	274	10.8064	26.2928
ADBS01000001	2741727	2743662	VDA_003150.t01	1935	+	746	29.4217	15.205
ADBS01000001	2690611	2690869	VDA_003110.t01	258	-	3464	136.618	529.526
ADBS01000001	198253	198330	VDA_rna049.r01	77	+	5930	233.875	3037.34
ADBS01000001	295241	295317	VDA_rna054.r01	76	+	919	36.2447	476.904
ADBS01000001	2622478	2625961	VDA_003068.t01	3483	-	400	15.7757	4.52934
ADBS01000001	75325	76144	VDA_001229.t01	819	-	2453	96.7445	118.125
ADBS01000001	2385206	2386295	VDA_002902.t01	1089	+	1569	61.8802	56.823
ADBS01000001	2813024	2813951	VDA_003204.t01	927	+	1806	71.2273	76.8364
ADBS01000001	686035	686770	VDA_001686.t01	735	+	14327	565.046	768.77
ADBS01000001	3087269	3088076	VDA_003421.t01	807	+	490	19.3252	23.947
ADBS01000001	814013	814089	VDA_rna108.r01	76	+	23	0.907103	11.9356
ADBS01000001	1348281	1349730	VDA_002147.t01	1449	-	185	7.29626	5.03538
ADBS01000001	2039394	2040294	VDA_002667.t01	900	+	566	22.3226	24.8029
ADBS01000001	2476558	2477458	VDA_002959.t01	900	-	955	37.6645	41.8494
ADBS01000001	2396754	2397756	VDA_002909.t01	1002	+	107	4.22	4.21158
ADBS01000001	140898	141642	VDA_001284.t01	744	-	0	0	0
ADBS01000001	2558475	2559555	VDA_003020.t01	1080	-	2678	105.618	97.7948
ADBS01000001	1011456	1012503	VDA_001910.t01	1047	+	60	2.36636	2.26013
ADBS01000001	540679	541624	VDA_001574.t01	945	-	1297	51.1527	54.1299
ADBS01000001	1292148	1292826	VDA_002101.t01	678	+	197	7.76953	11.4595
ADBS01000001	1386376	1386922	VDA_002176.t01	546	-	0	0	0
ADBS01000001	1321959	1322700	VDA_002127.t01	741	-	176	6.94131	9.36749
ADBS01000001	951154	951334	VDA_001869.t01	180	+	1356	53.4796	297.109
ADBS01000001	2800376	2800452	VDA_rna198.r01	76	-	2902	114.453	1505.96
ADBS01000001	3007689	3008823	VDA_003351.t01	1134	-	2284	90.0793	79.435
ADBS01000001	2090702	2091989	VDA_002707.t01	1287	-	5429	214.116	166.368
ADBS01000001	1256426	1259051	VDA_002082.t01	2625	+	9248	364.734	138.946
ADBS01000001	1163497	1164808	VDA_002011.t01	1311	-	183	7.21738	5.50525
ADBS01000001	3173471	3175169	VDA_003494.t01	1698	+	4109	162.056	95.4393
ADBS01000001	2585149	2585225	VDA_rna174.r01	76	-	2117	83.4929	1098.59
ADBS01000001	1773529	1774615	VDA_002459.t01	1086	-	385	15.1841	13.9817
ADBS01000001	1220882	1221536	VDA_002057.t01	654	+	0	0	0
ADBS01000001	2584639	2584716	VDA_rna169.r01	77	-	2405	94.8514	1231.84
ADBS01000001	748711	749785	VDA_001721.t01	1074	-	1344	53.0064	49.3542
ADBS01000001	1953025	1953553	VDA_002599.t01	528	-	698	27.5286	52.1375
ADBS01000001	65545	65621	VDA_rna015.r01	76	-	2574	101.517	1335.75
ADBS01000001	877438	878833	VDA_001816.t01	1395	+	786	30.9993	22.2217
ADBS01000001	2916593	2917379	VDA_003273.t01	786	+	268	10.5697	13.4475
ADBS01000001	2758697	2758886	VDA_003164.t01	189	-	1263	49.8118	263.554
ADBS01000001	2310269	2311232	VDA_002850.t01	963	-	10099	398.297	413.6
ADBS01000001	2068709	2069555	VDA_002690.t01	846	+	458	18.0632	21.3513
ADBS01000001	854122	856180	VDA_001795.t01	2058	+	2286	90.1581	43.8086
ADBS01000001	2576403	2578467	VDA_003036.t01	2064	-	7043	277.771	134.579
ADBS01000001	2172190	2173396	VDA_002763.t01	1206	-	637	25.1228	20.8315
ADBS01000001	165376	165468	VDA_rna031.r01	92	+	937	36.9546	401.68
ADBS01000001	1471874	1474940	VDA_002244.t01	3066	+	319	12.5811	4.10343
ADBS01000001	2026999	2028223	VDA_002656.t01	1224	-	33710	1329.5	1086.19
ADBS01000001	232861	233638	VDA_001346.t01	777	-	986	38.8871	50.0478
ADBS01000001	109975	110626	VDA_001258.t01	651	+	3515	138.629	212.948
ADBS01000001	611215	611791	VDA_001626.t01	576	-	139	5.48206	9.51746
ADBS01000001	1795210	1796182	VDA_002477.t01	972	-	3430	135.277	139.174
ADBS01000001	2800602	2802076	VDA_rna199.r01	1474	-	271	10.688	7.25104
ADBS01000001	1825734	1827444	VDA_002503.t01	1710	-	1444	56.9503	33.3043
ADBS01000001	2911524	2911601	VDA_rna213.r01	77	+	692	27.292	354.441
ADBS01000001	2236544	2238899	VDA_002805.t01	2355	+	2044	80.6138	34.2309
ADBS01000001	2575464	2576400	VDA_003035.t01	936	-	10001	394.432	421.402
ADBS01000001	1331423	1334438	VDA_002135.t01	3015	-	0	0	0
ADBS01000001	468009	469179	VDA_001518.t01	1170	+	0	0	0
ADBS01000001	533317	533683	VDA_001567.t01	366	-	2936	115.794	316.376
ADBS01000001	1939015	1940602	VDA_002589.t01	1587	-	4641	183.038	115.336
ADBS01000001	2321366	2322173	VDA_002859.t01	807	-	1129	44.5269	55.1759
ADBS01000001	2738360	2739080	VDA_003148.t01	720	-	2727	107.551	149.376
ADBS01000001	1355337	1356672	VDA_002152.t01	1335	-	173	6.82299	5.11086
ADBS01000001	2485355	2486156	VDA_002966.t01	801	+	518	20.4295	25.505
ADBS01000001	1839717	1842381	VDA_002513.t01	2664	-	973	38.3744	14.4048
ADBS01000001	1418825	1419683	VDA_002201.t01	858	-	0	0	0
ADBS01000001	879983	880907	VDA_001818.t01	924	+	1180	46.5383	50.3662
ADBS01000001	2548329	2550156	VDA_003012.t01	1827	-	22742	896.928	490.929
ADBS01000001	2642367	2643966	VDA_003081.t01	1599	+	459	18.1026	11.3212
ADBS01000001	65465	65541	VDA_rna014.r01	76	-	2437	96.1135	1264.65
ADBS01000001	2433381	2434392	VDA_002928.t01	1011	+	1105	43.5804	43.1062
ADBS01000001	3160326	3161823	VDA_003487.t01	1497	+	0	0	0
ADBS01000001	258768	259533	VDA_001362.t01	765	+	4272	168.485	220.241
ADBS01000001	1596097	1596174	VDA_rna129.r01	77	+	106	4.18056	54.293
ADBS01000001	2313083	2313344	VDA_002852.t01	261	+	31356	1236.66	4738.15
ADBS01000001	1359608	1361375	VDA_002155.t01	1767	-	265	10.4514	5.91477
ADBS01000001	3219540	3220644	VDA_003531.t01	1104	+	1254	49.4568	44.7979
ADBS01000001	1980330	1980651	VDA_002621.t01	321	+	2970	117.135	364.905
ADBS01000001	2868618	2869716	VDA_003248.t01	1098	+	4035	159.137	144.934
ADBS01000001	1054000	1054945	VDA_001944.t01	945	-	1392	54.8994	58.0947
ADBS01000001	1070809	1072273	VDA_001955.t01	1464	-	140	5.5215	3.77151
ADBS01000001	1154936	1155314	VDA_002006.t01	378	-	496	19.5619	51.751
ADBS01000001	2375338	2376298	VDA_002893.t01	960	+	956	37.7039	39.2749
ADBS01000001	1954055	1955801	VDA_002600.t01	1746	-	1427	56.2798	32.2336
ADBS01000001	1221539	1222232	VDA_002058.t01	693	+	0	0	0
ADBS01000001	1300910	1302392	VDA_002108.t01	1482	+	1916	75.5656	50.9889
ADBS01000001	498672	499341	VDA_001539.t01	669	+	2863	112.915	168.781
ADBS01000001	422576	422661	VDA_rna100.r01	85	-	195	7.69066	90.4783
ADBS01000001	1806596	1807430	VDA_002487.t01	834	+	3187	125.693	150.711
ADBS01000001	975981	977013	VDA_001887.t01	1032	+	2087	82.3097	79.7575
ADBS01000001	2376298	2377132	VDA_002894.t01	834	+	393	15.4996	18.5847
ADBS01000001	928520	931019	VDA_001853.t01	2499	+	221	8.71608	3.48783
ADBS01000001	416232	417981	VDA_001481.t01	1749	-	14703	579.875	331.547
ADBS01000001	545773	546289	VDA_001577.t01	516	+	3854	151.999	294.572
ADBS01000001	2085553	2086537	VDA_002702.t01	984	-	5160	203.507	206.816
ADBS01000001	641125	642847	VDA_001652.t01	1722	-	2813	110.943	64.4266
ADBS01000001	165623	165700	VDA_rna033.r01	77	+	945	37.2701	484.027
ADBS01000001	2005426	2006002	VDA_002640.t01	576	-	1057	41.6873	72.3738
ADBS01000001	397817	398645	VDA_001468.t01	828	-	1372	54.1107	65.351
ADBS01000001	1514016	1514568	VDA_002275.t01	552	+	765	30.171	54.6577
ADBS01000001	246904	248425	VDA_001353.t01	1521	+	289	11.3979	7.49372
ADBS01000001	422395	422480	VDA_rna099.r01	85	-	1195	47.1299	554.47
ADBS01000001	3114010	3114403	VDA_003453.t01	393	+	100074	3946.84	10042.9
ADBS01000001	2504953	2506129	VDA_002981.t01	1176	-	9422	371.597	315.984
ADBS01000001	1969443	1969632	VDA_002610.t01	189	+	449	17.7082	93.6943
ADBS01000001	1340672	1341029	VDA_002141.t01	357	-	125	4.92991	13.8093
ADBS01000001	2030259	2031504	VDA_002660.t01	1245	-	27263	1075.23	863.641
ADBS01000001	1859213	1859543	VDA_002527.t01	330	-	6492	256.04	775.878
ADBS01000001	2733666	2736438	VDA_003147.t01	2772	-	8107	319.734	115.344
ADBS01000001	754605	756693	VDA_001724.t01	2088	-	310817	12258.4	5870.88
ADBS01000001	784452	786483	VDA_001747.t01	2031	-	345	13.6065	6.69943
ADBS01000001	2063784	2065281	VDA_002686.t01	1497	+	1114	43.9353	29.3489
ADBS01000001	385564	386230	VDA_001459.t01	666	-	1348	53.1641	79.826
ADBS01000001	58927	59641	VDA_001219.t01	714	-	1212	47.8004	66.9473
ADBS01000001	336661	336787	VDA_001422.t01	126	+	782	30.8415	244.774
ADBS01000001	1194451	1195615	VDA_002035.t01	1164	+	0	0	0
ADBS01000001	3119526	3120516	VDA_003464.t01	990	+	283418	11177.8	11290.7
ADBS01000001	1994845	1996099	VDA_002632.t01	1254	-	6540	257.933	205.688
ADBS01000001	1607369	1608590	VDA_002345.t01	1221	+	35	1.38037	1.13053
ADBS01000001	2978649	2980017	VDA_003325.t01	1368	+	787	31.0387	22.6891
ADBS01000001	1478	2561	VDA_001173.t01	1083	+	2755	108.655	100.328
ADBS01000001	1875348	1878474	VDA_002539.t01	3126	+	659	25.9905	8.31429
ADBS01000001	2162189	2162265	VDA_rna145.r01	76	-	1188	46.8538	616.498
ADBS01000001	1509023	1509097	VDA_rna122.r01	74	-	532	20.9817	283.536
ADBS01000001	2664631	2665060	VDA_003096.t01	429	-	126606	4993.25	11639.3
ADBS01000001	1427865	1428984	VDA_002207.t01	1119	+	70	2.76075	2.46716
ADBS01000001	1099106	1100315	VDA_001975.t01	1209	-	5811	229.182	189.563
ADBS01000001	680186	681221	VDA_001679.t01	1035	+	3660	144.348	139.466
ADBS01000001	3052600	3053029	VDA_003394.t01	429	-	9811	386.939	901.955
ADBS01000001	1594383	1595466	VDA_002337.t01	1083	+	242	9.5443	8.81284
[truncated: 1,966 more rows]

## Sheet: RM-37-1.FPKM
#chrom	st	end	accession	mRNA_size	gene_strand	Frag_count	FPM	FPKM
[truncated: 3,748 more rows]

[truncated: 2 more sheets: RM-37-2.FPKM, RM-37-3.FPKM]
